# Supplementary material for: PARP1 negatively regulates MAPK signaling by impairing BRAF-X1 translation
Source: J Hematol Oncol. 2023 Apr 3;16:33. doi: 10.1186/s13045-023-01428-2 (PMC10071733; doi:10.1186/s13045-023-01428-2)
Supplement: Supplementary file 3 — Additional file 3. Table S1: Primers. [file 13045_2023_1428_MOESM3_ESM.xlsx]

## Sheet: Foglio1
Supplementary Table 1. Primers.
Primers	Sequence 5'→3'	PROBE REMSA	Use
3’BRAFT71FW	TAATACGACTCACTATAGGGCACCATCATGGCAGCATCTG	R2	REMSA
3’BRAFT71RW	TCCAGAACAGGAAAGAGAACG
3’BRAFT71FW	TAATACGACTCACTATAGGGCACCATCATGGCAGCATCTG	R3
3’BRAFT72RW	GTCATTATGCTAAGACTCCT
3’BRAFT7refFW	TAATACGACTCACTATAGGGTGAAACAAATGAGTG	R4
3’BRAFT7refRW	GGTTCACCTTAAAAAAAAAGAGAG
3’BRAFT73FW	TAATACGACTCACTATAGGG CCAAGCATCGTTCTCTTTCC	R5
3’BRAFT73RW	TTGGTGACTGGAAGAGCATAGG
3’BRAFT74FW	TAATACGACTCACTATAGGGGCTCTTCCAGTCACCAACTAC	R6
3’BRAFT72 RW	GTCATTATGCTAAGACTCCT
3’BRAFT74FW	TAATACGACTCACTATAGGGGCTCTTCCAGTCACCAACTAC	R7
3’BRAFT77RW	GGAGACGCCACCATTTTTAT
3’BRAFT78FW	TAATACGACTCACTATAGGGGAGGAGTCTTAGCATAATGAC	R8
3’BRAFT77RW	GGAGACGCCACCATTTTTAT
Primers	Sequence 5'→3'		Use
PARP1-FL-F-NheI	cgaGCTAGCGGCCGCCACCATGGCGGAGTCTTCGGATAAGCTCT		Cloning of PARP1 full length in pCW
PARP1-Cat-R-SalI-MluI	gctACGCGTCGACTTACCACAGGGAGGTCTTAAAATTG		Cloning of PARP1 full length in pCW, as well as PARP1 full lenght and Cat domain in pCW-HA
PARP1-Zn-F-SpeI	accACTAGTAATGGCGGAGTCTTCGGATAAGC		Cloning of PARP1 full length and Zn domain in pCW-HA
PARP1-Zn-R-SalI	actGTCGACTCAAGCAGAGGAGTTCACAGCAGC		Cloning of PARP1 Zn domain in pCW-HA
PARP1-Auto-F-SpeI	ataACTAGTGGCTGCTGTGAACTCCTCTGCT		Cloning of PARP1 Auto domain in pCW-HA
PARP1-Auto-R-SalI	ataGTCGACCTATGCCTCTTCATCCTGGCCATAGTC
PARP1-Cat-F-SpeI	ataACTAGTGAAGCTGACAGTAAATCCTGGCACC		Cloning of PARP1 Cat domain in pCW-HA
X1-ΔR8-SpeI-F	catACTAGTAGAATTTGCAGCCTTCAAGTAGCCA		Cloning of ΔR8 X1 3'UTR in pMIR-REPORT
X1-ΔR8-HindIII-R	gcaAAGCTTCTTAAAAGTTGTTTATATAACAAA
HA_Top_Strand	CTAGTAGATCTCACCATGTACCCATACGATGTTCCAGATTACGCTGCGGCCGCGCTAGCGGATCCCTCGAGG		Cloning of HA-tag in pCW
HA_Bottom_Strand	TCGACCTCGAGGGATCCGCTAGCGCGGCCGCAGCGTAATCTGGAACATCGTATGGGTACATGGTGAGATCTA
NLS_mut_K222I_F	AGTGGCGAAGAtcAAATCTAAAAAAGAAAAAGACAAGGATAG		Mutagenesis for PARP1-K222I
NLS_mut_K222I_R	TTTTAGATTTgaTCTTCGCCACTTCATCCACTCCATCCAC
BRAF-ref_F	CTGTCCACTGAAACAAATGAGTG		qRT-PCR
BRAF-ref_R	CATATGTTCATTTATTTTCCTTTTGTT
BRAF-X1-i18-e19_F	AAACCCTGGCTTCCTCATCT
BRAF-X1-i18-e19_R	GATGCCTCACGGAACAGTTT
BRAF-X1-638/732_F-RIP	GCTGCATCTTCTTCCTGACC
BRAF-X1-638/732_R-RIP	GCTGGACCCAATGAGAAAGA
BRAF-X1-754/861_F-RIP	GGTCCAGCAATGAAGATAAGTG
BRAF-X1-754/861_R-RIP	AGTTGGTGACTGGAAGAGCATA
Renilla-F	GAAAGTGAAGGGCCTGCACTTC
Renilla-R	CACTGCTCGTTCTTCAGCACCC
Firefly-F	CCCGCCGCCGTTGTTGTTTTGG
Firefly-R	CGCGCAACTTTTTCGCGGTTGT
PARP1-ex3-F	GAAGTACGTGCAAGGGGTGT
PARP1-ex4-R	TCAATCATGCCTAGCTGTGG
GAPDH F	CGCTCTCTGCTCCTCCTGTT
GAPDH R	CCATGGTGTCTGAGCGATGT
HMBS F	TCCAAGCGGAGCCATGTCTG
HMBS R	AGAATCTTGTCCCCTGTGGTGGA
SDHA F	CCACTCGCTATTGCACACC
SDHA R	CACTCCCCATTCTCCATCA
