# Supplementary material for: PARP1 negatively regulates MAPK signaling by impairing BRAF-X1 translation
Source: J Hematol Oncol. 2023 Apr 3;16:33. doi: 10.1186/s13045-023-01428-2 (PMC10071733; doi:10.1186/s13045-023-01428-2)
Supplement: Supplementary file 4 — Additional file 4. Table S2: The 87 cytoplasmic proteins identified by mass spectrometry. [file 13045_2023_1428_MOESM4_ESM.xlsx]

## Sheet: Original Data (Protein Gropus)
Protein IDs	Majority protein IDs	Peptide counts (all)	Peptide counts (razor+unique)	Peptide counts (unique)	Fasta headers	Number of proteins	Peptides	Razor + unique peptides	Unique peptides	Peptides Ctrl	Peptides R8-1	Peptides R8-2	Razor + unique peptides Ctrl	Razor + unique peptides R8-1	Razor + unique peptides R8-2	Unique peptides Ctrl	Unique peptides R8-1	Unique peptides R8-2	Sequence coverage [%]	Unique + razor sequence coverage [%]	Unique sequence coverage [%]	Mol. weight [kDa]	Sequence length	Sequence lengths	Q-value	Identification type Ctrl	Identification type R8-1	Identification type R8-2	Sequence coverage Ctrl [%]	Sequence coverage R8-1 [%]	Sequence coverage R8-2 [%]	Intensity	Intensity Ctrl	Intensity R8-1	Intensity R8-2	iBAQ	iBAQ Ctrl	iBAQ R8-1	iBAQ R8-2	LFQ intensity Ctrl	LFQ intensity R8-1	LFQ intensity R8-2	MS/MS Count Ctrl	MS/MS Count R8-1	MS/MS Count R8-2	MS/MS Count	Only identified by site	Reverse	Potential contaminant
sp|Q15323|K1H1_HUMAN;CON__Q9UE12;CON__Q15323;CON__A2A5Y0;CON__REFSEQ:XP_986630;CON__Q9D646	sp|Q15323|K1H1_HUMAN;CON__Q9UE12;CON__Q15323;CON__A2A5Y0;CON__REFSEQ:XP_986630;CON__Q9D646	2;2;2;2;2;1	1;1;1;1;1;1	1;1;1;1;1;1	>sp|Q15323|K1H1_HUMAN Keratin, type I cuticular Ha1 OS=Homo sapiens GN=KRT31 PE=2 SV=3;>Q9UE12 TREMBL:Q9UE12 Type I hair keratin 1 - Homo sapiens (Human).;>Q15323 SWISS-PROT:Q15323 Keratin, type I cuticular HA1 (Hair keratin, type I HA1);>A2A5Y0 TREMBL:A2A	6	2	1	1	2	2	1	1	1	0	1	1	0	5.3	3.6	3.6	47.237	416	416;416;416;416;476;392	0	By MS/MS	By matching	By matching	5.3	5.3	1.7	3599500	2619200	980300	0	138440	100740	37704	0	0	616020	0	1	0	0	1			+
CON__P00761	CON__P00761	4	4	4	>P00761 SWISS-PROT:P00761|TRYP_PIG Trypsin - Sus scrofa (Pig).	1	4	4	4	4	4	4	4	4	4	4	4	4	25.1	25.1	25.1	24.409	231	231	0	By MS/MS	By MS/MS	By MS/MS	25.1	25.1	25.1	2949400000	1123900000	839270000	986260000	268130000	102170000	76297000	89660000	1182800000	567100000	690410000	6	5	5	16			+
sp|P02533|K1C14_HUMAN;CON__P02533;CON__Q6IFX2;tr|F5GWP8|F5GWP8_HUMAN;sp|Q04695|K1C17_HUMAN;CON__Q04695;CON__Q9QWL7;tr|K7EPJ9|K7EPJ9_HUMAN;sp|P19012|K1C15_HUMAN;CON__P19012;CON__A2A4G1;CON__Q61782;tr|K7ESE1|K7ESE1_HUMAN;tr|C9JM50|C9JM50_HUMAN;sp|P19012-2|K1C15_HUMAN;tr|A8MT21|A8MT21_HUMAN;sp|P08727|K1C19_HUMAN;CON__P08727;CON__P19001;tr|K7ENV3|K7ENV3_HUMAN;tr|C9JTG5|C9JTG5_HUMAN;tr|F8VZY9|F8VZY9_H…	sp|P02533|K1C14_HUMAN;CON__P02533	17;17;8;7;7;7;6;4;4;4;4;3;3;2;2;2;2;2;2;1;1;1;1;1;1;1;1;1;1;1;1;1;1;1;1;1;1;1;1;1;1;1;1;1;1;1	9;9;4;4;4;4;3;2;0;0;0;2;3;0;0;0;0;0;0;0;0;0;0;0;0;0;0;0;0;0;0;0;0;0;0;0;0;0;0;0;0;0;0;0;0;0	9;9;4;4;4;4;3;2;0;0;0;2;3;0;0;0;0;0;0;0;0;0;0;0;0;0;0;0;0;0;0;0;0;0;0;0;0;0;0;0;0;0;0;0;0;0	>sp|P02533|K1C14_HUMAN Keratin, type I cytoskeletal 14 OS=Homo sapiens GN=KRT14 PE=1 SV=4;>P02533 SWISS-PROT:P02533 Tax_Id=9606 Gene_Symbol=KRT14 Keratin, type I cytoskeletal 14	46	17	9	9	17	17	16	9	9	9	9	9	9	42.4	27.1	27.1	51.561	472	472;472;452;349;432;432;433;231;456;456;456;93;95;196;251;291;400;400;403;49;220;391;404;404;404;417;423;424;424;425;425;430;431;448;448;449;453;455;455;456;456;467;467;468;468;471	0	By MS/MS	By MS/MS	By MS/MS	42.4	42.4	40	294650000	84637000	131270000	78748000	10160000	2918500	4526400	2715500	87026000	81176000	62117000	6	4	2	12			+
sp|P02538|K2C6A_HUMAN;CON__P02538	sp|P02538|K2C6A_HUMAN;CON__P02538	24;24	1;1	1;1	>sp|P02538|K2C6A_HUMAN Keratin, type II cytoskeletal 6A OS=Homo sapiens GN=KRT6A PE=1 SV=3;>P02538 SWISS-PROT:P02538 Tax_Id=9606 Gene_Symbol=KRT6A Keratin, type II cytoskeletal 6A	2	24	1	1	24	23	24	1	0	1	1	0	1	44	1.8	1.8	60.044	564	564;564	0.0066667	By MS/MS	By matching	By matching	44	42.2	44	4808400	3298900	0	1509400	160280	109960	0	50314	0	0	1211300	1	0	0	1			+
sp|P08779|K1C16_HUMAN;CON__P08779;CON__Q9Z2K1;CON__Q3ZAW8;tr|K7ENW6|K7ENW6_HUMAN	sp|P08779|K1C16_HUMAN;CON__P08779	18;18;8;8;7	16;16;6;6;7	10;10;3;3;5	>sp|P08779|K1C16_HUMAN Keratin, type I cytoskeletal 16 OS=Homo sapiens GN=KRT16 PE=1 SV=4;>P08779 SWISS-PROT:P08779 Tax_Id=9606 Gene_Symbol=KRT16 Keratin, type I cytoskeletal 16	5	18	16	10	16	18	13	14	16	11	8	10	6	44.2	40.8	29	51.267	473	473;473;469;474;162	0	By MS/MS	By MS/MS	By MS/MS	35.7	44.2	31.5	347440000	131860000	149370000	66206000	11981000	4546900	5150800	2283000	134630000	89875000	54351000	13	11	7	31			+
sp|P13645|K1C10_HUMAN;CON__P13645;CON__P02535-1;sp|Q7Z3Y7|K1C28_HUMAN;CON__Q148H6;CON__Q7Z3Y7;sp|Q7Z3Z0|K1C25_HUMAN;CON__Q7Z3Z0;sp|Q7Z3Y8|K1C27_HUMAN;CON__Q7Z3Y8;sp|Q2M2I5|K1C24_HUMAN;CON__Q2M2I5	sp|P13645|K1C10_HUMAN;CON__P13645	30;30;8;3;3;3;2;2;2;2;2;2	30;30;8;3;3;3;2;2;2;2;2;2	26;26;4;1;1;1;1;1;1;1;0;0	>sp|P13645|K1C10_HUMAN Keratin, type I cytoskeletal 10 OS=Homo sapiens GN=KRT10 PE=1 SV=6;>P13645 SWISS-PROT:P13645 Tax_Id=9606 Gene_Symbol=KRT10 Keratin, type I cytoskeletal 10	12	30	30	26	28	30	29	28	30	29	24	26	25	55	55	50.3	58.826	584	584;593;570;464;464;486;450;450;459;459;525;525	0	By MS/MS	By MS/MS	By MS/MS	55	55	55	5203900000	1675700000	2084900000	1443400000	200150000	64450000	80187000	55515000	1781700000	1320200000	1038700000	38	37	41	116			+
sp|P13647|K2C5_HUMAN;CON__P13647;tr|F8W0C6|F8W0C6_HUMAN;tr|H0YI76|H0YI76_HUMAN;tr|H0YIN9|H0YIN9_HUMAN;tr|F8VV57|F8VV57_HUMAN	sp|P13647|K2C5_HUMAN;CON__P13647	22;22;9;9;6;3	11;11;2;5;3;3	4;4;0;2;0;2	>sp|P13647|K2C5_HUMAN Keratin, type II cytoskeletal 5 OS=Homo sapiens GN=KRT5 PE=1 SV=3;>P13647 SWISS-PROT:P13647 Tax_Id=9606 Gene_Symbol=KRT5 Keratin, type II cytoskeletal 5	6	22	11	4	22	22	21	11	11	10	4	4	4	36.8	21.5	7.8	62.378	590	590;590;179;201;196;132	0	By MS/MS	By MS/MS	By MS/MS	36.8	36.8	34.2	388820000	125340000	164740000	98742000	12542000	4043100	5314100	3185200	108860000	118300000	80717000	4	8	4	16			+
sp|P35527|K1C9_HUMAN;CON__P35527;tr|K7EQQ3|K7EQQ3_HUMAN	sp|P35527|K1C9_HUMAN;CON__P35527;tr|K7EQQ3|K7EQQ3_HUMAN	28;28;17	28;28;17	28;28;17	>sp|P35527|K1C9_HUMAN Keratin, type I cytoskeletal 9 OS=Homo sapiens GN=KRT9 PE=1 SV=3;>P35527 SWISS-PROT:P35527 Tax_Id=9606 Gene_Symbol=KRT9 Keratin, type I cytoskeletal 9;>tr|K7EQQ3|K7EQQ3_HUMAN Keratin, type I cytoskeletal 9 OS=Homo sapiens GN=KRT9 PE=1	3	28	28	28	25	28	27	25	28	27	25	28	27	62.4	62.4	62.4	62.064	623	623;623;390	0	By MS/MS	By MS/MS	By MS/MS	52.3	62.4	56	2523400000	585950000	1340200000	597210000	97054000	22536000	51548000	22969000	610300000	849600000	447510000	21	31	22	74			+
sp|P48668|K2C6C_HUMAN;CON__P48668;CON__P04259;sp|O95678|K2C75_HUMAN;CON__O95678;CON__P07744;CON__Q8VED5;tr|F8VUG2|F8VUG2_HUMAN;tr|F8W1U3|F8W1U3_HUMAN;CON__H-INV:HIT000016045;tr|F8VP67|F8VP67_HUMAN;tr|F8VRG4|F8VRG4_HUMAN;tr|H0YIC5|H0YIC5_HUMAN;sp|Q8N1N4-2|K2C78_HUMAN;CON__H-INV:HIT000292931;sp|Q8N1N4|K2C78_HUMAN;CON__Q8N1N4-2;CON__Q7RTT2;sp|P19013|K2C4_HUMAN;CON__P19013;tr|Q8IWY7|Q8IWY7_HUMAN;tr|U…	sp|P48668|K2C6C_HUMAN;CON__P48668;CON__P04259	24;24;23;9;9;5;5;4;4;2;2;2;2;2;2;2;2;2;2;2;2;1;1;1;1;1;1;1;1;1;1;1;1	16;16;15;3;3;1;1;1;1;0;0;1;0;1;2;1;1;1;0;0;2;1;0;1;1;1;0;1;0;1;1;1;1	0;0;0;0;0;0;0;0;0;0;0;0;0;0;0;0;0;0;0;0;0;0;0;0;0;0;0;0;0;0;0;0;0	>sp|P48668|K2C6C_HUMAN Keratin, type II cytoskeletal 6C OS=Homo sapiens GN=KRT6C PE=1 SV=3;>P48668 SWISS-PROT:P48668 Tax_Id=9606 Gene_Symbol=KRT6C Keratin, type II cytoskeletal 6C;>P04259 SWISS-PROT:P04259 Tax_Id=9606 Gene_Symbol=KRT6B Keratin, type II cyt	33	24	16	0	24	24	23	16	16	15	0	0	0	44	33.7	0	60.024	564	564;564;564;551;551;525;531;273;289;99;113;177;285;410;443;520;521;521;534;594;1649;143;143;179;189;248;248;261;345;431;432;438;479	0	By MS/MS	By MS/MS	By MS/MS	44	44	42.2	200100000	75964000	87671000	36464000	6670000	2532100	2922400	1215500	73980000	54594000	31745000	11	12	4	27			+
CON__Q0VBK2	CON__Q0VBK2	1	1	1	>Q0VBK2 TREMBL:Q0VBK2;Q8C1M7 Tax_Id=10090 Gene_Symbol=Krt80 Keratin 80	1	1	1	1	1	0	1	1	0	1	1	0	1	4.6	4.6	4.6	50.66	452	452	0.0068966	By matching	By matching	By MS/MS	4.6	0	4.6	0	0	0	0	0	0	0	0	0	0	0	0	0	0	0			+
sp|Q7RTS7|K2C74_HUMAN;CON__Q7RTS7;sp|Q86Y46|K2C73_HUMAN;CON__Q32MB2;tr|F8W1S1|F8W1S1_HUMAN	sp|Q7RTS7|K2C74_HUMAN;CON__Q7RTS7;sp|Q86Y46|K2C73_HUMAN;CON__Q32MB2;tr|F8W1S1|F8W1S1_HUMAN	4;4;4;4;4	1;1;1;1;1	0;0;0;0;0	>sp|Q7RTS7|K2C74_HUMAN Keratin, type II cytoskeletal 74 OS=Homo sapiens GN=KRT74 PE=1 SV=2;>Q7RTS7 SWISS-PROT:Q7RTS7 Tax_Id=9606 Gene_Symbol=KRT74 Keratin, type II cytoskeletal 74;>sp|Q86Y46|K2C73_HUMAN Keratin, type II cytoskeletal 73 OS=Homo sapiens GN=K	5	4	1	0	4	4	4	1	1	1	0	0	0	5.3	2.3	0	57.865	529	529;529;540;540;543	0	By MS/MS	By MS/MS	By MS/MS	5.3	5.3	5.3	15231000	4486600	8744700	1999200	507690	149550	291490	66640	0	0	1604400	1	2	1	4			+
sp|Q86YZ3|HORN_HUMAN;CON__Q86YZ3	sp|Q86YZ3|HORN_HUMAN;CON__Q86YZ3	8;8	8;8	8;8	>sp|Q86YZ3|HORN_HUMAN Hornerin OS=Homo sapiens GN=HRNR PE=1 SV=2;>Q86YZ3 SWISS-PROT:Q86YZ3 Tax_Id=9606 Gene_Symbol=HRNR Hornerin	2	8	8	8	7	8	7	7	8	7	7	8	7	8.9	8.9	8.9	282.39	2850	2850;2850	0	By MS/MS	By MS/MS	By MS/MS	7.9	8.9	7.9	30025000	2699000	23661000	3664900	353240	31753	278370	43117	2769000	15102000	2638000	2	11	1	14			+
sp|Q9NSB4|KRT82_HUMAN;CON__Q9NSB4	sp|Q9NSB4|KRT82_HUMAN;CON__Q9NSB4	1;1	1;1	1;1	>sp|Q9NSB4|KRT82_HUMAN Keratin, type II cuticular Hb2 OS=Homo sapiens GN=KRT82 PE=1 SV=3;>Q9NSB4 SWISS-PROT:Q9NSB4 Keratin, type II cuticular Hb2 (Hair keratin, type II Hb2) - Homo sapiens (Human).	2	1	1	1	1	1	1	1	1	1	1	1	1	1.9	1.9	1.9	56.652	513	513;513	0	By MS/MS	By MS/MS	By matching	1.9	1.9	1.9	3633700	0	2201300	1432400	113550	0	68790	44763	0	0	1149500	1	1	0	2			+
CON__Streptavidin	CON__Streptavidin	6	6	6	>Streptavidin (S.avidinii)	1	6	6	6	6	6	6	6	6	6	6	6	6	45.6	45.6	45.6	16.622	160	160	0	By MS/MS	By MS/MS	By MS/MS	45.6	45.6	45.6	21773000000	7251100000	6975400000	7546300000	3628800000	1208500000	1162600000	1257700000	7482800000	4275900000	5469000000	122	155	123	400			+
REV__sp|Q6XZB0-7|LIPI_HUMAN;REV__sp|Q6XZB0-6|LIPI_HUMAN;REV__tr|A0A087WZG8|A0A087WZG8_HUMAN;REV__sp|Q6XZB0-4|LIPI_HUMAN;REV__sp|Q6XZB0-5|LIPI_HUMAN;REV__sp|Q6XZB0-3|LIPI_HUMAN;REV__sp|Q6XZB0|LIPI_HUMAN;REV__sp|Q6XZB0-2|LIPI_HUMAN	REV__sp|Q6XZB0-7|LIPI_HUMAN;REV__sp|Q6XZB0-6|LIPI_HUMAN;REV__tr|A0A087WZG8|A0A087WZG8_HUMAN;REV__sp|Q6XZB0-4|LIPI_HUMAN;REV__sp|Q6XZB0-5|LIPI_HUMAN;REV__sp|Q6XZB0-3|LIPI_HUMAN;REV__sp|Q6XZB0|LIPI_HUMAN;REV__sp|Q6XZB0-2|LIPI_HUMAN	1;1;1;1;1;1;1;1	1;1;1;1;1;1;1;1	1;1;1;1;1;1;1;1	>sp|Q6XZB0-7|LIPI_HUMAN Isoform 7 of Lipase member I OS=Homo sapiens GN=LIPI;>sp|Q6XZB0-6|LIPI_HUMAN Isoform 6 of Lipase member I OS=Homo sapiens GN=LIPI;>tr|A0A087WZG8|A0A087WZG8_HUMAN Lipase member I OS=Homo sapiens GN=LIPI PE=4 SV=1;>sp|Q6XZB0-4|LIPI_HU	8	1	1	1	1	1	1	1	1	1	1	1	1	0	0	0	42.135	368	368;375;421;425;430;454;460;481	1	By matching	By MS/MS	By matching	0	0	0	0	0	0	0	NaN	NaN	NaN	NaN	0	0	0	0	0	0	0	+	+
REV__sp|Q9C0B7|TNG6_HUMAN	REV__sp|Q9C0B7|TNG6_HUMAN	1	1	1	>sp|Q9C0B7|TNG6_HUMAN Transport and Golgi organization protein 6 homolog OS=Homo sapiens GN=TANGO6 PE=1 SV=2	1	1	1	1	1	1	1	1	1	1	1	1	1	0	0	0	120.75	1094	1094	1	By matching	By MS/MS	By matching	0	0	0	0	0	0	0	NaN	NaN	NaN	NaN	0	0	0	0	0	0	0	+	+
REV__sp|Q9Y6H5-6|SNCAP_HUMAN;REV__tr|D6R9G8|D6R9G8_HUMAN;REV__sp|Q9Y6H5-4|SNCAP_HUMAN;REV__sp|Q9Y6H5|SNCAP_HUMAN;REV__sp|Q9Y6H5-3|SNCAP_HUMAN	REV__sp|Q9Y6H5-6|SNCAP_HUMAN;REV__tr|D6R9G8|D6R9G8_HUMAN;REV__sp|Q9Y6H5-4|SNCAP_HUMAN;REV__sp|Q9Y6H5|SNCAP_HUMAN;REV__sp|Q9Y6H5-3|SNCAP_HUMAN	1;1;1;1;1	1;1;1;1;1	1;1;1;1;1	>sp|Q9Y6H5-6|SNCAP_HUMAN Isoform 6 of Synphilin-1 OS=Homo sapiens GN=SNCAIP;>tr|D6R9G8|D6R9G8_HUMAN Synphilin-1 (Fragment) OS=Homo sapiens GN=SNCAIP PE=4 SV=2;>sp|Q9Y6H5-4|SNCAP_HUMAN Isoform 4 of Synphilin-1 OS=Homo sapiens GN=SNCAIP;>sp|Q9Y6H5|SNCAP_HUMA	5	1	1	1	1	1	1	1	1	1	1	1	1	0	0	0	64.468	588	588;858;859;919;1016	0.0073529	By MS/MS	By MS/MS	By MS/MS	0	0	0	38875000	13629000	13176000	12070000	NaN	NaN	NaN	NaN	0	0	4843200	1	1	1	3		+
sp|A6NCJ1|CS071_HUMAN	sp|A6NCJ1|CS071_HUMAN	1	1	1	>sp|A6NCJ1|CS071_HUMAN Uncharacterized protein C19orf71 OS=Homo sapiens GN=C19orf71 PE=4 SV=2	1	1	1	1	1	1	1	1	1	1	1	1	1	3.3	3.3	3.3	24.176	209	209	0.0062112	By MS/MS	By MS/MS	By matching	3.3	3.3	3.3	22138000	10441000	8059900	3637200	1844800	870060	671660	303100	0	0	2918800	1	1	0	2
tr|F5GYN0|F5GYN0_HUMAN;sp|A6NE01|F186A_HUMAN	tr|F5GYN0|F5GYN0_HUMAN;sp|A6NE01|F186A_HUMAN	1;1	1;1	1;1	>tr|F5GYN0|F5GYN0_HUMAN Protein FAM186A OS=Homo sapiens GN=FAM186A PE=4 SV=1;>sp|A6NE01|F186A_HUMAN Protein FAM186A OS=Homo sapiens GN=FAM186A PE=2 SV=3	2	1	1	1	0	1	1	0	1	1	0	1	1	0.8	0.8	0.8	262.29	2348	2348;2351	1	By matching	By MS/MS	By matching	0	0.8	0.8	0	0	0	0	0	0	0	0	0	0	0	0	0	0	0	+
sp|C9JCN9|HSBPL_HUMAN	sp|C9JCN9|HSBPL_HUMAN	1	1	1	>sp|C9JCN9|HSBPL_HUMAN Heat shock factor-binding protein 1-like protein 1 OS=Homo sapiens GN=HSBP1L1 PE=3 SV=2	1	1	1	1	1	1	0	1	1	0	1	1	0	17.6	17.6	17.6	8.3835	74	74	0	By MS/MS	By MS/MS	By matching	17.6	17.6	0	0	0	0	0	0	0	0	0	0	0	0	0	0	0	0
sp|O00425|IF2B3_HUMAN	sp|O00425|IF2B3_HUMAN	2	1	1	>sp|O00425|IF2B3_HUMAN Insulin-like growth factor 2 mRNA-binding protein 3 OS=Homo sapiens GN=IGF2BP3 PE=1 SV=2	1	2	1	1	0	2	2	0	1	1	0	1	1	4.7	2.4	2.4	63.704	579	579	0	By matching	By MS/MS	By MS/MS	0	4.7	4.7	4091100	0	1885400	2205700	141070	0	65013	76060	0	0	1770100	0	1	1	2
sp|O00442|RTCA_HUMAN;sp|O00442-2|RTCA_HUMAN;tr|A6NIC1|A6NIC1_HUMAN	sp|O00442|RTCA_HUMAN;sp|O00442-2|RTCA_HUMAN	9;8;2	9;8;2	9;8;2	>sp|O00442|RTCA_HUMAN RNA 3-terminal phosphate cyclase OS=Homo sapiens GN=RTCA PE=1 SV=1;>sp|O00442-2|RTCA_HUMAN Isoform 2 of RNA 3-terminal phosphate cyclase OS=Homo sapiens GN=RTCA	3	9	9	9	9	9	9	9	9	9	9	9	9	33.9	33.9	33.9	39.336	366	366;379;49	0	By MS/MS	By MS/MS	By MS/MS	33.9	33.9	33.9	122370000	34514000	46624000	41235000	6440700	1816600	2453900	2170300	34095000	29885000	32924000	5	6	6	17
sp|O00571-2|DDX3X_HUMAN;sp|O15523-2|DDX3Y_HUMAN;sp|O15523|DDX3Y_HUMAN;sp|O00571|DDX3X_HUMAN	sp|O00571-2|DDX3X_HUMAN;sp|O15523-2|DDX3Y_HUMAN;sp|O15523|DDX3Y_HUMAN;sp|O00571|DDX3X_HUMAN	2;2;2;2	1;1;1;1	1;1;1;1	>sp|O00571-2|DDX3X_HUMAN Isoform 2 of ATP-dependent RNA helicase DDX3X OS=Homo sapiens GN=DDX3X;>sp|O15523-2|DDX3Y_HUMAN Isoform 2 of ATP-dependent RNA helicase DDX3Y OS=Homo sapiens GN=DDX3Y;>sp|O15523|DDX3Y_HUMAN ATP-dependent RNA helicase DDX3Y OS=Homo	4	2	1	1	0	2	2	0	1	1	0	1	1	3.6	1.9	1.9	71.354	646	646;657;660;662	0	By matching	By MS/MS	By MS/MS	0	3.6	3.6	3387600	0	3387600	0	89148	0	89148	0	0	2128800	0	0	1	1	2
tr|H0YDP6|H0YDP6_HUMAN;tr|H0YEL0|H0YEL0_HUMAN;sp|O14893-3|GEMI2_HUMAN;sp|O14893-2|GEMI2_HUMAN;sp|O14893|GEMI2_HUMAN	tr|H0YDP6|H0YDP6_HUMAN;tr|H0YEL0|H0YEL0_HUMAN;sp|O14893-3|GEMI2_HUMAN;sp|O14893-2|GEMI2_HUMAN;sp|O14893|GEMI2_HUMAN	1;1;1;1;1	1;1;1;1;1	1;1;1;1;1	>tr|H0YDP6|H0YDP6_HUMAN Gem-associated protein 2 (Fragment) OS=Homo sapiens GN=GEMIN2 PE=1 SV=3;>tr|H0YEL0|H0YEL0_HUMAN Gem-associated protein 2 (Fragment) OS=Homo sapiens GN=GEMIN2 PE=1 SV=1;>sp|O14893-3|GEMI2_HUMAN Isoform 3 of Gem-associated protein 2 O	5	1	1	1	0	1	1	0	1	1	0	1	1	6.1	6.1	6.1	22.015	198	198;220;250;265;280	0.006993	By matching	By MS/MS	By matching	0	6.1	6.1	0	0	0	0	0	0	0	0	0	0	0	0	0	0	0
sp|O14979-3|HNRDL_HUMAN;sp|O14979-2|HNRDL_HUMAN;tr|A0A087WUK2|A0A087WUK2_HUMAN;sp|O14979|HNRDL_HUMAN	sp|O14979-3|HNRDL_HUMAN;sp|O14979-2|HNRDL_HUMAN;tr|A0A087WUK2|A0A087WUK2_HUMAN;sp|O14979|HNRDL_HUMAN	2;2;2;2	1;1;1;1	1;1;1;1	>sp|O14979-3|HNRDL_HUMAN Isoform 3 of Heterogeneous nuclear ribonucleoprotein D-like OS=Homo sapiens GN=HNRNPDL;>sp|O14979-2|HNRDL_HUMAN Isoform 2 of Heterogeneous nuclear ribonucleoprotein D-like OS=Homo sapiens GN=HNRNPDL;>tr|A0A087WUK2|A0A087WUK2_HUMAN	4	2	1	1	0	2	2	0	1	1	0	1	1	9.8	6.6	6.6	27.191	244	244;301;363;420	0	By matching	By MS/MS	By matching	0	9.8	9.8	4100100	0	1756900	2343100	256250	0	109810	146450	0	0	1880400	0	1	0	1
sp|O43306-2|ADCY6_HUMAN;sp|O43306|ADCY6_HUMAN	sp|O43306-2|ADCY6_HUMAN;sp|O43306|ADCY6_HUMAN	1;1	1;1	1;1	>sp|O43306-2|ADCY6_HUMAN Isoform 2 of Adenylate cyclase type 6 OS=Homo sapiens GN=ADCY6;>sp|O43306|ADCY6_HUMAN Adenylate cyclase type 6 OS=Homo sapiens GN=ADCY6 PE=1 SV=2	2	1	1	1	0	1	0	0	1	0	0	1	0	1.3	1.3	1.3	124.86	1115	1115;1168	1	By matching	By MS/MS	By matching	0	1.3	0	0	0	0	0	0	0	0	0	0	0	0	0	0	0	0	+
sp|O43414-3|ERI3_HUMAN;tr|F6QUN3|F6QUN3_HUMAN;tr|H0Y4B0|H0Y4B0_HUMAN;sp|O43414-2|ERI3_HUMAN;sp|O43414|ERI3_HUMAN	sp|O43414-3|ERI3_HUMAN;tr|F6QUN3|F6QUN3_HUMAN;tr|H0Y4B0|H0Y4B0_HUMAN;sp|O43414-2|ERI3_HUMAN;sp|O43414|ERI3_HUMAN	1;1;1;1;1	1;1;1;1;1	1;1;1;1;1	>sp|O43414-3|ERI3_HUMAN Isoform 3 of ERI1 exoribonuclease 3 OS=Homo sapiens GN=ERI3;>tr|F6QUN3|F6QUN3_HUMAN ERI1 exoribonuclease 3 (Fragment) OS=Homo sapiens GN=ERI3 PE=1 SV=1;>tr|H0Y4B0|H0Y4B0_HUMAN ERI1 exoribonuclease 3 (Fragment) OS=Homo sapiens GN=ERI	5	1	1	1	1	0	0	1	0	0	1	0	0	14.8	14.8	14.8	14.542	128	128;176;204;222;337	0.0072464	By MS/MS	By matching	By matching	14.8	0	0	0	0	0	0	0	0	0	0	0	0	0	0	0	0	0
sp|O43809|CPSF5_HUMAN;tr|H3BND3|H3BND3_HUMAN;tr|H3BV41|H3BV41_HUMAN	sp|O43809|CPSF5_HUMAN;tr|H3BND3|H3BND3_HUMAN	7;5;3	7;5;3	7;5;3	>sp|O43809|CPSF5_HUMAN Cleavage and polyadenylation specificity factor subunit 5 OS=Homo sapiens GN=NUDT21 PE=1 SV=1;>tr|H3BND3|H3BND3_HUMAN Cleavage and polyadenylation-specificity factor subunit 5 (Fragment) OS=Homo sapiens GN=NUDT21 PE=1 SV=3	3	7	7	7	7	7	6	7	7	6	7	7	6	30.4	30.4	30.4	26.227	227	227;150;71	0	By MS/MS	By MS/MS	By MS/MS	30.4	30.4	30.4	99232000	18176000	39688000	41368000	7088000	1298300	2834800	2954900	16295000	26554000	33465000	2	4	3	9
sp|O60506-5|HNRPQ_HUMAN;tr|B7Z645|B7Z645_HUMAN;sp|O60506-4|HNRPQ_HUMAN;sp|O60506-3|HNRPQ_HUMAN;sp|O60506-2|HNRPQ_HUMAN;sp|O60506|HNRPQ_HUMAN;tr|B4DT28|B4DT28_HUMAN;sp|O43390-4|HNRPR_HUMAN;sp|O43390-3|HNRPR_HUMAN;sp|O43390|HNRPR_HUMAN;sp|O43390-2|HNRPR_HUMAN	sp|O60506-5|HNRPQ_HUMAN;tr|B7Z645|B7Z645_HUMAN;sp|O60506-4|HNRPQ_HUMAN;sp|O60506-3|HNRPQ_HUMAN;sp|O60506-2|HNRPQ_HUMAN;sp|O60506|HNRPQ_HUMAN;tr|B4DT28|B4DT28_HUMAN;sp|O43390-4|HNRPR_HUMAN;sp|O43390-3|HNRPR_HUMAN;sp|O43390|HNRPR_HUMAN;sp|O43390-2|HNRPR_HUMAN	4;4;4;4;4;4;2;2;2;2;2	4;4;4;4;4;4;2;2;2;2;2	4;4;4;4;4;4;2;2;2;2;2	>sp|O60506-5|HNRPQ_HUMAN Isoform 5 of Heterogeneous nuclear ribonucleoprotein Q OS=Homo sapiens GN=SYNCRIP;>tr|B7Z645|B7Z645_HUMAN Heterogeneous nuclear ribonucleoprotein Q OS=Homo sapiens GN=SYNCRIP PE=1 SV=1;>sp|O60506-4|HNRPQ_HUMAN Isoform 4 of Heteroge	11	4	4	4	0	4	4	0	4	4	0	4	4	9.8	9.8	9.8	46.328	410	410;464;527;562;588;623;494;535;595;633;636	0	By matching	By MS/MS	By MS/MS	0	9.8	9.8	22625000	0	11404000	11221000	942710	0	475170	467550	0	6752900	9418200	0	3	2	5
sp|O75179-4|ANR17_HUMAN;sp|O75179-6|ANR17_HUMAN;tr|H0YM23|H0YM23_HUMAN;sp|O75179-7|ANR17_HUMAN;sp|O75179-2|ANR17_HUMAN;sp|O75179|ANR17_HUMAN	sp|O75179-4|ANR17_HUMAN;sp|O75179-6|ANR17_HUMAN;tr|H0YM23|H0YM23_HUMAN;sp|O75179-7|ANR17_HUMAN;sp|O75179-2|ANR17_HUMAN;sp|O75179|ANR17_HUMAN	1;1;1;1;1;1	1;1;1;1;1;1	1;1;1;1;1;1	>sp|O75179-4|ANR17_HUMAN Isoform 4 of Ankyrin repeat domain-containing protein 17 OS=Homo sapiens GN=ANKRD17;>sp|O75179-6|ANR17_HUMAN Isoform 6 of Ankyrin repeat domain-containing protein 17 OS=Homo sapiens GN=ANKRD17;>tr|H0YM23|H0YM23_HUMAN Ankyrin repeat	6	1	1	1	1	1	1	1	1	1	1	1	1	1.1	1.1	1.1	210.59	2010	2010;2352;2487;2490;2602;2603	0.0063291	By matching	By MS/MS	By MS/MS	1.1	1.1	1.1	10630000	1359400	2723400	6547600	166100	21240	42553	102310	0	0	5254400	0	0	1	1
sp|O75534-2|CSDE1_HUMAN;sp|O75534|CSDE1_HUMAN;sp|O75534-3|CSDE1_HUMAN;sp|O75534-4|CSDE1_HUMAN;tr|E9PKN4|E9PKN4_HUMAN;tr|E9PLD4|E9PLD4_HUMAN;tr|E9PLT0|E9PLT0_HUMAN	sp|O75534-2|CSDE1_HUMAN;sp|O75534|CSDE1_HUMAN;sp|O75534-3|CSDE1_HUMAN;sp|O75534-4|CSDE1_HUMAN;tr|E9PKN4|E9PKN4_HUMAN;tr|E9PLD4|E9PLD4_HUMAN;tr|E9PLT0|E9PLT0_HUMAN	2;2;2;2;1;1;1	2;2;2;2;1;1;1	2;2;2;2;1;1;1	>sp|O75534-2|CSDE1_HUMAN Isoform 2 of Cold shock domain-containing protein E1 OS=Homo sapiens GN=CSDE1;>sp|O75534|CSDE1_HUMAN Cold shock domain-containing protein E1 OS=Homo sapiens GN=CSDE1 PE=1 SV=2;>sp|O75534-3|CSDE1_HUMAN Isoform 3 of Cold shock domain	7	2	2	2	0	2	2	0	2	2	0	2	2	3.1	3.1	3.1	85.746	767	767;798;813;844;46;95;668	0	By matching	By MS/MS	By MS/MS	0	3.1	3.1	8664700	0	4064400	4600300	196930	0	92373	104550	0	2404000	3841800	0	2	0	2
tr|V9GYA3|V9GYA3_HUMAN;tr|V9GZ64|V9GZ64_HUMAN;tr|A0A087X072|A0A087X072_HUMAN;tr|A0A087WZ30|A0A087WZ30_HUMAN;sp|O94761|RECQ4_HUMAN	tr|V9GYA3|V9GYA3_HUMAN;tr|V9GZ64|V9GZ64_HUMAN;tr|A0A087X072|A0A087X072_HUMAN;tr|A0A087WZ30|A0A087WZ30_HUMAN;sp|O94761|RECQ4_HUMAN	1;1;1;1;1	1;1;1;1;1	1;1;1;1;1	>tr|V9GYA3|V9GYA3_HUMAN ATP-dependent DNA helicase Q4 (Fragment) OS=Homo sapiens GN=RECQL4 PE=4 SV=1;>tr|V9GZ64|V9GZ64_HUMAN ATP-dependent DNA helicase Q4 (Fragment) OS=Homo sapiens GN=RECQL4 PE=4 SV=1;>tr|A0A087X072|A0A087X072_HUMAN ATP-dependent DNA heli	5	1	1	1	0	1	0	0	1	0	0	1	0	2.3	2.3	2.3	38.295	352	352;389;851;1208;1208	0.0067568	By matching	By MS/MS	By matching	0	2.3	0	0	0	0	0	0	0	0	0	0	0	0	0	1	0	1
sp|O94844|RHBT1_HUMAN	sp|O94844|RHBT1_HUMAN	1	1	1	>sp|O94844|RHBT1_HUMAN Rho-related BTB domain-containing protein 1 OS=Homo sapiens GN=RHOBTB1 PE=1 SV=2	1	1	1	1	1	0	0	1	0	0	1	0	0	1.3	1.3	1.3	79.416	696	696	0.0064935	By MS/MS	By matching	By matching	1.3	0	0	0	0	0	0	0	0	0	0	0	0	0	0	0	0	0
sp|O95793-2|STAU1_HUMAN;sp|O95793-3|STAU1_HUMAN;sp|O95793|STAU1_HUMAN;tr|A0A087X1A5|A0A087X1A5_HUMAN;tr|Q5JW30|Q5JW30_HUMAN;tr|Q5JW28|Q5JW28_HUMAN	sp|O95793-2|STAU1_HUMAN;sp|O95793-3|STAU1_HUMAN;sp|O95793|STAU1_HUMAN;tr|A0A087X1A5|A0A087X1A5_HUMAN;tr|Q5JW30|Q5JW30_HUMAN	7;7;7;6;6;3	7;7;7;6;6;3	7;7;7;6;6;3	>sp|O95793-2|STAU1_HUMAN Isoform Short of Double-stranded RNA-binding protein Staufen homolog 1 OS=Homo sapiens GN=STAU1;>sp|O95793-3|STAU1_HUMAN Isoform 3 of Double-stranded RNA-binding protein Staufen homolog 1 OS=Homo sapiens GN=STAU1;>sp|O95793|STAU1_H	6	7	7	7	0	7	7	0	7	7	0	7	7	19.8	19.8	19.8	54.933	496	496;502;577;493;494;199	0	By matching	By MS/MS	By MS/MS	0	19.8	19.8	42014000	0	20849000	21165000	1400500	0	694960	705520	0	13042000	17045000	0	5	7	12
tr|H3BUH7|H3BUH7_HUMAN;tr|H3BPS8|H3BPS8_HUMAN;tr|H3BQN4|H3BQN4_HUMAN;sp|P04075|ALDOA_HUMAN;tr|J3KPS3|J3KPS3_HUMAN;sp|P04075-2|ALDOA_HUMAN;tr|H3BMQ8|H3BMQ8_HUMAN;tr|H3BR04|H3BR04_HUMAN	tr|H3BUH7|H3BUH7_HUMAN;tr|H3BPS8|H3BPS8_HUMAN;tr|H3BQN4|H3BQN4_HUMAN;sp|P04075|ALDOA_HUMAN;tr|J3KPS3|J3KPS3_HUMAN;sp|P04075-2|ALDOA_HUMAN;tr|H3BMQ8|H3BMQ8_HUMAN;tr|H3BR04|H3BR04_HUMAN	2;2;2;2;2;2;1;1	2;2;2;2;2;2;1;1	2;2;2;2;2;2;1;1	>tr|H3BUH7|H3BUH7_HUMAN Fructose-bisphosphate aldolase A (Fragment) OS=Homo sapiens GN=ALDOA PE=1 SV=1;>tr|H3BPS8|H3BPS8_HUMAN Fructose-bisphosphate aldolase A (Fragment) OS=Homo sapiens GN=ALDOA PE=1 SV=1;>tr|H3BQN4|H3BQN4_HUMAN Fructose-bisphosphate aldo	8	2	2	2	2	2	2	2	2	2	2	2	2	18.7	18.7	18.7	16.917	155	155;278;361;364;368;418;140;162	0	By MS/MS	By matching	By MS/MS	18.7	18.7	18.7	14337000	5403100	4468700	4465400	1433700	540310	446870	446540	5609500	0	3377100	1	0	1	2
sp|P04264|K2C1_HUMAN;CON__P04264	sp|P04264|K2C1_HUMAN;CON__P04264	40;39	37;36	28;27	>sp|P04264|K2C1_HUMAN Keratin, type II cytoskeletal 1 OS=Homo sapiens GN=KRT1 PE=1 SV=6;>P04264 SWISS-PROT:P04264 Tax_Id=9606 Gene_Symbol=KRT1 Keratin, type II cytoskeletal 1	2	40	37	28	39	40	36	36	37	33	27	28	25	54.2	51.1	40.8	66.038	644	644;644	0	By MS/MS	By MS/MS	By MS/MS	54	54.2	50.9	6404300000	2234200000	2523900000	1646200000	206590000	72072000	81416000	53103000	1978600000	1897500000	1261000000	41	45	34	120			+
sp|P04406-2|G3P_HUMAN;sp|P04406|G3P_HUMAN;tr|E7EUT5|E7EUT5_HUMAN;sp|O14556|G3PT_HUMAN	sp|P04406-2|G3P_HUMAN;sp|P04406|G3P_HUMAN;tr|E7EUT5|E7EUT5_HUMAN	13;13;12;1	13;13;12;1	13;13;12;1	>sp|P04406-2|G3P_HUMAN Isoform 2 of Glyceraldehyde-3-phosphate dehydrogenase OS=Homo sapiens GN=GAPDH;>sp|P04406|G3P_HUMAN Glyceraldehyde-3-phosphate dehydrogenase OS=Homo sapiens GN=GAPDH PE=1 SV=3;>tr|E7EUT5|E7EUT5_HUMAN Glyceraldehyde-3-phosphate dehydr	4	13	13	13	13	11	11	13	11	11	13	11	11	53.9	53.9	53.9	31.548	293	293;335;260;408	0	By MS/MS	By MS/MS	By MS/MS	53.9	51.5	53.6	779540000	450040000	167060000	162430000	51969000	30003000	11138000	10829000	442770000	108120000	130980000	12	5	7	24
sp|P04792|HSPB1_HUMAN;tr|F8WE04|F8WE04_HUMAN;tr|C9J3N8|C9J3N8_HUMAN	sp|P04792|HSPB1_HUMAN;tr|F8WE04|F8WE04_HUMAN	6;4;1	6;4;1	6;4;1	>sp|P04792|HSPB1_HUMAN Heat shock protein beta-1 OS=Homo sapiens GN=HSPB1 PE=1 SV=2;>tr|F8WE04|F8WE04_HUMAN Heat shock protein beta-1 OS=Homo sapiens GN=HSPB1 PE=1 SV=1	3	6	6	6	6	6	5	6	6	5	6	6	5	36.1	36.1	36.1	22.782	205	205;186;37	0	By MS/MS	By MS/MS	By MS/MS	36.1	36.1	31.2	127140000	48232000	45176000	33732000	9081400	3445100	3226900	2409500	46714000	25893000	31083000	4	8	5	17
sp|P05109|S10A8_HUMAN	sp|P05109|S10A8_HUMAN	1	1	1	>sp|P05109|S10A8_HUMAN Protein S100-A8 OS=Homo sapiens GN=S100A8 PE=1 SV=1	1	1	1	1	1	1	0	1	1	0	1	1	0	11.8	11.8	11.8	10.834	93	93	0	By MS/MS	By matching	By matching	11.8	11.8	0	3791400	1678200	2113200	0	473920	209780	264150	0	0	1327900	0	1	0	0	1
sp|P05198|IF2A_HUMAN;tr|H0YJS4|H0YJS4_HUMAN;tr|G3V4T5|G3V4T5_HUMAN	sp|P05198|IF2A_HUMAN;tr|H0YJS4|H0YJS4_HUMAN;tr|G3V4T5|G3V4T5_HUMAN	3;2;2	3;2;2	3;2;2	>sp|P05198|IF2A_HUMAN Eukaryotic translation initiation factor 2 subunit 1 OS=Homo sapiens GN=EIF2S1 PE=1 SV=3;>tr|H0YJS4|H0YJS4_HUMAN Eukaryotic translation initiation factor 2 subunit 1 (Fragment) OS=Homo sapiens GN=EIF2S1 PE=1 SV=1;>tr|G3V4T5|G3V4T5_HUM	3	3	3	3	1	3	3	1	3	3	1	3	3	10.5	10.5	10.5	36.112	315	315;252;273	0	By matching	By MS/MS	By MS/MS	3.8	10.5	10.5	31461000	1154400	13978000	16329000	1430100	52472	635350	742230	0	9174200	12713000	0	2	2	4
sp|P05455|LA_HUMAN;tr|E9PGX9|E9PGX9_HUMAN;tr|E9PFL9|E9PFL9_HUMAN;tr|E7ERC4|E7ERC4_HUMAN	sp|P05455|LA_HUMAN;tr|E9PGX9|E9PGX9_HUMAN;tr|E9PFL9|E9PFL9_HUMAN;tr|E7ERC4|E7ERC4_HUMAN	2;1;1;1	2;1;1;1	2;1;1;1	>sp|P05455|LA_HUMAN Lupus La protein OS=Homo sapiens GN=SSB PE=1 SV=2;>tr|E9PGX9|E9PGX9_HUMAN Lupus La protein (Fragment) OS=Homo sapiens GN=SSB PE=1 SV=1;>tr|E9PFL9|E9PFL9_HUMAN Lupus La protein OS=Homo sapiens GN=SSB PE=1 SV=1;>tr|E7ERC4|E7ERC4_HUMAN Lup	4	2	2	2	0	2	2	0	2	2	0	2	2	6.1	6.1	6.1	46.836	408	408;120;134;184	0	By matching	By MS/MS	By MS/MS	0	6.1	6.1	8485200	0	3851800	4633400	385690	0	175080	210610	0	2543000	3595700	0	2	1	3
tr|K7EM90|K7EM90_HUMAN;sp|P06733-2|ENOA_HUMAN;sp|P06733|ENOA_HUMAN	tr|K7EM90|K7EM90_HUMAN;sp|P06733-2|ENOA_HUMAN;sp|P06733|ENOA_HUMAN	1;1;1	1;1;1	1;1;1	>tr|K7EM90|K7EM90_HUMAN Enolase (Fragment) OS=Homo sapiens GN=ENO1 PE=1 SV=1;>sp|P06733-2|ENOA_HUMAN Isoform MBP-1 of Alpha-enolase OS=Homo sapiens GN=ENO1;>sp|P06733|ENOA_HUMAN Alpha-enolase OS=Homo sapiens GN=ENO1 PE=1 SV=2	3	1	1	1	1	0	0	1	0	0	1	0	0	5.1	5.1	5.1	21.02	195	195;341;434	0	By MS/MS	By matching	By matching	5.1	0	0	2093700	2093700	0	0	209370	209370	0	0	2093700	0	0	2	0	0	2
tr|Q5JP53|Q5JP53_HUMAN;sp|P07437|TBB5_HUMAN;tr|Q5ST81|Q5ST81_HUMAN	tr|Q5JP53|Q5JP53_HUMAN;sp|P07437|TBB5_HUMAN;tr|Q5ST81|Q5ST81_HUMAN	19;19;16	5;5;2	4;4;2	>tr|Q5JP53|Q5JP53_HUMAN Tubulin beta chain OS=Homo sapiens GN=TUBB PE=1 SV=1;>sp|P07437|TBB5_HUMAN Tubulin beta chain OS=Homo sapiens GN=TUBB PE=1 SV=2;>tr|Q5ST81|Q5ST81_HUMAN Tubulin beta chain OS=Homo sapiens GN=TUBB PE=1 SV=1	3	19	5	4	14	18	19	4	5	5	3	4	4	60.1	20.2	16.7	47.766	426	426;444;372	0	By MS/MS	By MS/MS	By MS/MS	38.5	60.1	60.1	60168000	3706100	29709000	26753000	3166800	195060	1563600	1408100	6776600	13392000	23676000	2	2	3	7
tr|V9GYZ6|V9GYZ6_HUMAN;sp|P07814|SYEP_HUMAN	tr|V9GYZ6|V9GYZ6_HUMAN;sp|P07814|SYEP_HUMAN	1;1	1;1	1;1	>tr|V9GYZ6|V9GYZ6_HUMAN Bifunctional glutamate/proline--tRNA ligase (Fragment) OS=Homo sapiens GN=EPRS PE=1 SV=1;>sp|P07814|SYEP_HUMAN Bifunctional glutamate/proline--tRNA ligase OS=Homo sapiens GN=EPRS PE=1 SV=5	2	1	1	1	0	1	1	0	1	1	0	1	1	1.1	1.1	1.1	109.04	968	968;1512	1	By matching	By MS/MS	By matching	0	1.1	1.1	0	0	0	0	0	0	0	0	0	0	0	0	0	0	0	+
sp|P08237-2|PFKAM_HUMAN;sp|P08237|PFKAM_HUMAN;sp|P08237-3|PFKAM_HUMAN	sp|P08237-2|PFKAM_HUMAN;sp|P08237|PFKAM_HUMAN;sp|P08237-3|PFKAM_HUMAN	2;2;2	1;1;1	1;1;1	>sp|P08237-2|PFKAM_HUMAN Isoform 2 of ATP-dependent 6-phosphofructokinase, muscle type OS=Homo sapiens GN=PFKM;>sp|P08237|PFKAM_HUMAN ATP-dependent 6-phosphofructokinase, muscle type OS=Homo sapiens GN=PFKM PE=1 SV=2;>sp|P08237-3|PFKAM_HUMAN Isoform 3 of A	3	2	1	1	0	2	2	0	1	1	0	1	1	3.5	2.3	2.3	81.775	749	749;780;851	0	By matching	By MS/MS	By matching	0	3.5	3.5	0	0	0	0	0	0	0	0	0	0	0	0	0	0	0
sp|P08670|VIME_HUMAN;tr|B0YJC4|B0YJC4_HUMAN;tr|B0YJC5|B0YJC5_HUMAN;sp|P17661|DESM_HUMAN;tr|Q5JVS8|Q5JVS8_HUMAN;tr|A0A087WYG8|A0A087WYG8_HUMAN;sp|Q16352|AINX_HUMAN;sp|P07197-2|NFM_HUMAN;sp|P07196|NFL_HUMAN;tr|E7EMV2|E7EMV2_HUMAN;tr|E7ESP9|E7ESP9_HUMAN;sp|P07197|NFM_HUMAN	sp|P08670|VIME_HUMAN;tr|B0YJC4|B0YJC4_HUMAN	9;8;4;2;1;1;1;1;1;1;1;1	8;7;4;2;1;1;1;1;1;1;1;1	6;5;2;0;1;0;0;0;0;0;0;0	>sp|P08670|VIME_HUMAN Vimentin OS=Homo sapiens GN=VIM PE=1 SV=4;>tr|B0YJC4|B0YJC4_HUMAN Vimentin OS=Homo sapiens GN=VIM PE=1 SV=1	12	9	8	6	8	9	9	7	8	8	5	6	6	21	19.5	15.9	53.651	466	466;431;228;470;173;496;499;540;543;698;877;916	0	By MS/MS	By MS/MS	By MS/MS	18.9	21	21	90285000	10622000	40242000	39421000	2655400	312410	1183600	1159500	11117000	27279000	29149000	2	5	3	10
sp|P09651-3|ROA1_HUMAN;tr|F8W6I7|F8W6I7_HUMAN;sp|P09651-2|ROA1_HUMAN;sp|P09651|ROA1_HUMAN;tr|F8VZ49|F8VZ49_HUMAN;sp|Q32P51|RA1L2_HUMAN;tr|F8W646|F8W646_HUMAN;tr|F8VYN5|F8VYN5_HUMAN;tr|F8VTQ5|F8VTQ5_HUMAN;tr|H0YH80|H0YH80_HUMAN	sp|P09651-3|ROA1_HUMAN;tr|F8W6I7|F8W6I7_HUMAN;sp|P09651-2|ROA1_HUMAN;sp|P09651|ROA1_HUMAN;tr|F8VZ49|F8VZ49_HUMAN;sp|Q32P51|RA1L2_HUMAN;tr|F8W646|F8W646_HUMAN	5;5;5;5;4;4;3;2;2;2	5;5;5;5;4;4;3;2;2;2	5;5;5;5;4;4;3;2;2;2	>sp|P09651-3|ROA1_HUMAN Isoform 2 of Heterogeneous nuclear ribonucleoprotein A1 OS=Homo sapiens GN=HNRNPA1;>tr|F8W6I7|F8W6I7_HUMAN Heterogeneous nuclear ribonucleoprotein A1 OS=Homo sapiens GN=HNRNPA1 PE=1 SV=2;>sp|P09651-2|ROA1_HUMAN Isoform A1-A of Heter	10	5	5	5	2	5	5	2	5	5	2	5	5	27.3	27.3	27.3	29.386	267	267;307;320;372;231;320;156;113;145;191	0	By matching	By MS/MS	By MS/MS	11.6	27.3	27.3	18750000	371270	11870000	6508500	1250000	24752	791360	433900	867830	9251700	2934100	0	3	3	6
sp|P09874|PARP1_HUMAN	sp|P09874|PARP1_HUMAN	3	3	3	>sp|P09874|PARP1_HUMAN Poly [ADP-ribose] polymerase 1 OS=Homo sapiens GN=PARP1 PE=1 SV=4	1	3	3	3	0	3	3	0	3	3	0	3	3	4.2	4.2	4.2	113.08	1014	1014	0	By matching	By MS/MS	By MS/MS	0	4.2	4.2	15381000	0	8038900	7342100	301590	0	157630	143960	0	5069700	5874000	0	1	3	4
tr|J3QS39|J3QS39_HUMAN;tr|J3QTR3|J3QTR3_HUMAN;tr|F5H6Q2|F5H6Q2_HUMAN;sp|P62987|RL40_HUMAN;tr|F5GYU3|F5GYU3_HUMAN;tr|F5H2Z3|F5H2Z3_HUMAN;tr|F5H265|F5H265_HUMAN;tr|B4DV12|B4DV12_HUMAN;tr|F5H388|F5H388_HUMAN;sp|P62979|RS27A_HUMAN;tr|F5H747|F5H747_HUMAN;tr|F5GXK7|F5GXK7_HUMAN;tr|J3QKN0|J3QKN0_HUMAN;tr|Q5PY61|Q5PY61_HUMAN;sp|P0CG47|UBB_HUMAN;tr|Q96C32|Q96C32_HUMAN;sp|P0CG48|UBC_HUMAN;tr|M0R1V7|M0R1V7_…	tr|J3QS39|J3QS39_HUMAN;tr|J3QTR3|J3QTR3_HUMAN;tr|F5H6Q2|F5H6Q2_HUMAN;sp|P62987|RL40_HUMAN;tr|F5GYU3|F5GYU3_HUMAN;tr|F5H2Z3|F5H2Z3_HUMAN;tr|F5H265|F5H265_HUMAN;tr|B4DV12|B4DV12_HUMAN;tr|F5H388|F5H388_HUMAN;sp|P62979|RS27A_HUMAN;tr|F5H747|F5H747_HUMAN;tr|F5GXK7|F5GXK7_HUMAN;tr|J3QKN0|J3QKN0_HUMAN;tr|Q5PY61|Q5PY61_HUMAN;sp|P0CG47|UBB_HUMAN;tr|Q96C32|Q96C32_HUMAN;sp|P0CG48|UBC_HUMAN;tr|M0R1V7|M0R1V7_…	3;3;3;3;3;3;3;3;3;3;3;3;3;3;3;3;3;2;2;2;2;2;2;1;1;1;1	3;3;3;3;3;3;3;3;3;3;3;3;3;3;3;3;3;2;2;2;2;2;2;1;1;1;1	3;3;3;3;3;3;3;3;3;3;3;3;3;3;3;3;3;2;2;2;2;2;2;1;1;1;1	>tr|J3QS39|J3QS39_HUMAN Ubiquitin (Fragment) OS=Homo sapiens GN=UBB PE=4 SV=1;>tr|J3QTR3|J3QTR3_HUMAN Ubiquitin (Fragment) OS=Homo sapiens GN=RPS27A PE=1 SV=1;>tr|F5H6Q2|F5H6Q2_HUMAN Polyubiquitin-C (Fragment) OS=Homo sapiens GN=UBC PE=4 SV=3;>sp|P62987|RL	27	3	3	3	3	3	3	3	3	3	3	3	3	36.6	36.6	36.6	10.469	93	93;106;123;128;134;136;149;153;155;156;161;169;206;229;229;305;685;63;66;114;138;224;229;43;53;61;98	0	By MS/MS	By MS/MS	By MS/MS	36.6	36.6	36.6	42478000	7969400	17725000	16784000	8495600	1593900	3545000	3356800	8182500	10390000	14005000	1	3	5	9
sp|P10155-2|RO60_HUMAN;sp|P10155-3|RO60_HUMAN;sp|P10155-5|RO60_HUMAN;sp|P10155-4|RO60_HUMAN;sp|P10155|RO60_HUMAN	sp|P10155-2|RO60_HUMAN;sp|P10155-3|RO60_HUMAN;sp|P10155-5|RO60_HUMAN;sp|P10155-4|RO60_HUMAN;sp|P10155|RO60_HUMAN	1;1;1;1;1	1;1;1;1;1	1;1;1;1;1	>sp|P10155-2|RO60_HUMAN Isoform Short of 60 kDa SS-A/Ro ribonucleoprotein OS=Homo sapiens GN=TROVE2;>sp|P10155-3|RO60_HUMAN Isoform 3 of 60 kDa SS-A/Ro ribonucleoprotein OS=Homo sapiens GN=TROVE2;>sp|P10155-5|RO60_HUMAN Isoform 5 of 60 kDa SS-A/Ro ribonucl	5	1	1	1	0	1	1	0	1	1	0	1	1	5.4	5.4	5.4	23.299	205	205;518;525;534;538	0	By matching	By MS/MS	By matching	0	5.4	5.4	5472600	0	2532400	2940200	497510	0	230220	267290	0	0	2359500	0	1	0	1
sp|P10599-2|THIO_HUMAN;sp|P10599|THIO_HUMAN	sp|P10599-2|THIO_HUMAN;sp|P10599|THIO_HUMAN	1;1	1;1	1;1	>sp|P10599-2|THIO_HUMAN Isoform 2 of Thioredoxin OS=Homo sapiens GN=TXN;>sp|P10599|THIO_HUMAN Thioredoxin OS=Homo sapiens GN=TXN PE=1 SV=3	2	1	1	1	1	1	1	1	1	1	1	1	1	15.3	15.3	15.3	9.4519	85	85;105	0	By matching	By MS/MS	By MS/MS	15.3	15.3	15.3	6253000	1121300	3191700	1940000	1042200	186890	531940	323330	0	0	1556800	0	1	1	2
tr|E9PNE6|E9PNE6_HUMAN;tr|E9PKE3|E9PKE3_HUMAN;sp|P11142|HSP7C_HUMAN;tr|E9PN25|E9PN25_HUMAN;tr|E9PPY6|E9PPY6_HUMAN;tr|E9PM13|E9PM13_HUMAN;tr|E9PI65|E9PI65_HUMAN;tr|E9PQQ4|E9PQQ4_HUMAN;tr|E9PQK7|E9PQK7_HUMAN;tr|E9PK54|E9PK54_HUMAN;tr|E9PLF4|E9PLF4_HUMAN;tr|E9PS65|E9PS65_HUMAN;sp|P48741|HSP77_HUMAN;tr|A8K7Q2|A8K7Q2_HUMAN;sp|P11142-2|HSP7C_HUMAN;sp|P08107-2|HSP71_HUMAN;sp|P54652|HSP72_HUMAN;sp|P34931…	tr|E9PNE6|E9PNE6_HUMAN;tr|E9PKE3|E9PKE3_HUMAN;sp|P11142|HSP7C_HUMAN;tr|E9PN25|E9PN25_HUMAN;tr|E9PPY6|E9PPY6_HUMAN;tr|E9PM13|E9PM13_HUMAN;tr|E9PI65|E9PI65_HUMAN;tr|E9PQQ4|E9PQQ4_HUMAN;tr|E9PQK7|E9PQK7_HUMAN;tr|E9PK54|E9PK54_HUMAN;tr|E9PLF4|E9PLF4_HUMAN;tr|E9PS65|E9PS65_HUMAN;sp|P48741|HSP77_HUMAN;tr|A8K7Q2|A8K7Q2_HUMAN;sp|P11142-2|HSP7C_HUMAN;sp|P08107-2|HSP71_HUMAN;sp|P54652|HSP72_HUMAN;sp|P34931…	2;2;2;1;1;1;1;1;1;1;1;1;1;1;1;1;1;1;1;1	2;2;2;1;1;1;1;1;1;1;1;1;1;1;1;1;1;1;1;1	2;2;2;1;1;1;1;1;1;1;1;1;1;1;1;1;1;1;1;1	>tr|E9PNE6|E9PNE6_HUMAN Heat shock cognate 71 kDa protein OS=Homo sapiens GN=HSPA8 PE=1 SV=1;>tr|E9PKE3|E9PKE3_HUMAN Heat shock cognate 71 kDa protein OS=Homo sapiens GN=HSPA8 PE=1 SV=1;>sp|P11142|HSP7C_HUMAN Heat shock cognate 71 kDa protein OS=Homo sapie	20	2	2	2	1	2	2	1	2	2	1	2	2	4.8	4.8	4.8	54.975	500	500;627;646;132;137;151;168;171;178;184;187;223;367;410;493;586;639;641;641;643	0	By matching	By MS/MS	By matching	2.6	4.8	4.8	6988500	1168700	3274200	2545600	279540	46749	130970	101820	0	0	2042800	0	1	0	1
sp|P11217-2|PYGM_HUMAN;sp|P11217|PYGM_HUMAN	sp|P11217-2|PYGM_HUMAN;sp|P11217|PYGM_HUMAN	1;1	1;1	1;1	>sp|P11217-2|PYGM_HUMAN Isoform 2 of Glycogen phosphorylase, muscle form OS=Homo sapiens GN=PYGM;>sp|P11217|PYGM_HUMAN Glycogen phosphorylase, muscle form OS=Homo sapiens GN=PYGM PE=1 SV=6	2	1	1	1	1	0	0	1	0	0	1	0	0	1.6	1.6	1.6	87.316	754	754;842	0	By MS/MS	By matching	By matching	1.6	0	0	1352800	1352800	0	0	28783	28783	0	0	1352800	0	0	1	0	0	1
sp|P11277-3|SPTB1_HUMAN;sp|P11277|SPTB1_HUMAN;sp|P11277-2|SPTB1_HUMAN	sp|P11277-3|SPTB1_HUMAN;sp|P11277|SPTB1_HUMAN;sp|P11277-2|SPTB1_HUMAN	1;1;1	1;1;1	1;1;1	>sp|P11277-3|SPTB1_HUMAN Isoform 3 of Spectrin beta chain, erythrocytic OS=Homo sapiens GN=SPTB;>sp|P11277|SPTB1_HUMAN Spectrin beta chain, erythrocytic OS=Homo sapiens GN=SPTB PE=1 SV=5;>sp|P11277-2|SPTB1_HUMAN Isoform 2 of Spectrin beta chain, erythrocyt	3	1	1	1	0	1	1	0	1	1	0	1	1	0.4	0.4	0.4	242.8	2106	2106;2137;2328	0.0062893	By matching	By MS/MS	By matching	0	0.4	0.4	43256000	0	19740000	23516000	346050	0	157920	188130	0	0	18871000	0	0	0	0
tr|A0A087WTT1|A0A087WTT1_HUMAN;sp|P11940-2|PABP1_HUMAN;sp|P11940|PABP1_HUMAN;tr|E7EQV3|E7EQV3_HUMAN;tr|E7ERJ7|E7ERJ7_HUMAN;tr|H0YAR2|H0YAR2_HUMAN;sp|Q9H361|PABP3_HUMAN;tr|H0YBN4|H0YBN4_HUMAN;tr|H0YAP2|H0YAP2_HUMAN;tr|H0YB86|H0YB86_HUMAN;sp|Q4VXU2|PAP1L_HUMAN;tr|E5RGH3|E5RGH3_HUMAN;tr|E5RH24|E5RH24_HUMAN;tr|E5RJB9|E5RJB9_HUMAN;tr|H0YAS6|H0YAS6_HUMAN;tr|H0YB75|H0YB75_HUMAN;sp|Q4VXU2-2|PAP1L_HUMAN;t…	tr|A0A087WTT1|A0A087WTT1_HUMAN;sp|P11940-2|PABP1_HUMAN;sp|P11940|PABP1_HUMAN;tr|E7EQV3|E7EQV3_HUMAN;tr|E7ERJ7|E7ERJ7_HUMAN;tr|H0YAR2|H0YAR2_HUMAN;sp|Q9H361|PABP3_HUMAN	19;19;19;18;18;11;10;7;6;5;5;4;4;4;3;3;3;2;2;1;1;1;1;1;1;1	19;19;19;18;18;11;10;7;6;5;5;4;4;4;3;3;3;2;2;1;1;1;1;1;1;1	12;12;12;12;11;8;7;3;6;3;2;2;1;1;2;2;2;0;1;1;0;0;0;0;1;1	>tr|A0A087WTT1|A0A087WTT1_HUMAN Polyadenylate-binding protein 1 OS=Homo sapiens GN=PABPC1 PE=1 SV=1;>sp|P11940-2|PABP1_HUMAN Isoform 2 of Polyadenylate-binding protein 1 OS=Homo sapiens GN=PABPC1;>sp|P11940|PABP1_HUMAN Polyadenylate-binding protein 1 OS=Ho	26	19	19	12	19	3	7	19	3	7	12	1	5	41	41	24.5	58.535	522	522;547;636;591;604;284;631;175;131;165;614;108;118;129;169;183;330;75;136;42;43;61;68;197;350;382	0	By MS/MS	By matching	By matching	41	6.9	16.1	128750000	118140000	2840600	7773200	4153300	3810900	91631	250750	121100000	1559100	3497500	19	0	0	19
sp|P12883|MYH7_HUMAN;sp|P13533|MYH6_HUMAN	sp|P12883|MYH7_HUMAN;sp|P13533|MYH6_HUMAN	1;1	1;1	1;1	>sp|P12883|MYH7_HUMAN Myosin-7 OS=Homo sapiens GN=MYH7 PE=1 SV=5;>sp|P13533|MYH6_HUMAN Myosin-6 OS=Homo sapiens GN=MYH6 PE=1 SV=5	2	1	1	1	1	0	0	1	0	0	1	0	0	0.6	0.6	0.6	223.09	1935	1935;1939	0	By MS/MS	By matching	By matching	0.6	0	0	1548700	1548700	0	0	15487	15487	0	0	1548700	0	0	1	0	0	1
sp|P12956|XRCC6_HUMAN;tr|B1AHC9|B1AHC9_HUMAN;sp|P12956-2|XRCC6_HUMAN	sp|P12956|XRCC6_HUMAN;tr|B1AHC9|B1AHC9_HUMAN;sp|P12956-2|XRCC6_HUMAN	18;17;17	18;17;17	18;17;17	>sp|P12956|XRCC6_HUMAN X-ray repair cross-complementing protein 6 OS=Homo sapiens GN=XRCC6 PE=1 SV=2;>tr|B1AHC9|B1AHC9_HUMAN X-ray repair cross-complementing protein 6 OS=Homo sapiens GN=XRCC6 PE=1 SV=1;>sp|P12956-2|XRCC6_HUMAN Isoform 2 of X-ray repair cr	3	18	18	18	0	17	17	0	17	17	0	17	17	36	36	36	69.842	609	609;559;568	0	By matching	By MS/MS	By MS/MS	0	35.8	34.3	149160000	0	71116000	78040000	4661100	0	2222400	2438700	0	48085000	59230000	0	9	14	23
sp|P13010|XRCC5_HUMAN;tr|C9JZ81|C9JZ81_HUMAN;tr|H7C0H9|H7C0H9_HUMAN	sp|P13010|XRCC5_HUMAN	18;2;1	18;2;1	18;2;1	>sp|P13010|XRCC5_HUMAN X-ray repair cross-complementing protein 5 OS=Homo sapiens GN=XRCC5 PE=1 SV=3	3	18	18	18	1	18	16	1	18	16	1	18	16	26.1	26.1	26.1	82.704	732	732;131;19	0	By matching	By MS/MS	By MS/MS	1.8	26.1	24.9	132650000	1374200	75359000	55918000	3490800	36163	1983100	1471500	0	44013000	48216000	0	16	13	29
tr|M0QYT0|M0QYT0_HUMAN;sp|P14866-2|HNRPL_HUMAN;tr|M0QXS5|M0QXS5_HUMAN;sp|P14866|HNRPL_HUMAN;tr|M0R076|M0R076_HUMAN	tr|M0QYT0|M0QYT0_HUMAN;sp|P14866-2|HNRPL_HUMAN;tr|M0QXS5|M0QXS5_HUMAN;sp|P14866|HNRPL_HUMAN;tr|M0R076|M0R076_HUMAN	2;2;2;2;1	2;2;2;2;1	2;2;2;2;1	>tr|M0QYT0|M0QYT0_HUMAN Uncharacterized protein (Fragment) OS=Homo sapiens PE=4 SV=1;>sp|P14866-2|HNRPL_HUMAN Isoform 2 of Heterogeneous nuclear ribonucleoprotein L OS=Homo sapiens GN=HNRNPL;>tr|M0QXS5|M0QXS5_HUMAN Heterogeneous nuclear ribonucleoprotein L	5	2	2	2	0	2	2	0	2	2	0	2	2	9.7	9.7	9.7	35.904	321	321;456;530;589;114	0	By matching	By MS/MS	By MS/MS	0	9.7	9.7	3365600	0	1966400	1399200	224380	0	131100	93280	0	0	1122800	0	2	2	4
tr|C9JTX4|C9JTX4_HUMAN;tr|C9J826|C9J826_HUMAN;tr|C9JK18|C9JK18_HUMAN;tr|C9JKY1|C9JKY1_HUMAN;sp|P14923|PLAK_HUMAN	tr|C9JTX4|C9JTX4_HUMAN;tr|C9J826|C9J826_HUMAN;tr|C9JK18|C9JK18_HUMAN;tr|C9JKY1|C9JKY1_HUMAN;sp|P14923|PLAK_HUMAN	2;2;2;2;2	2;2;2;2;2	2;2;2;2;2	>tr|C9JTX4|C9JTX4_HUMAN Junction plakoglobin (Fragment) OS=Homo sapiens GN=JUP PE=1 SV=1;>tr|C9J826|C9J826_HUMAN Junction plakoglobin (Fragment) OS=Homo sapiens GN=JUP PE=1 SV=3;>tr|C9JK18|C9JK18_HUMAN Junction plakoglobin (Fragment) OS=Homo sapiens GN=JUP	5	2	2	2	2	2	1	2	2	1	2	2	1	11.1	11.1	11.1	25.705	235	235;277;296;298;745	0	By MS/MS	By matching	By matching	11.1	11.1	6	0	0	0	0	0	0	0	0	0	0	0	0	0	0	0
sp|P15924-2|DESP_HUMAN;sp|P15924-3|DESP_HUMAN;sp|P15924|DESP_HUMAN	sp|P15924-2|DESP_HUMAN;sp|P15924-3|DESP_HUMAN;sp|P15924|DESP_HUMAN	3;3;3	3;3;3	3;3;3	>sp|P15924-2|DESP_HUMAN Isoform DPII of Desmoplakin OS=Homo sapiens GN=DSP;>sp|P15924-3|DESP_HUMAN Isoform DSPIa of Desmoplakin OS=Homo sapiens GN=DSP;>sp|P15924|DESP_HUMAN Desmoplakin OS=Homo sapiens GN=DSP PE=1 SV=3	3	3	3	3	3	3	3	3	3	3	3	3	3	1.5	1.5	1.5	260.12	2272	2272;2428;2871	0	By MS/MS	By matching	By matching	1.5	1.5	1.5	5821900	1988800	2671300	1161700	46951	16039	21543	9368.8	2100000	1418700	1081100	2	0	0	2
sp|P16989-2|YBOX3_HUMAN;sp|P16989-3|YBOX3_HUMAN;sp|P16989|YBOX3_HUMAN	sp|P16989-2|YBOX3_HUMAN;sp|P16989-3|YBOX3_HUMAN;sp|P16989|YBOX3_HUMAN	3;3;3	2;2;2	2;2;2	>sp|P16989-2|YBOX3_HUMAN Isoform 2 of Y-box-binding protein 3 OS=Homo sapiens GN=YBX3;>sp|P16989-3|YBOX3_HUMAN Isoform 3 of Y-box-binding protein 3 OS=Homo sapiens GN=YBX3;>sp|P16989|YBOX3_HUMAN Y-box-binding protein 3 OS=Homo sapiens GN=YBX3 PE=1 SV=4	3	3	2	2	0	3	3	0	2	2	0	2	2	19.8	14.9	14.9	31.947	303	303;342;372	0	By matching	By MS/MS	By MS/MS	0	19.8	19.8	20189000	0	10564000	9624800	2018900	0	1056400	962480	0	5805700	8556700	0	2	4	6
sp|P17844-2|DDX5_HUMAN;tr|J3KTA4|J3KTA4_HUMAN;sp|P17844|DDX5_HUMAN;tr|J3KRZ1|J3KRZ1_HUMAN;tr|J3QSF1|J3QSF1_HUMAN;sp|Q92841-1|DDX17_HUMAN;sp|Q92841-3|DDX17_HUMAN;sp|Q92841-2|DDX17_HUMAN;sp|Q92841|DDX17_HUMAN;tr|H3BLZ8|H3BLZ8_HUMAN;tr|J3QRQ7|J3QRQ7_HUMAN	sp|P17844-2|DDX5_HUMAN;tr|J3KTA4|J3KTA4_HUMAN;sp|P17844|DDX5_HUMAN;tr|J3KRZ1|J3KRZ1_HUMAN	7;7;7;4;3;2;2;2;2;2;1	7;7;7;4;3;2;2;2;2;2;1	6;6;6;3;2;1;1;1;1;1;1	>sp|P17844-2|DDX5_HUMAN Isoform 2 of Probable ATP-dependent RNA helicase DDX5 OS=Homo sapiens GN=DDX5;>tr|J3KTA4|J3KTA4_HUMAN Probable ATP-dependent RNA helicase DDX5 OS=Homo sapiens GN=DDX5 PE=1 SV=1;>sp|P17844|DDX5_HUMAN Probable ATP-dependent RNA helica	11	7	7	6	0	7	7	0	7	7	0	6	6	14.2	14.2	12.1	60.563	535	535;614;614;166;153;650;652;652;729;731;212	0	By matching	By MS/MS	By MS/MS	0	14.2	14.2	46582000	0	24631000	21951000	1552700	0	821030	731700	0	15524000	17569000	0	5	3	8
sp|P19338|NUCL_HUMAN;tr|H7BY16|H7BY16_HUMAN	sp|P19338|NUCL_HUMAN;tr|H7BY16|H7BY16_HUMAN	14;7	14;7	14;7	>sp|P19338|NUCL_HUMAN Nucleolin OS=Homo sapiens GN=NCL PE=1 SV=3;>tr|H7BY16|H7BY16_HUMAN Nucleolin (Fragment) OS=Homo sapiens GN=NCL PE=1 SV=3	2	14	14	14	0	13	14	0	13	14	0	13	14	21.8	21.8	21.8	76.613	710	710;297	0	By matching	By MS/MS	By MS/MS	0	20.7	21.8	230720000	0	129410000	101310000	6592100	0	3697400	2894600	0	79288000	83336000	0	20	22	42
sp|P19525|E2AK2_HUMAN;sp|P19525-2|E2AK2_HUMAN;tr|C9JZT2|C9JZT2_HUMAN;tr|F8WBH4|F8WBH4_HUMAN	sp|P19525|E2AK2_HUMAN;sp|P19525-2|E2AK2_HUMAN	12;11;3;1	12;11;3;1	12;11;3;1	>sp|P19525|E2AK2_HUMAN Interferon-induced, double-stranded RNA-activated protein kinase OS=Homo sapiens GN=EIF2AK2 PE=1 SV=2;>sp|P19525-2|E2AK2_HUMAN Isoform 2 of Interferon-induced, double-stranded RNA-activated protein kinase OS=Homo sapiens GN=EIF2AK2	4	12	12	12	0	12	11	0	12	11	0	12	11	29.2	29.2	29.2	62.094	551	551;510;141;102	0	By matching	By MS/MS	By MS/MS	0	29.2	27.6	162650000	0	87107000	75538000	7745000	0	4148000	3597000	0	51423000	63934000	0	9	11	20
sp|P19784|CSK22_HUMAN	sp|P19784|CSK22_HUMAN	1	1	1	>sp|P19784|CSK22_HUMAN Casein kinase II subunit alpha OS=Homo sapiens GN=CSNK2A2 PE=1 SV=1	1	1	1	1	0	1	1	0	1	1	0	1	1	2.3	2.3	2.3	41.213	350	350	0	By matching	By MS/MS	By MS/MS	0	2.3	2.3	0	0	0	0	0	0	0	0	0	0	0	0	0	0	0
tr|A0A087WUI2|A0A087WUI2_HUMAN;sp|P22626-2|ROA2_HUMAN;sp|P22626|ROA2_HUMAN	tr|A0A087WUI2|A0A087WUI2_HUMAN;sp|P22626-2|ROA2_HUMAN;sp|P22626|ROA2_HUMAN	1;1;1	1;1;1	1;1;1	>tr|A0A087WUI2|A0A087WUI2_HUMAN Heterogeneous nuclear ribonucleoproteins A2/B1 OS=Homo sapiens GN=HNRNPA2B1 PE=1 SV=1;>sp|P22626-2|ROA2_HUMAN Isoform A2 of Heterogeneous nuclear ribonucleoproteins A2/B1 OS=Homo sapiens GN=HNRNPA2B1;>sp|P22626|ROA2_HUMAN He	3	1	1	1	0	1	1	0	1	1	0	1	1	3.8	3.8	3.8	29.836	261	261;341;353	0	By matching	By MS/MS	By MS/MS	0	3.8	3.8	6648000	0	3267600	3380400	511380	0	251350	260030	0	0	2712700	0	1	1	2
sp|P26196|DDX6_HUMAN;tr|Q8IV96|Q8IV96_HUMAN	sp|P26196|DDX6_HUMAN;tr|Q8IV96|Q8IV96_HUMAN	2;1	2;1	2;1	>sp|P26196|DDX6_HUMAN Probable ATP-dependent RNA helicase DDX6 OS=Homo sapiens GN=DDX6 PE=1 SV=2;>tr|Q8IV96|Q8IV96_HUMAN DDX6 protein OS=Homo sapiens GN=DDX6 PE=1 SV=1	2	2	2	2	1	2	2	1	2	2	1	2	2	7	7	7	54.416	483	483;187	0	By matching	By MS/MS	By MS/MS	5	7	7	4199000	0	2097400	2101700	149970	0	74906	75059	0	0	1686600	0	1	1	2
tr|A6NLN1|A6NLN1_HUMAN;sp|P26599|PTBP1_HUMAN;sp|P26599-2|PTBP1_HUMAN;sp|P26599-3|PTBP1_HUMAN;tr|K7EKJ7|K7EKJ7_HUMAN;tr|K7ELW5|K7ELW5_HUMAN;tr|K7ES59|K7ES59_HUMAN;tr|K7EK45|K7EK45_HUMAN;tr|A0A087WU68|A0A087WU68_HUMAN;tr|A0A087WUW5|A0A087WUW5_HUMAN;tr|X6R242|X6R242_HUMAN;sp|O95758-1|PTBP3_HUMAN;sp|O95758-6|PTBP3_HUMAN;sp|O95758-2|PTBP3_HUMAN;sp|O95758|PTBP3_HUMAN;sp|O95758-5|PTBP3_HUMAN;sp|O95758-4…	tr|A6NLN1|A6NLN1_HUMAN;sp|P26599|PTBP1_HUMAN;sp|P26599-2|PTBP1_HUMAN;sp|P26599-3|PTBP1_HUMAN	12;12;12;12;5;4;4;4;3;2;1;1;1;1;1;1;1	12;12;12;12;5;4;4;4;3;2;1;1;1;1;1;1;1	12;12;12;12;5;4;4;4;3;2;1;1;1;1;1;1;1	>tr|A6NLN1|A6NLN1_HUMAN Polypyrimidine tract binding protein 1, isoform CRA_b OS=Homo sapiens GN=PTBP1 PE=1 SV=4;>sp|P26599|PTBP1_HUMAN Polypyrimidine tract-binding protein 1 OS=Homo sapiens GN=PTBP1 PE=1 SV=1;>sp|P26599-2|PTBP1_HUMAN Isoform 2 of Polypyri	17	12	12	12	0	12	11	0	12	11	0	12	11	36.6	36.6	36.6	56.51	527	527;531;550;557;238;105;149;256;227;82;183;521;524;547;552;555;558	0	By matching	By MS/MS	By MS/MS	0	36.6	35.1	368020000	0	191510000	176510000	19369000	0	10080000	9289800	0	111310000	150680000	0	16	16	32
sp|P26641|EF1G_HUMAN;sp|P26641-2|EF1G_HUMAN	sp|P26641|EF1G_HUMAN;sp|P26641-2|EF1G_HUMAN	1;1	1;1	1;1	>sp|P26641|EF1G_HUMAN Elongation factor 1-gamma OS=Homo sapiens GN=EEF1G PE=1 SV=3;>sp|P26641-2|EF1G_HUMAN Isoform 2 of Elongation factor 1-gamma OS=Homo sapiens GN=EEF1G	2	1	1	1	0	1	1	0	1	1	0	1	1	3	3	3	50.118	437	437;487	0	By matching	By MS/MS	By matching	0	3	3	4923000	0	2722000	2200900	205120	0	113420	91706	0	0	1766200	0	1	0	1
sp|P27816-6|MAP4_HUMAN;sp|P27816|MAP4_HUMAN;tr|E7EVA0|E7EVA0_HUMAN;sp|P27816-2|MAP4_HUMAN;sp|P27816-5|MAP4_HUMAN;tr|H0Y2V1|H0Y2V1_HUMAN;tr|H7C4C5|H7C4C5_HUMAN;tr|F8W9U4|F8W9U4_HUMAN;sp|P27816-4|MAP4_HUMAN;tr|B5MEG9|B5MEG9_HUMAN;tr|H7C456|H7C456_HUMAN	sp|P27816-6|MAP4_HUMAN;sp|P27816|MAP4_HUMAN;tr|E7EVA0|E7EVA0_HUMAN;sp|P27816-2|MAP4_HUMAN;sp|P27816-5|MAP4_HUMAN	11;11;11;10;7;5;5;5;5;4;2	11;11;11;10;7;5;5;5;5;4;2	11;11;11;10;7;5;5;5;5;4;2	>sp|P27816-6|MAP4_HUMAN Isoform 6 of Microtubule-associated protein 4 OS=Homo sapiens GN=MAP4;>sp|P27816|MAP4_HUMAN Microtubule-associated protein 4 OS=Homo sapiens GN=MAP4 PE=1 SV=3;>tr|E7EVA0|E7EVA0_HUMAN Microtubule-associated protein OS=Homo sapiens GN	11	11	11	11	0	11	11	0	11	11	0	11	11	14.5	14.5	14.5	119.96	1135	1135;1152;2297;979;809;463;493;828;872;712;290	0	By matching	By MS/MS	By MS/MS	0	14.5	14.5	126820000	0	61608000	65207000	1921400	0	933460	987990	0	38761000	52282000	0	8	7	15
tr|E5RGH4|E5RGH4_HUMAN;tr|E7EQJ0|E7EQJ0_HUMAN;tr|D6RAM1|D6RAM1_HUMAN;tr|H0YAQ2|H0YAQ2_HUMAN;tr|E5RGV0|E5RGV0_HUMAN;tr|D6R9T0|D6R9T0_HUMAN;tr|D6RFM3|D6RFM3_HUMAN;tr|D6RIT2|D6RIT2_HUMAN;tr|D6RIU0|D6RIU0_HUMAN;tr|D6RDU3|D6RDU3_HUMAN;tr|D6RJ04|D6RJ04_HUMAN;tr|D6RIH9|D6RIH9_HUMAN;tr|D6RBM0|D6RBM0_HUMAN;tr|E9PCY7|E9PCY7_HUMAN;sp|P55795|HNRH2_HUMAN;sp|P31943|HNRH1_HUMAN;tr|G8JLB6|G8JLB6_HUMAN	tr|E5RGH4|E5RGH4_HUMAN;tr|E7EQJ0|E7EQJ0_HUMAN;tr|D6RAM1|D6RAM1_HUMAN;tr|H0YAQ2|H0YAQ2_HUMAN;tr|E5RGV0|E5RGV0_HUMAN;tr|D6R9T0|D6R9T0_HUMAN;tr|D6RFM3|D6RFM3_HUMAN;tr|D6RIT2|D6RIT2_HUMAN;tr|D6RIU0|D6RIU0_HUMAN;tr|D6RDU3|D6RDU3_HUMAN;tr|D6RJ04|D6RJ04_HUMAN;tr|D6RIH9|D6RIH9_HUMAN;tr|D6RBM0|D6RBM0_HUMAN;tr|E9PCY7|E9PCY7_HUMAN;sp|P55795|HNRH2_HUMAN;sp|P31943|HNRH1_HUMAN;tr|G8JLB6|G8JLB6_HUMAN	1;1;1;1;1;1;1;1;1;1;1;1;1;1;1;1;1	1;1;1;1;1;1;1;1;1;1;1;1;1;1;1;1;1	1;1;1;1;1;1;1;1;1;1;1;1;1;1;1;1;1	>tr|E5RGH4|E5RGH4_HUMAN Heterogeneous nuclear ribonucleoprotein H (Fragment) OS=Homo sapiens GN=HNRNPH1 PE=1 SV=1;>tr|E7EQJ0|E7EQJ0_HUMAN Heterogeneous nuclear ribonucleoprotein H (Fragment) OS=Homo sapiens GN=HNRNPH1 PE=1 SV=1;>tr|D6RAM1|D6RAM1_HUMAN Hete	17	1	1	1	0	1	1	0	1	1	0	1	1	16	16	16	11.181	100	100;115;130;131;155;162;163;164;168;171;172;184;212;429;449;449;472	0	By matching	By matching	By MS/MS	0	16	16	6494100	0	3353500	3140500	1298800	0	670710	628100	0	0	2520200	0	0	1	1
sp|P35908|K22E_HUMAN;CON__P35908;CON__Q6NXH9;sp|Q7Z794|K2C1B_HUMAN;CON__Q7Z794;tr|H0YID6|H0YID6_HUMAN;CON__Q9R0H5	sp|P35908|K22E_HUMAN;CON__P35908	42;41;4;3;3;2;2	42;41;4;3;3;2;2	29;28;0;0;0;0;0	>sp|P35908|K22E_HUMAN Keratin, type II cytoskeletal 2 epidermal OS=Homo sapiens GN=KRT2 PE=1 SV=2;>P35908 SWISS-PROT:P35908 Tax_Id=9606 Gene_Symbol=KRT2 Keratin, type II cytoskeletal 2 epidermal	7	42	42	29	40	42	41	40	42	41	27	29	28	80.8	80.8	63.7	65.432	639	639;645;539;578;578;119;524	0	By MS/MS	By MS/MS	By MS/MS	71.4	80.8	78.2	4413500000	1349000000	1842000000	1222500000	110340000	33725000	46051000	30561000	1308600000	1239100000	933190000	31	48	40	119			+
sp|P37108|SRP14_HUMAN;tr|H0YLA2|H0YLA2_HUMAN	sp|P37108|SRP14_HUMAN;tr|H0YLA2|H0YLA2_HUMAN	2;1	2;1	2;1	>sp|P37108|SRP14_HUMAN Signal recognition particle 14 kDa protein OS=Homo sapiens GN=SRP14 PE=1 SV=2;>tr|H0YLA2|H0YLA2_HUMAN Signal recognition particle 14 kDa protein OS=Homo sapiens GN=SRP14 PE=1 SV=1	2	2	2	2	0	1	2	0	1	2	0	1	2	17.6	17.6	17.6	14.57	136	136;115	0	By matching	By MS/MS	By MS/MS	0	10.3	17.6	7099000	0	2746500	4352500	1014100	0	392360	621780	0	0	3492800	0	1	1	2
tr|F5H1Y3|F5H1Y3_HUMAN;sp|P39748|FEN1_HUMAN;sp|P39748-2|FEN1_HUMAN	tr|F5H1Y3|F5H1Y3_HUMAN;sp|P39748|FEN1_HUMAN;sp|P39748-2|FEN1_HUMAN	2;2;1	2;2;1	2;2;1	>tr|F5H1Y3|F5H1Y3_HUMAN Flap endonuclease 1 (Fragment) OS=Homo sapiens GN=FEN1 PE=1 SV=1;>sp|P39748|FEN1_HUMAN Flap endonuclease 1 OS=Homo sapiens GN=FEN1 PE=1 SV=1;>sp|P39748-2|FEN1_HUMAN Isoform FENMIT of Flap endonuclease 1 OS=Homo sapiens GN=FEN1	3	2	2	2	0	2	2	0	2	2	0	2	2	16.4	16.4	16.4	18.275	165	165;380;316	0	By matching	By MS/MS	By MS/MS	0	16.4	16.4	12098000	0	5335700	6762300	1344200	0	592860	751370	0	3320900	5458900	0	2	2	4
sp|P41091|IF2G_HUMAN;sp|Q2VIR3|IF2GL_HUMAN;tr|F8W810|F8W810_HUMAN;sp|Q2VIR3-2|IF2GL_HUMAN	sp|P41091|IF2G_HUMAN;sp|Q2VIR3|IF2GL_HUMAN	3;2;1;1	3;2;1;1	3;2;1;1	>sp|P41091|IF2G_HUMAN Eukaryotic translation initiation factor 2 subunit 3 OS=Homo sapiens GN=EIF2S3 PE=1 SV=3;>sp|Q2VIR3|IF2GL_HUMAN Putative eukaryotic translation initiation factor 2 subunit 3-like protein OS=Homo sapiens GN=EIF2S3L PE=5 SV=2	4	3	3	3	0	3	3	0	3	3	0	3	3	11.2	11.2	11.2	51.109	472	472;472;466;466	0	By matching	By MS/MS	By MS/MS	0	11.2	11.2	21918000	0	11090000	10827000	1043700	0	528100	515590	0	6875400	8782500	0	3	3	6
tr|Q5TCD1|Q5TCD1_HUMAN;tr|J3KR24|J3KR24_HUMAN;sp|P41252|SYIC_HUMAN	tr|Q5TCD1|Q5TCD1_HUMAN;tr|J3KR24|J3KR24_HUMAN;sp|P41252|SYIC_HUMAN	1;1;1	1;1;1	1;1;1	>tr|Q5TCD1|Q5TCD1_HUMAN Isoleucine--tRNA ligase, cytoplasmic (Fragment) OS=Homo sapiens GN=IARS PE=1 SV=1;>tr|J3KR24|J3KR24_HUMAN Isoleucine--tRNA ligase, cytoplasmic OS=Homo sapiens GN=IARS PE=1 SV=1;>sp|P41252|SYIC_HUMAN Isoleucine--tRNA ligase, cytoplas	3	1	1	1	0	1	1	0	1	1	0	1	1	2.4	2.4	2.4	38.343	330	330;1152;1262	1	By matching	By MS/MS	By matching	0	2.4	2.4	0	0	0	0	0	0	0	0	0	0	0	0	0	0	0	+
sp|P43243|MATR3_HUMAN;tr|A8MXP9|A8MXP9_HUMAN;tr|D6REM6|D6REM6_HUMAN;tr|D6R991|D6R991_HUMAN;tr|B3KM87|B3KM87_HUMAN;sp|P43243-2|MATR3_HUMAN;tr|Q68E03|Q68E03_HUMAN;tr|H0Y8T4|H0Y8T4_HUMAN;tr|D6RB45|D6RB45_HUMAN;tr|D6R9F3|D6R9F3_HUMAN;tr|D6RBS2|D6RBS2_HUMAN;tr|D6RCM3|D6RCM3_HUMAN;tr|D6REK4|D6REK4_HUMAN;tr|D6R8Z5|D6R8Z5_HUMAN;tr|D6RBK5|D6RBK5_HUMAN	sp|P43243|MATR3_HUMAN;tr|A8MXP9|A8MXP9_HUMAN;tr|D6REM6|D6REM6_HUMAN;tr|D6R991|D6R991_HUMAN	9;9;7;5;4;4;3;3;2;2;2;2;2;2;1	9;9;7;5;4;4;3;3;2;2;2;2;2;2;1	9;9;7;5;4;4;3;3;2;2;2;2;2;2;1	>sp|P43243|MATR3_HUMAN Matrin-3 OS=Homo sapiens GN=MATR3 PE=1 SV=2;>tr|A8MXP9|A8MXP9_HUMAN Matrin-3 OS=Homo sapiens GN=MATR3 PE=1 SV=1;>tr|D6REM6|D6REM6_HUMAN Matrin-3 OS=Homo sapiens GN=MATR3 PE=1 SV=1;>tr|D6R991|D6R991_HUMAN Matrin-3 (Fragment) OS=Homo s	15	9	9	9	0	9	9	0	9	9	0	9	9	14.8	14.8	14.8	94.622	847	847;895;794;433;509;559;283;334;47;78;87;99;100;107;121	0	By matching	By MS/MS	By MS/MS	0	14.8	14.8	76183000	0	38743000	37440000	2059000	0	1047100	1011900	0	24731000	29661000	0	6	8	14
sp|P46063|RECQ1_HUMAN	sp|P46063|RECQ1_HUMAN	2	2	2	>sp|P46063|RECQ1_HUMAN ATP-dependent DNA helicase Q1 OS=Homo sapiens GN=RECQL PE=1 SV=3	1	2	2	2	0	2	2	0	2	2	0	2	2	3.9	3.9	3.9	73.457	649	649	0	By matching	By MS/MS	By MS/MS	0	3.9	3.9	4380800	0	2190900	2189900	125170	0	62596	62569	0	0	1757400	0	0	1	1
sp|P52272-2|HNRPM_HUMAN;tr|A0A087X0X3|A0A087X0X3_HUMAN;sp|P52272|HNRPM_HUMAN;tr|M0R019|M0R019_HUMAN;tr|M0R2T0|M0R2T0_HUMAN;tr|M0QZM1|M0QZM1_HUMAN;tr|M0R2I7|M0R2I7_HUMAN;tr|M0QY96|M0QY96_HUMAN;tr|M0QYQ7|M0QYQ7_HUMAN;tr|M0R0N3|M0R0N3_HUMAN;tr|M0R0Y6|M0R0Y6_HUMAN;tr|M0QYL3|M0QYL3_HUMAN	sp|P52272-2|HNRPM_HUMAN;tr|A0A087X0X3|A0A087X0X3_HUMAN;sp|P52272|HNRPM_HUMAN	12;12;12;5;5;5;3;2;2;2;1;1	12;12;12;5;5;5;3;2;2;2;1;1	12;12;12;5;5;5;3;2;2;2;1;1	>sp|P52272-2|HNRPM_HUMAN Isoform 2 of Heterogeneous nuclear ribonucleoprotein M OS=Homo sapiens GN=HNRNPM;>tr|A0A087X0X3|A0A087X0X3_HUMAN Heterogeneous nuclear ribonucleoprotein M OS=Homo sapiens GN=HNRNPM PE=1 SV=1;>sp|P52272|HNRPM_HUMAN Heterogeneous nuc	12	12	12	12	4	12	12	4	12	12	4	12	12	25	25	25	73.62	691	691;730;730;353;357;383;214;116;219;276;99;99	0	By matching	By MS/MS	By MS/MS	7.7	25	25	85796000	1136600	42032000	42628000	1825400	24183	894290	906970	2784900	26321000	32652000	0	6	7	13
sp|P53999|TCP4_HUMAN	sp|P53999|TCP4_HUMAN	2	2	2	>sp|P53999|TCP4_HUMAN Activated RNA polymerase II transcriptional coactivator p15 OS=Homo sapiens GN=SUB1 PE=1 SV=3	1	2	2	2	1	2	2	1	2	2	1	2	2	15.7	15.7	15.7	14.395	127	127	0	By MS/MS	By MS/MS	By MS/MS	8.7	15.7	15.7	17999000	2075300	8170900	7753100	3599900	415050	1634200	1550600	0	0	6221800	1	1	0	2
sp|P54136|SYRC_HUMAN;tr|E5RH09|E5RH09_HUMAN;tr|E5RJM9|E5RJM9_HUMAN;sp|P54136-2|SYRC_HUMAN	sp|P54136|SYRC_HUMAN;tr|E5RH09|E5RH09_HUMAN;tr|E5RJM9|E5RJM9_HUMAN;sp|P54136-2|SYRC_HUMAN	2;1;1;1	2;1;1;1	2;1;1;1	>sp|P54136|SYRC_HUMAN Arginine--tRNA ligase, cytoplasmic OS=Homo sapiens GN=RARS PE=1 SV=2;>tr|E5RH09|E5RH09_HUMAN Arginine--tRNA ligase, cytoplasmic OS=Homo sapiens GN=RARS PE=1 SV=1;>tr|E5RJM9|E5RJM9_HUMAN Arginine--tRNA ligase, cytoplasmic OS=Homo sapie	4	2	2	2	1	2	2	1	2	2	1	2	2	3.6	3.6	3.6	75.378	660	660;113;129;588	0	By matching	By matching	By MS/MS	1.4	3.6	3.6	10272000	2479400	3404900	4387700	277620	67010	92024	118590	0	2235000	3425700	0	0	2	2
tr|I3L2C7|I3L2C7_HUMAN;sp|P57678|GEMI4_HUMAN;tr|I3L399|I3L399_HUMAN;tr|I3L4M4|I3L4M4_HUMAN;tr|I3L4A4|I3L4A4_HUMAN	tr|I3L2C7|I3L2C7_HUMAN;sp|P57678|GEMI4_HUMAN	15;15;2;1;1	15;15;2;1;1	15;15;2;1;1	>tr|I3L2C7|I3L2C7_HUMAN Gem-associated protein 4 OS=Homo sapiens GN=GEMIN4 PE=1 SV=1;>sp|P57678|GEMI4_HUMAN Gem-associated protein 4 OS=Homo sapiens GN=GEMIN4 PE=1 SV=2	5	15	15	15	0	15	15	0	15	15	0	15	15	19.1	19.1	19.1	118.82	1047	1047;1058;296;189;271	0	By matching	By MS/MS	By MS/MS	0	19.1	19.1	155810000	0	79764000	76048000	2885400	0	1477100	1408300	0	49333000	61818000	0	11	11	22
sp|P63261|ACTG_HUMAN;sp|P60709|ACTB_HUMAN;tr|I3L3I0|I3L3I0_HUMAN;tr|I3L1U9|I3L1U9_HUMAN;tr|I3L4N8|I3L4N8_HUMAN;tr|Q5T8M7|Q5T8M7_HUMAN;tr|G5E9R0|G5E9R0_HUMAN;tr|K7EM38|K7EM38_HUMAN;tr|I3L3R2|I3L3R2_HUMAN;tr|E7EVS6|E7EVS6_HUMAN;tr|J3KT65|J3KT65_HUMAN;sp|P63267-2|ACTH_HUMAN;sp|Q6S8J3|POTEE_HUMAN;sp|A5A3E0|POTEF_HUMAN;tr|C9JUM1|C9JUM1_HUMAN;tr|C9JZR7|C9JZR7_HUMAN;sp|P0CG38|POTEI_HUMAN;tr|C9JTX5|C9JTX…	sp|P63261|ACTG_HUMAN;sp|P60709|ACTB_HUMAN;tr|I3L3I0|I3L3I0_HUMAN;tr|I3L1U9|I3L1U9_HUMAN;tr|I3L4N8|I3L4N8_HUMAN;tr|Q5T8M7|Q5T8M7_HUMAN	11;11;7;7;6;6;5;5;5;5;5;5;5;5;4;4;4;3;3;2;2;2	11;11;7;7;6;6;5;5;5;5;5;5;5;5;4;4;4;3;3;2;2;2	4;4;2;2;2;0;1;1;1;1;1;0;1;1;0;0;1;0;1;0;0;1	>sp|P63261|ACTG_HUMAN Actin, cytoplasmic 2 OS=Homo sapiens GN=ACTG1 PE=1 SV=1;>sp|P60709|ACTB_HUMAN Actin, cytoplasmic 1 OS=Homo sapiens GN=ACTB PE=1 SV=1;>tr|I3L3I0|I3L3I0_HUMAN Actin, cytoplasmic 2, N-terminally processed (Fragment) OS=Homo sapiens GN=AC	22	11	11	4	11	11	10	11	11	10	4	4	4	40	40	21.9	41.792	375	375;375;214;214;242;342;125;133;164;164;198;333;1075;1075;99;103;1075;80;375;52;376;1038	0	By MS/MS	By MS/MS	By MS/MS	40	40	35.7	115780000	40039000	44005000	31733000	5788800	2002000	2200300	1586600	40574000	25614000	26969000	12	7	6	25
sp|P61978|HNRPK_HUMAN;sp|P61978-2|HNRPK_HUMAN;tr|Q5T6W5|Q5T6W5_HUMAN;sp|P61978-3|HNRPK_HUMAN;tr|Q5T6W2|Q5T6W2_HUMAN;tr|Q5T6W1|Q5T6W1_HUMAN;tr|S4R359|S4R359_HUMAN;tr|S4R457|S4R457_HUMAN	sp|P61978|HNRPK_HUMAN;sp|P61978-2|HNRPK_HUMAN;tr|Q5T6W5|Q5T6W5_HUMAN;sp|P61978-3|HNRPK_HUMAN;tr|Q5T6W2|Q5T6W2_HUMAN	13;13;12;12;9;6;3;2	13;13;12;12;9;6;3;2	13;13;12;12;9;6;3;2	>sp|P61978|HNRPK_HUMAN Heterogeneous nuclear ribonucleoprotein K OS=Homo sapiens GN=HNRNPK PE=1 SV=1;>sp|P61978-2|HNRPK_HUMAN Isoform 2 of Heterogeneous nuclear ribonucleoprotein K OS=Homo sapiens GN=HNRNPK;>tr|Q5T6W5|Q5T6W5_HUMAN Heterogeneous nuclear rib	8	13	13	13	1	12	13	1	12	13	1	12	13	41.9	41.9	41.9	50.976	463	463;464;428;440;379;306;100;77	0	By matching	By MS/MS	By MS/MS	3	34.1	41.9	212850000	0	106260000	106600000	9254500	0	4619900	4634600	0	70107000	82207000	0	11	13	24
sp|P62318-2|SMD3_HUMAN;sp|P62318|SMD3_HUMAN	sp|P62318-2|SMD3_HUMAN;sp|P62318|SMD3_HUMAN	2;2	2;2	2;2	>sp|P62318-2|SMD3_HUMAN Isoform 2 of Small nuclear ribonucleoprotein Sm D3 OS=Homo sapiens GN=SNRPD3;>sp|P62318|SMD3_HUMAN Small nuclear ribonucleoprotein Sm D3 OS=Homo sapiens GN=SNRPD3 PE=1 SV=1	2	2	2	2	0	1	1	0	1	1	0	1	1	15.8	15.8	15.8	13.291	120	120;126	0	By matching	By MS/MS	By MS/MS	0	8.3	7.5	2534000	0	2534000	0	361990	0	361990	0	0	1592300	0	0	1	0	1
sp|P67809|YBOX1_HUMAN;tr|A0A087X1S2|A0A087X1S2_HUMAN;tr|H0Y449|H0Y449_HUMAN;tr|C9J5V9|C9J5V9_HUMAN;sp|Q9Y2T7|YBOX2_HUMAN	sp|P67809|YBOX1_HUMAN;tr|A0A087X1S2|A0A087X1S2_HUMAN;tr|H0Y449|H0Y449_HUMAN	5;4;4;2;1	5;4;4;2;1	4;3;4;2;0	>sp|P67809|YBOX1_HUMAN Nuclease-sensitive element-binding protein 1 OS=Homo sapiens GN=YBX1 PE=1 SV=3;>tr|A0A087X1S2|A0A087X1S2_HUMAN Nuclease-sensitive element-binding protein 1 OS=Homo sapiens GN=YBX1 PE=1 SV=1;>tr|H0Y449|H0Y449_HUMAN Nuclease-sensitive	5	5	5	4	1	5	5	1	5	5	1	4	4	35.8	35.8	31.2	35.924	324	324;314;374;216;364	0	By matching	By MS/MS	By MS/MS	5.9	35.8	35.8	88209000	679860	43042000	44487000	6785300	52297	3310900	3422100	0	27552000	35196000	0	3	4	7
sp|P67870|CSK2B_HUMAN;tr|Q5SRQ6|Q5SRQ6_HUMAN;tr|Q5SRQ3|Q5SRQ3_HUMAN;tr|N0E472|N0E472_HUMAN	sp|P67870|CSK2B_HUMAN;tr|Q5SRQ6|Q5SRQ6_HUMAN;tr|Q5SRQ3|Q5SRQ3_HUMAN;tr|N0E472|N0E472_HUMAN	2;2;1;1	2;2;1;1	2;2;1;1	>sp|P67870|CSK2B_HUMAN Casein kinase II subunit beta OS=Homo sapiens GN=CSNK2B PE=1 SV=1;>tr|Q5SRQ6|Q5SRQ6_HUMAN Casein kinase 2, beta polypeptide, isoform CRA_d OS=Homo sapiens GN=CSNK2B PE=1 SV=2;>tr|Q5SRQ3|Q5SRQ3_HUMAN Chimera CSNK2B-LY6G5B splicing iso	4	2	2	2	0	2	2	0	2	2	0	2	2	9.3	9.3	9.3	24.942	215	215;234;228;304	0	By matching	By MS/MS	By MS/MS	0	9.3	9.3	18746000	0	10108000	8637300	1874600	0	1010800	863730	0	6385600	6897900	0	2	1	3
sp|P68133|ACTS_HUMAN;sp|P68032|ACTC_HUMAN;tr|Q5T8M8|Q5T8M8_HUMAN;sp|P63267|ACTH_HUMAN;sp|P62736|ACTA_HUMAN;tr|A6NL76|A6NL76_HUMAN;tr|F8WB63|F8WB63_HUMAN;tr|B8ZZJ2|B8ZZJ2_HUMAN;tr|C9JFL5|C9JFL5_HUMAN;tr|F6UVQ4|F6UVQ4_HUMAN;tr|F6QUT6|F6QUT6_HUMAN	sp|P68133|ACTS_HUMAN;sp|P68032|ACTC_HUMAN;tr|Q5T8M8|Q5T8M8_HUMAN;sp|P63267|ACTH_HUMAN;sp|P62736|ACTA_HUMAN;tr|A6NL76|A6NL76_HUMAN;tr|F8WB63|F8WB63_HUMAN;tr|B8ZZJ2|B8ZZJ2_HUMAN;tr|C9JFL5|C9JFL5_HUMAN;tr|F6UVQ4|F6UVQ4_HUMAN;tr|F6QUT6|F6QUT6_HUMAN	8;8;7;7;7;6;4;4;4;4;4	1;1;1;1;1;1;1;1;1;1;1	1;1;1;1;1;1;1;1;1;1;1	>sp|P68133|ACTS_HUMAN Actin, alpha skeletal muscle OS=Homo sapiens GN=ACTA1 PE=1 SV=1;>sp|P68032|ACTC_HUMAN Actin, alpha cardiac muscle 1 OS=Homo sapiens GN=ACTC1 PE=1 SV=1;>tr|Q5T8M8|Q5T8M8_HUMAN Actin, alpha skeletal muscle OS=Homo sapiens GN=ACTA1 PE=3	11	8	1	1	8	8	7	1	1	1	1	1	1	22.3	4.2	4.2	42.051	377	377;377;287;376;377;254;105;119;145;151;151	0	By MS/MS	By MS/MS	By MS/MS	22.3	22.3	18	0	0	0	0	0	0	0	0	0	0	0	0	0	0	0
sp|Q5VTE0|EF1A3_HUMAN;sp|P68104|EF1A1_HUMAN;tr|A0A087WVQ9|A0A087WVQ9_HUMAN;sp|P68104-2|EF1A1_HUMAN;tr|A0A087WV01|A0A087WV01_HUMAN;sp|Q05639|EF1A2_HUMAN;tr|Q5JR01|Q5JR01_HUMAN;tr|A6PW80|A6PW80_HUMAN	sp|Q5VTE0|EF1A3_HUMAN;sp|P68104|EF1A1_HUMAN;tr|A0A087WVQ9|A0A087WVQ9_HUMAN;sp|P68104-2|EF1A1_HUMAN;tr|A0A087WV01|A0A087WV01_HUMAN;sp|Q05639|EF1A2_HUMAN	13;13;11;11;9;8;4;3	13;13;11;11;9;8;4;3	13;13;11;11;9;8;4;3	>sp|Q5VTE0|EF1A3_HUMAN Putative elongation factor 1-alpha-like 3 OS=Homo sapiens GN=EEF1A1P5 PE=5 SV=1;>sp|P68104|EF1A1_HUMAN Elongation factor 1-alpha 1 OS=Homo sapiens GN=EEF1A1 PE=1 SV=1;>tr|A0A087WVQ9|A0A087WVQ9_HUMAN Elongation factor 1-alpha 1 OS=Hom	8	13	13	13	10	12	13	10	12	13	10	12	13	48.9	48.9	48.9	50.184	462	462;462;441;441;426;463;145;107	0	By MS/MS	By MS/MS	By MS/MS	29.7	42	48.9	1368900000	150210000	589230000	629500000	65187000	7152800	28058000	29976000	131420000	388470000	505750000	6	11	14	31
sp|P68363|TBA1B_HUMAN;sp|Q71U36-2|TBA1A_HUMAN;sp|Q71U36|TBA1A_HUMAN;sp|P68363-2|TBA1B_HUMAN;sp|P68366-2|TBA4A_HUMAN;sp|P68366|TBA4A_HUMAN;sp|Q13748|TBA3C_HUMAN;sp|Q9NY65-2|TBA8_HUMAN;sp|Q13748-2|TBA3C_HUMAN;sp|Q9NY65|TBA8_HUMAN;tr|C9J2C0|C9J2C0_HUMAN;tr|F8VVB9|F8VVB9_HUMAN;sp|Q6PEY2|TBA3E_HUMAN;tr|F8VQQ4|F8VQQ4_HUMAN;tr|F8VRZ4|F8VRZ4_HUMAN;tr|F8VS66|F8VS66_HUMAN;tr|F8VX09|F8VX09_HUMAN;tr|F8VWV9|F…	sp|P68363|TBA1B_HUMAN;sp|Q71U36-2|TBA1A_HUMAN;sp|Q71U36|TBA1A_HUMAN;sp|P68363-2|TBA1B_HUMAN;sp|P68366-2|TBA4A_HUMAN;sp|P68366|TBA4A_HUMAN;sp|Q13748|TBA3C_HUMAN;sp|Q9NY65-2|TBA8_HUMAN;sp|Q13748-2|TBA3C_HUMAN;sp|Q9NY65|TBA8_HUMAN;tr|C9J2C0|C9J2C0_HUMAN;tr|F8VVB9|F8VVB9_HUMAN;sp|Q6PEY2|TBA3E_HUMAN	20;18;18;17;16;16;14;11;11;11;11;10;10;8;6;6;5;5;5;4;4;4;3;3;3;3;3;2;1;1;1	20;18;18;17;16;16;14;11;11;11;11;10;10;8;6;6;5;5;5;4;4;4;3;3;3;3;3;2;1;1;1	3;2;2;3;3;3;2;1;2;1;1;0;2;0;0;0;0;0;1;1;0;0;0;0;0;0;0;0;0;0;0	>sp|P68363|TBA1B_HUMAN Tubulin alpha-1B chain OS=Homo sapiens GN=TUBA1B PE=1 SV=1;>sp|Q71U36-2|TBA1A_HUMAN Isoform 2 of Tubulin alpha-1A chain OS=Homo sapiens GN=TUBA1A;>sp|Q71U36|TBA1A_HUMAN Tubulin alpha-1A chain OS=Homo sapiens GN=TUBA1A PE=1 SV=1;>sp|P	31	20	20	3	16	20	20	16	20	20	3	3	3	53.2	53.2	12	50.151	451	451;416;451;335;433;448;450;383;418;449;467;247;450;219;112;130;75;81;156;275;406;446;47;120;153;180;198;49;26;231;241	0	By MS/MS	By MS/MS	By MS/MS	42.6	53.2	53.2	944310000	72374000	426270000	445660000	44967000	3446400	20299000	21222000	77231000	268720000	351380000	9	16	26	51
sp|P68371|TBB4B_HUMAN;sp|P04350|TBB4A_HUMAN;tr|M0R2D3|M0R2D3_HUMAN;tr|I3L2F9|I3L2F9_HUMAN;sp|A6NNZ2|TBB8L_HUMAN;tr|M0QY85|M0QY85_HUMAN;tr|M0QZL7|M0QZL7_HUMAN;tr|M0R278|M0R278_HUMAN;tr|G3V2A3|G3V2A3_HUMAN;sp|Q9H4B7|TBB1_HUMAN;CON__ENSEMBL:ENSBTAP00000025008;tr|M0R0X0|M0R0X0_HUMAN;tr|M0QY37|M0QY37_HUMAN;tr|M0QX14|M0QX14_HUMAN;tr|M0QYM7|M0QYM7_HUMAN;tr|M0R042|M0R042_HUMAN;tr|M0R1I1|M0R1I1_HUMAN;tr|M…	sp|P68371|TBB4B_HUMAN;sp|P04350|TBB4A_HUMAN	20;16;6;6;6;4;4;4;4;4;4;3;3;3;3;2;1;1;1	20;16;6;6;6;4;4;4;4;4;4;3;3;3;3;2;1;1;1	3;2;2;0;0;2;2;2;0;0;0;2;2;2;2;1;0;1;0	>sp|P68371|TBB4B_HUMAN Tubulin beta-4B chain OS=Homo sapiens GN=TUBB4B PE=1 SV=1;>sp|P04350|TBB4A_HUMAN Tubulin beta-4A chain OS=Homo sapiens GN=TUBB4A PE=1 SV=2	19	20	20	3	14	19	20	14	19	20	2	3	3	61.3	61.3	12.6	49.83	445	445;444;155;410;444;107;158;167;189;451;536;103;109;110;161;144;74;104;119	0	By MS/MS	By MS/MS	By MS/MS	36.9	61.3	61.3	235770000	15509000	113250000	107010000	11788000	775460	5662600	5350400	18140000	72316000	82094000	2	11	15	28
tr|E7EU96|E7EU96_HUMAN;sp|Q8NEV1|CSK23_HUMAN;sp|P68400|CSK21_HUMAN;tr|Q5U5J2|Q5U5J2_HUMAN;sp|P68400-2|CSK21_HUMAN;tr|A0A087WY74|A0A087WY74_HUMAN	tr|E7EU96|E7EU96_HUMAN;sp|Q8NEV1|CSK23_HUMAN;sp|P68400|CSK21_HUMAN;tr|Q5U5J2|Q5U5J2_HUMAN;sp|P68400-2|CSK21_HUMAN	4;4;4;4;2;1	4;4;4;4;2;1	4;4;4;4;2;1	>tr|E7EU96|E7EU96_HUMAN Casein kinase II subunit alpha OS=Homo sapiens GN=CSNK2A1 PE=1 SV=1;>sp|Q8NEV1|CSK23_HUMAN Casein kinase II subunit alpha 3 OS=Homo sapiens GN=CSNK2A3 PE=1 SV=2;>sp|P68400|CSK21_HUMAN Casein kinase II subunit alpha OS=Homo sapiens G	6	4	4	4	0	3	4	0	3	4	0	3	4	13.8	13.8	13.8	45.31	385	385;391;391;397;255;118	0	By matching	By MS/MS	By MS/MS	0	11.9	13.8	43073000	0	20998000	22076000	2153700	0	1049900	1103800	0	14321000	16589000	0	5	5	10
sp|P78527|PRKDC_HUMAN;sp|P78527-2|PRKDC_HUMAN;tr|F5GX40|F5GX40_HUMAN;tr|H0YG84|H0YG84_HUMAN	sp|P78527|PRKDC_HUMAN;sp|P78527-2|PRKDC_HUMAN	32;31;1;1	32;31;1;1	32;31;1;1	>sp|P78527|PRKDC_HUMAN DNA-dependent protein kinase catalytic subunit OS=Homo sapiens GN=PRKDC PE=1 SV=3;>sp|P78527-2|PRKDC_HUMAN Isoform 2 of DNA-dependent protein kinase catalytic subunit OS=Homo sapiens GN=PRKDC	4	32	32	32	0	31	31	0	31	31	0	31	31	9.1	9.1	9.1	469.08	4128	4128;4097;70;90	0	By matching	By MS/MS	By MS/MS	0	8.8	8.8	149350000	0	74695000	74655000	678860	0	339520	339340	0	46513000	60335000	0	18	13	31
sp|P81605|DCD_HUMAN;sp|P81605-2|DCD_HUMAN	sp|P81605|DCD_HUMAN;sp|P81605-2|DCD_HUMAN	2;2	2;2	2;2	>sp|P81605|DCD_HUMAN Dermcidin OS=Homo sapiens GN=DCD PE=1 SV=2;>sp|P81605-2|DCD_HUMAN Isoform 2 of Dermcidin OS=Homo sapiens GN=DCD	2	2	2	2	2	2	2	2	2	2	2	2	2	20	20	20	11.284	110	110;121	0	By MS/MS	By MS/MS	By MS/MS	20	20	20	22988000	11709000	7252200	4026400	4597600	2341900	1450400	805280	11920000	4354000	3224000	2	2	1	5
sp|Q00341|VIGLN_HUMAN;sp|Q00341-2|VIGLN_HUMAN;tr|H0Y394|H0Y394_HUMAN;tr|H7C0A4|H7C0A4_HUMAN;tr|H7C2D1|H7C2D1_HUMAN;tr|H7BZC3|H7BZC3_HUMAN;tr|C9JMQ6|C9JMQ6_HUMAN;tr|C9JQ82|C9JQ82_HUMAN	sp|Q00341|VIGLN_HUMAN;sp|Q00341-2|VIGLN_HUMAN;tr|H0Y394|H0Y394_HUMAN	25;23;19;9;6;5;1;1	25;23;19;9;6;5;1;1	20;18;18;7;6;5;0;0	>sp|Q00341|VIGLN_HUMAN Vigilin OS=Homo sapiens GN=HDLBP PE=1 SV=2;>sp|Q00341-2|VIGLN_HUMAN Isoform 2 of Vigilin OS=Homo sapiens GN=HDLBP;>tr|H0Y394|H0Y394_HUMAN Vigilin (Fragment) OS=Homo sapiens GN=HDLBP PE=1 SV=1	8	25	25	20	1	25	23	1	25	23	1	20	18	24.5	24.5	19.5	141.45	1268	1268;1235;973;333;308;267;47;54	0	By matching	By MS/MS	By MS/MS	0.7	24.5	23.3	297850000	555640	149700000	147600000	4512900	8418.8	2268100	2236400	0	90874000	121640000	0	19	17	36
sp|Q00839-2|HNRPU_HUMAN;sp|Q00839|HNRPU_HUMAN;tr|Q5RI18|Q5RI18_HUMAN	sp|Q00839-2|HNRPU_HUMAN;sp|Q00839|HNRPU_HUMAN	12;12;3	12;12;3	12;12;3	>sp|Q00839-2|HNRPU_HUMAN Isoform Short of Heterogeneous nuclear ribonucleoprotein U OS=Homo sapiens GN=HNRNPU;>sp|Q00839|HNRPU_HUMAN Heterogeneous nuclear ribonucleoprotein U OS=Homo sapiens GN=HNRNPU PE=1 SV=6	3	12	12	12	0	12	12	0	12	12	0	12	12	16.9	16.9	16.9	88.979	806	806;825;242	0	By matching	By MS/MS	By MS/MS	0	16.9	16.9	103580000	0	57273000	46311000	2959500	0	1636400	1323200	0	33862000	39293000	0	10	8	18
sp|Q01085|TIAR_HUMAN;sp|Q01085-2|TIAR_HUMAN;tr|C9JTN7|C9JTN7_HUMAN;sp|P31483-2|TIA1_HUMAN;tr|F8W8I6|F8W8I6_HUMAN;sp|P31483|TIA1_HUMAN;tr|F8WE16|F8WE16_HUMAN;tr|E7ETJ9|E7ETJ9_HUMAN;tr|E7ETC0|E7ETC0_HUMAN;tr|E5RGV5|E5RGV5_HUMAN;tr|E5RG67|E5RG67_HUMAN;tr|Q96B58|Q96B58_HUMAN	sp|Q01085|TIAR_HUMAN;sp|Q01085-2|TIAR_HUMAN;tr|C9JTN7|C9JTN7_HUMAN;sp|P31483-2|TIA1_HUMAN;tr|F8W8I6|F8W8I6_HUMAN;sp|P31483|TIA1_HUMAN	4;4;2;2;2;2;1;1;1;1;1;1	4;4;2;2;2;2;1;1;1;1;1;1	4;4;2;2;2;2;1;1;1;1;1;1	>sp|Q01085|TIAR_HUMAN Nucleolysin TIAR OS=Homo sapiens GN=TIAL1 PE=1 SV=1;>sp|Q01085-2|TIAR_HUMAN Isoform 2 of Nucleolysin TIAR OS=Homo sapiens GN=TIAL1;>tr|C9JTN7|C9JTN7_HUMAN Nucleolysin TIA-1 isoform p40 OS=Homo sapiens GN=TIA1 PE=1 SV=1;>sp|P31483-2|TI	12	4	4	4	0	4	4	0	4	4	0	4	4	13.6	13.6	13.6	41.59	375	375;392;285;375;385;386;114;132;135;144;161;214	0	By matching	By MS/MS	By MS/MS	0	13.6	13.6	19146000	0	9976800	9169500	1196600	0	623550	573090	0	6452400	7175400	0	2	3	5
sp|Q01469|FABP5_HUMAN	sp|Q01469|FABP5_HUMAN	1	1	1	>sp|Q01469|FABP5_HUMAN Fatty acid-binding protein, epidermal OS=Homo sapiens GN=FABP5 PE=1 SV=3	1	1	1	1	0	1	1	0	1	1	0	1	1	6.7	6.7	6.7	15.164	135	135	0	By matching	By MS/MS	By matching	0	6.7	6.7	3968300	0	2393200	1575100	496040	0	299140	196890	0	0	1264000	0	1	0	1
sp|Q01813-2|PFKAP_HUMAN;sp|Q01813|PFKAP_HUMAN;tr|Q5VSR5|Q5VSR5_HUMAN;tr|H0Y757|H0Y757_HUMAN;tr|V9GYV7|V9GYV7_HUMAN;tr|H0Y3Y3|H0Y3Y3_HUMAN;tr|B1APP8|B1APP8_HUMAN;sp|P17858|PFKAL_HUMAN;sp|P17858-2|PFKAL_HUMAN	sp|Q01813-2|PFKAP_HUMAN;sp|Q01813|PFKAP_HUMAN;tr|Q5VSR5|Q5VSR5_HUMAN	4;4;2;1;1;1;1;1;1	4;4;2;1;1;1;1;1;1	3;3;1;1;1;1;1;0;0	>sp|Q01813-2|PFKAP_HUMAN Isoform 2 of ATP-dependent 6-phosphofructokinase, platelet type OS=Homo sapiens GN=PFKP;>sp|Q01813|PFKAP_HUMAN ATP-dependent 6-phosphofructokinase, platelet type OS=Homo sapiens GN=PFKP PE=1 SV=2;>tr|Q5VSR5|Q5VSR5_HUMAN ATP-depende	9	4	4	3	0	3	4	0	3	4	0	2	3	7.3	7.3	6.2	85.315	776	776;784;210;103;113;166;202;780;827	0	By matching	By MS/MS	By MS/MS	0	6.1	7.3	1935300	0	1000000	935310	56922	0	29413	27509	0	0	750580	0	1	0	1
tr|H0YFG2|H0YFG2_HUMAN;sp|Q02790|FKBP4_HUMAN	tr|H0YFG2|H0YFG2_HUMAN;sp|Q02790|FKBP4_HUMAN	1;1	1;1	1;1	>tr|H0YFG2|H0YFG2_HUMAN Peptidyl-prolyl cis-trans isomerase FKBP4, N-terminally processed (Fragment) OS=Homo sapiens GN=FKBP4 PE=1 SV=1;>sp|Q02790|FKBP4_HUMAN Peptidyl-prolyl cis-trans isomerase FKBP4 OS=Homo sapiens GN=FKBP4 PE=1 SV=3	2	1	1	1	1	1	1	1	1	1	1	1	1	9.5	9.5	9.5	9.5129	84	84;459	1	By matching	By MS/MS	By matching	9.5	9.5	9.5	0	0	0	0	0	0	0	0	0	0	0	0	0	0	0	+
sp|Q08211|DHX9_HUMAN;sp|Q08211-2|DHX9_HUMAN	sp|Q08211|DHX9_HUMAN	17;5	17;5	17;5	>sp|Q08211|DHX9_HUMAN ATP-dependent RNA helicase A OS=Homo sapiens GN=DHX9 PE=1 SV=4	2	17	17	17	1	16	17	1	16	17	1	16	17	15.7	15.7	15.7	140.96	1270	1270;235	0	By MS/MS	By MS/MS	By MS/MS	0.8	15	15.7	136400000	15759000	56492000	64152000	2236100	258340	926090	1051700	0	38700000	42931000	1	11	15	27
sp|Q08499-7|PDE4D_HUMAN;sp|Q08499-12|PDE4D_HUMAN;sp|Q08499-6|PDE4D_HUMAN	sp|Q08499-7|PDE4D_HUMAN;sp|Q08499-12|PDE4D_HUMAN;sp|Q08499-6|PDE4D_HUMAN	1;1;1	1;1;1	1;1;1	>sp|Q08499-7|PDE4D_HUMAN Isoform N3 of cAMP-specific 3,5-cyclic phosphodiesterase 4D OS=Homo sapiens GN=PDE4D;>sp|Q08499-12|PDE4D_HUMAN Isoform 12 of cAMP-specific 3,5-cyclic phosphodiesterase 4D OS=Homo sapiens GN=PDE4D;>sp|Q08499-6|PDE4D_HUMAN Isofor	3	1	1	1	1	1	1	1	1	1	1	1	1	3.7	3.7	3.7	23.839	215	215;219;745	0.0072993	By MS/MS	By MS/MS	By MS/MS	3.7	3.7	3.7	25885000	9034900	8723100	8126900	2588500	903490	872310	812690	0	0	6521800	1	1	1	3
sp|Q08554-2|DSC1_HUMAN;sp|Q08554|DSC1_HUMAN	sp|Q08554-2|DSC1_HUMAN;sp|Q08554|DSC1_HUMAN	1;1	1;1	1;1	>sp|Q08554-2|DSC1_HUMAN Isoform 1B of Desmocollin-1 OS=Homo sapiens GN=DSC1;>sp|Q08554|DSC1_HUMAN Desmocollin-1 OS=Homo sapiens GN=DSC1 PE=1 SV=2	2	1	1	1	1	1	1	1	1	1	1	1	1	1.8	1.8	1.8	93.834	840	840;894	0.00625	By matching	By MS/MS	By matching	1.8	1.8	1.8	6312700	1256200	3188400	1868100	140280	27916	70853	41513	0	0	1499100	0	1	0	1
sp|Q08J23-3|NSUN2_HUMAN;sp|Q08J23-2|NSUN2_HUMAN;sp|Q08J23|NSUN2_HUMAN	sp|Q08J23-3|NSUN2_HUMAN;sp|Q08J23-2|NSUN2_HUMAN;sp|Q08J23|NSUN2_HUMAN	2;2;2	2;2;2	2;2;2	>sp|Q08J23-3|NSUN2_HUMAN Isoform 3 of tRNA (cytosine(34)-C(5))-methyltransferase OS=Homo sapiens GN=NSUN2;>sp|Q08J23-2|NSUN2_HUMAN Isoform 2 of tRNA (cytosine(34)-C(5))-methyltransferase OS=Homo sapiens GN=NSUN2;>sp|Q08J23|NSUN2_HUMAN tRNA (cytosine(34)-C(	3	2	2	2	0	2	2	0	2	2	0	2	2	4.9	4.9	4.9	59.383	531	531;732;767	0	By matching	By MS/MS	By matching	0	4.9	4.9	2523400	0	1367900	1155500	81401	0	44127	37275	0	0	927290	0	1	0	1
sp|Q12904|AIMP1_HUMAN;sp|Q12904-2|AIMP1_HUMAN	sp|Q12904|AIMP1_HUMAN;sp|Q12904-2|AIMP1_HUMAN	1;1	1;1	1;1	>sp|Q12904|AIMP1_HUMAN Aminoacyl tRNA synthase complex-interacting multifunctional protein 1 OS=Homo sapiens GN=AIMP1 PE=1 SV=2;>sp|Q12904-2|AIMP1_HUMAN Isoform 2 of Aminoacyl tRNA synthase complex-interacting multifunctional protein 1 OS=Homo sapiens GN=A	2	1	1	1	0	1	1	0	1	1	0	1	1	5.8	5.8	5.8	34.352	312	312;336	0.0064516	By matching	By matching	By MS/MS	0	5.8	5.8	0	0	0	0	0	0	0	0	0	0	0	0	0	0	0
tr|B4DY09|B4DY09_HUMAN;sp|Q12905|ILF2_HUMAN	tr|B4DY09|B4DY09_HUMAN;sp|Q12905|ILF2_HUMAN	7;7	7;7	7;7	>tr|B4DY09|B4DY09_HUMAN Interleukin enhancer-binding factor 2 OS=Homo sapiens GN=ILF2 PE=1 SV=1;>sp|Q12905|ILF2_HUMAN Interleukin enhancer-binding factor 2 OS=Homo sapiens GN=ILF2 PE=1 SV=2	2	7	7	7	0	6	7	0	6	7	0	6	7	28.4	28.4	28.4	38.91	352	352;390	0	By matching	By MS/MS	By MS/MS	0	20.5	28.4	68243000	0	34764000	33480000	4014300	0	2044900	1969400	0	21476000	27237000	0	5	6	11
sp|Q12906-5|ILF3_HUMAN;sp|Q12906-4|ILF3_HUMAN;sp|Q12906-2|ILF3_HUMAN;sp|Q12906-6|ILF3_HUMAN;sp|Q12906-3|ILF3_HUMAN;sp|Q12906|ILF3_HUMAN;sp|Q12906-7|ILF3_HUMAN;tr|K7EKJ9|K7EKJ9_HUMAN;tr|K7EQR9|K7EQR9_HUMAN;tr|K7EQ75|K7EQ75_HUMAN;tr|K7ERM6|K7ERM6_HUMAN;tr|K7ENK6|K7ENK6_HUMAN;tr|K7EM82|K7EM82_HUMAN;tr|K7EJ09|K7EJ09_HUMAN;tr|K7ER69|K7ER69_HUMAN;sp|Q96SI9-2|STRBP_HUMAN;sp|Q96SI9|STRBP_HUMAN	sp|Q12906-5|ILF3_HUMAN;sp|Q12906-4|ILF3_HUMAN;sp|Q12906-2|ILF3_HUMAN;sp|Q12906-6|ILF3_HUMAN;sp|Q12906-3|ILF3_HUMAN;sp|Q12906|ILF3_HUMAN;sp|Q12906-7|ILF3_HUMAN	11;11;11;11;11;11;11;4;3;1;1;1;1;1;1;1;1	11;11;11;11;11;11;11;4;3;1;1;1;1;1;1;1;1	11;11;11;11;11;11;11;4;3;1;1;1;1;1;1;1;1	>sp|Q12906-5|ILF3_HUMAN Isoform 5 of Interleukin enhancer-binding factor 3 OS=Homo sapiens GN=ILF3;>sp|Q12906-4|ILF3_HUMAN Isoform 4 of Interleukin enhancer-binding factor 3 OS=Homo sapiens GN=ILF3;>sp|Q12906-2|ILF3_HUMAN Isoform 2 of Interleukin enhancer-	17	11	11	11	0	11	11	0	11	11	0	11	11	21.6	21.6	21.6	74.606	690	690;698;702;706;764;894;898;254;180;55;78;79;99;122;161;658;672	0	By matching	By MS/MS	By MS/MS	0	21.6	21.6	89247000	0	45435000	43812000	2624900	0	1336300	1288600	0	28558000	35153000	0	8	8	16
sp|Q13085-3|ACACA_HUMAN;sp|Q13085-2|ACACA_HUMAN;sp|Q13085|ACACA_HUMAN;sp|Q13085-4|ACACA_HUMAN;tr|Q59FY4|Q59FY4_HUMAN;sp|O00763-3|ACACB_HUMAN;sp|O00763-2|ACACB_HUMAN;sp|O00763|ACACB_HUMAN;tr|A0A087WWN5|A0A087WWN5_HUMAN;tr|A0A087X0W4|A0A087X0W4_HUMAN;tr|S4R3S7|S4R3S7_HUMAN;tr|F8W8T8|F8W8T8_HUMAN;tr|H0YGH5|H0YGH5_HUMAN;tr|A0A087WVR6|A0A087WVR6_HUMAN;tr|E9PEW7|E9PEW7_HUMAN	sp|Q13085-3|ACACA_HUMAN;sp|Q13085-2|ACACA_HUMAN;sp|Q13085|ACACA_HUMAN;sp|Q13085-4|ACACA_HUMAN;tr|Q59FY4|Q59FY4_HUMAN	76;76;76;76;39;11;11;11;3;3;3;3;3;1;1	76;76;76;76;39;11;11;11;3;3;3;3;3;1;1	76;76;76;76;39;11;11;11;3;3;3;3;3;1;1	>sp|Q13085-3|ACACA_HUMAN Isoform 3 of Acetyl-CoA carboxylase 1 OS=Homo sapiens GN=ACACA;>sp|Q13085-2|ACACA_HUMAN Isoform 2 of Acetyl-CoA carboxylase 1 OS=Homo sapiens GN=ACACA;>sp|Q13085|ACACA_HUMAN Acetyl-CoA carboxylase 1 OS=Homo sapiens GN=ACACA PE=1 SV	15	76	76	76	74	69	74	74	69	74	74	69	74	42.8	42.8	42.8	257.24	2268	2268;2288;2346;2383;998;2256;2388;2458;52;94;155;858;859;42;92	0	By MS/MS	By MS/MS	By MS/MS	41.3	38.8	41.7	1499400000	512640000	472940000	513800000	12815000	4381600	4042200	4391400	521720000	316420000	384020000	64	52	52	168
sp|Q13283|G3BP1_HUMAN;tr|E5RI46|E5RI46_HUMAN;tr|E5RIF8|E5RIF8_HUMAN;tr|E5RH42|E5RH42_HUMAN;sp|Q13283-2|G3BP1_HUMAN;tr|E5RIZ6|E5RIZ6_HUMAN;tr|E5RJU8|E5RJU8_HUMAN;tr|E5RH00|E5RH00_HUMAN	sp|Q13283|G3BP1_HUMAN	7;2;2;2;2;2;2;1	7;2;2;2;2;2;2;1	7;2;2;2;2;2;2;1	>sp|Q13283|G3BP1_HUMAN Ras GTPase-activating protein-binding protein 1 OS=Homo sapiens GN=G3BP1 PE=1 SV=1	8	7	7	7	0	6	7	0	6	7	0	6	7	21.5	21.5	21.5	52.164	466	466;105;106;117;122;148;153;37	0	By matching	By MS/MS	By MS/MS	0	17.6	21.5	23948000	0	11529000	12419000	1088500	0	524030	564510	0	8851000	8360000	0	2	4	6
tr|B1ANR0|B1ANR0_HUMAN;sp|Q13310-2|PABP4_HUMAN;sp|Q13310|PABP4_HUMAN;sp|Q13310-3|PABP4_HUMAN;tr|H0Y5F5|H0Y5F5_HUMAN;tr|H0YEU6|H0YEU6_HUMAN;tr|B1ANR1|B1ANR1_HUMAN;tr|H0YEQ8|H0YEQ8_HUMAN;tr|H0Y6X6|H0Y6X6_HUMAN;sp|P0CB38|PAB4L_HUMAN	tr|B1ANR0|B1ANR0_HUMAN;sp|Q13310-2|PABP4_HUMAN;sp|Q13310|PABP4_HUMAN;sp|Q13310-3|PABP4_HUMAN;tr|H0Y5F5|H0Y5F5_HUMAN	13;13;13;13;9;6;4;2;2;1	7;7;7;7;5;4;2;1;1;1	6;6;6;6;5;4;1;0;1;1	>tr|B1ANR0|B1ANR0_HUMAN Poly(A) binding protein, cytoplasmic 4 (Inducible form), isoform CRA_e OS=Homo sapiens GN=PABPC4 PE=1 SV=1;>sp|Q13310-2|PABP4_HUMAN Isoform 2 of Polyadenylate-binding protein 4 OS=Homo sapiens GN=PABPC4;>sp|Q13310|PABP4_HUMAN Polyad	10	13	7	6	13	3	3	7	2	2	6	2	2	25.2	13	11.5	67.97	615	615;631;644;660;550;249;129;112;195;370	0	By MS/MS	By matching	By matching	25.2	5	6.5	40166000	37459000	1584000	1123800	1255200	1170600	49501	35120	37450000	968270	937330	8	0	0	8
sp|Q13325|IFIT5_HUMAN;sp|Q13325-2|IFIT5_HUMAN	sp|Q13325|IFIT5_HUMAN;sp|Q13325-2|IFIT5_HUMAN	7;6	7;6	7;6	>sp|Q13325|IFIT5_HUMAN Interferon-induced protein with tetratricopeptide repeats 5 OS=Homo sapiens GN=IFIT5 PE=1 SV=1;>sp|Q13325-2|IFIT5_HUMAN Isoform 2 of Interferon-induced protein with tetratricopeptide repeats 5 OS=Homo sapiens GN=IFIT5	2	7	7	7	7	7	7	7	7	7	7	7	7	21.4	21.4	21.4	55.846	482	482;434	0	By MS/MS	By MS/MS	By MS/MS	21.4	21.4	21.4	40495000	10824000	15333000	14338000	1840700	491990	696960	651730	10587000	10659000	10719000	8	5	3	16
sp|Q13509|TBB3_HUMAN;sp|Q13509-2|TBB3_HUMAN	sp|Q13509|TBB3_HUMAN;sp|Q13509-2|TBB3_HUMAN	12;11	2;2	1;1	>sp|Q13509|TBB3_HUMAN Tubulin beta-3 chain OS=Homo sapiens GN=TUBB3 PE=1 SV=2;>sp|Q13509-2|TBB3_HUMAN Isoform 2 of Tubulin beta-3 chain OS=Homo sapiens GN=TUBB3	2	12	2	1	10	10	12	2	1	2	1	0	1	29.1	5.8	3.8	50.432	450	450;378	0	By MS/MS	By MS/MS	By MS/MS	26	25.3	29.1	15941000	1361900	3922500	10656000	797030	68094	196130	532810	1368600	0	8544700	1	1	2	4
sp|Q14103-3|HNRPD_HUMAN;sp|Q14103|HNRPD_HUMAN;tr|H0Y8G5|H0Y8G5_HUMAN;tr|H0YA96|H0YA96_HUMAN;tr|D6RAF8|D6RAF8_HUMAN;sp|Q14103-4|HNRPD_HUMAN;sp|Q14103-2|HNRPD_HUMAN;tr|D6RF44|D6RF44_HUMAN;tr|D6RD83|D6RD83_HUMAN;tr|D6RBQ9|D6RBQ9_HUMAN	sp|Q14103-3|HNRPD_HUMAN;sp|Q14103|HNRPD_HUMAN;tr|H0Y8G5|H0Y8G5_HUMAN;tr|H0YA96|H0YA96_HUMAN;tr|D6RAF8|D6RAF8_HUMAN;sp|Q14103-4|HNRPD_HUMAN;sp|Q14103-2|HNRPD_HUMAN;tr|D6RF44|D6RF44_HUMAN	11;11;10;9;9;9;9;6;5;5	11;11;10;9;9;9;9;6;5;5	10;10;9;8;8;8;8;5;5;4	>sp|Q14103-3|HNRPD_HUMAN Isoform 3 of Heterogeneous nuclear ribonucleoprotein D0 OS=Homo sapiens GN=HNRNPD;>sp|Q14103|HNRPD_HUMAN Heterogeneous nuclear ribonucleoprotein D0 OS=Homo sapiens GN=HNRNPD PE=1 SV=1;>tr|H0Y8G5|H0Y8G5_HUMAN Heterogeneous nuclear r	10	11	11	10	2	11	10	2	11	10	2	10	9	42.5	42.5	39.9	32.834	306	306;355;261;210;221;287;336;112;92;155	0	By MS/MS	By MS/MS	By MS/MS	7.8	42.5	36.6	363500000	4869300	185400000	173230000	25964000	347800	13243000	12373000	6402400	119590000	134390000	2	8	6	16
tr|H7C5C2|H7C5C2_HUMAN;sp|Q14188-7|TFDP2_HUMAN;sp|Q14188-6|TFDP2_HUMAN;sp|Q14188-2|TFDP2_HUMAN;sp|Q14188-3|TFDP2_HUMAN;sp|Q14188-4|TFDP2_HUMAN;sp|Q14188-5|TFDP2_HUMAN;sp|Q14188-8|TFDP2_HUMAN;sp|Q14188|TFDP2_HUMAN	tr|H7C5C2|H7C5C2_HUMAN;sp|Q14188-7|TFDP2_HUMAN;sp|Q14188-6|TFDP2_HUMAN;sp|Q14188-2|TFDP2_HUMAN;sp|Q14188-3|TFDP2_HUMAN;sp|Q14188-4|TFDP2_HUMAN;sp|Q14188-5|TFDP2_HUMAN;sp|Q14188-8|TFDP2_HUMAN;sp|Q14188|TFDP2_HUMAN	1;1;1;1;1;1;1;1;1	1;1;1;1;1;1;1;1;1	1;1;1;1;1;1;1;1;1	>tr|H7C5C2|H7C5C2_HUMAN Transcription factor Dp-2 (Fragment) OS=Homo sapiens GN=TFDP2 PE=4 SV=1;>sp|Q14188-7|TFDP2_HUMAN Isoform 7 of Transcription factor Dp-2 OS=Homo sapiens GN=TFDP2;>sp|Q14188-6|TFDP2_HUMAN Isoform 6 of Transcription factor Dp-2 OS=Homo	9	1	1	1	1	1	1	1	1	1	1	1	1	9.6	9.6	9.6	12.56	114	114;310;349;369;370;385;386;418;446	0.0064103	By MS/MS	By MS/MS	By MS/MS	9.6	9.6	9.6	0	0	0	0	0	0	0	0	0	0	0	0	0	0	0
sp|Q14258|TRI25_HUMAN	sp|Q14258|TRI25_HUMAN	24	24	24	>sp|Q14258|TRI25_HUMAN E3 ubiquitin/ISG15 ligase TRIM25 OS=Homo sapiens GN=TRIM25 PE=1 SV=2	1	24	24	24	0	24	24	0	24	24	0	24	24	43.3	43.3	43.3	70.973	630	630	0	By matching	By MS/MS	By MS/MS	0	43.3	43.3	542740000	0	263420000	279320000	17508000	0	8497300	9010400	0	186410000	203270000	0	21	23	44
sp|Q15058|KIF14_HUMAN	sp|Q15058|KIF14_HUMAN	1	1	1	>sp|Q15058|KIF14_HUMAN Kinesin-like protein KIF14 OS=Homo sapiens GN=KIF14 PE=1 SV=1	1	1	1	1	1	1	1	1	1	1	1	1	1	0.7	0.7	0.7	186.49	1648	1648	0	By MS/MS	By MS/MS	By MS/MS	0.7	0.7	0.7	0	0	0	0	0	0	0	0	0	0	0	0	0	0	0
sp|Q15365|PCBP1_HUMAN;tr|F8VTZ0|F8VTZ0_HUMAN	sp|Q15365|PCBP1_HUMAN	6;1	4;0	4;0	>sp|Q15365|PCBP1_HUMAN Poly(rC)-binding protein 1 OS=Homo sapiens GN=PCBP1 PE=1 SV=2	2	6	4	4	1	6	6	0	4	4	0	4	4	23.3	14.6	14.6	37.497	356	356;64	0	By matching	By MS/MS	By MS/MS	5.6	23.3	23.3	48779000	0	23203000	25576000	2869400	0	1364900	1504500	0	14592000	20513000	0	5	4	9
sp|Q15366-6|PCBP2_HUMAN;sp|Q15366-3|PCBP2_HUMAN;sp|Q15366|PCBP2_HUMAN;sp|Q15366-2|PCBP2_HUMAN;sp|Q15366-7|PCBP2_HUMAN;sp|Q15366-4|PCBP2_HUMAN;tr|H3BRU6|H3BRU6_HUMAN;tr|F8VZX2|F8VZX2_HUMAN;tr|B4DXP5|B4DXP5_HUMAN;sp|Q15366-5|PCBP2_HUMAN;tr|F8VXH9|F8VXH9_HUMAN;tr|F8W0G4|F8W0G4_HUMAN;tr|F8W1G6|F8W1G6_HUMAN;sp|P57721-5|PCBP3_HUMAN;tr|E9PFP8|E9PFP8_HUMAN;sp|P57721-4|PCBP3_HUMAN;sp|P57721|PCBP3_HUMAN;tr…	sp|Q15366-6|PCBP2_HUMAN;sp|Q15366-3|PCBP2_HUMAN;sp|Q15366|PCBP2_HUMAN;sp|Q15366-2|PCBP2_HUMAN;sp|Q15366-7|PCBP2_HUMAN;sp|Q15366-4|PCBP2_HUMAN;tr|H3BRU6|H3BRU6_HUMAN;tr|F8VZX2|F8VZX2_HUMAN;tr|B4DXP5|B4DXP5_HUMAN;sp|Q15366-5|PCBP2_HUMAN;tr|F8VXH9|F8VXH9_HUMAN;tr|F8W0G4|F8W0G4_HUMAN	10;10;9;9;8;8;7;7;7;7;6;5;4;4;4;4;4;3;3;3;3;3;2	10;10;9;9;8;8;7;7;7;7;6;5;4;4;4;4;4;3;3;3;3;3;2	8;8;7;7;6;6;5;5;5;5;4;3;3;2;2;2;2;3;3;1;1;1;2	>sp|Q15366-6|PCBP2_HUMAN Isoform 6 of Poly(rC)-binding protein 2 OS=Homo sapiens GN=PCBP2;>sp|Q15366-3|PCBP2_HUMAN Isoform 3 of Poly(rC)-binding protein 2 OS=Homo sapiens GN=PCBP2;>sp|Q15366|PCBP2_HUMAN Poly(rC)-binding protein 2 OS=Homo sapiens GN=PCBP2 P	23	10	10	8	2	10	10	2	10	10	1	8	8	41.8	41.8	33.2	38.15	361	361;362;365;366;318;331;301;321;322;335;160;158;202;351;361;370;371;184;310;322;345;346;112	0	By matching	By MS/MS	By MS/MS	9.4	41.8	41.8	304560000	688420	136630000	167240000	17916000	40496	8037300	9837700	0	87675000	132400000	0	10	9	19
tr|Q5VXJ5|Q5VXJ5_HUMAN;tr|A0A087WZC3|A0A087WZC3_HUMAN;sp|Q15431|SYCP1_HUMAN	tr|Q5VXJ5|Q5VXJ5_HUMAN;tr|A0A087WZC3|A0A087WZC3_HUMAN;sp|Q15431|SYCP1_HUMAN	1;1;1	1;1;1	1;1;1	>tr|Q5VXJ5|Q5VXJ5_HUMAN Synaptonemal complex protein 1 (Fragment) OS=Homo sapiens GN=SYCP1 PE=4 SV=1;>tr|A0A087WZC3|A0A087WZC3_HUMAN Synaptonemal complex protein 1 OS=Homo sapiens GN=SYCP1 PE=4 SV=1;>sp|Q15431|SYCP1_HUMAN Synaptonemal complex protein 1 OS=	3	1	1	1	1	1	1	1	1	1	1	1	1	1.6	1.6	1.6	93.115	792	792;951;976	0	By MS/MS	By matching	By matching	1.6	1.6	1.6	6302200	2213200	2439200	1649800	131300	46108	50817	34371	0	0	1323900	1	0	0	1
sp|Q15637-4|SF01_HUMAN;sp|Q15637-6|SF01_HUMAN;sp|Q15637-7|SF01_HUMAN;sp|Q15637-3|SF01_HUMAN;sp|Q15637-2|SF01_HUMAN;sp|Q15637|SF01_HUMAN;sp|Q15637-5|SF01_HUMAN;tr|C9J792|C9J792_HUMAN;tr|F8WEV5|F8WEV5_HUMAN;tr|H7C561|H7C561_HUMAN	sp|Q15637-4|SF01_HUMAN;sp|Q15637-6|SF01_HUMAN;sp|Q15637-7|SF01_HUMAN;sp|Q15637-3|SF01_HUMAN;sp|Q15637-2|SF01_HUMAN;sp|Q15637|SF01_HUMAN;sp|Q15637-5|SF01_HUMAN	5;5;5;5;5;5;5;1;1;1	5;5;5;5;5;5;5;1;1;1	5;5;5;5;5;5;5;1;1;1	>sp|Q15637-4|SF01_HUMAN Isoform 4 of Splicing factor 1 OS=Homo sapiens GN=SF1;>sp|Q15637-6|SF01_HUMAN Isoform 6 of Splicing factor 1 OS=Homo sapiens GN=SF1;>sp|Q15637-7|SF01_HUMAN Isoform 7 of Splicing factor 1 OS=Homo sapiens GN=SF1;>sp|Q15637-3|SF01_HUMA	10	5	5	5	0	5	5	0	5	5	0	5	5	15.7	15.7	15.7	59.711	548	548;571;613;623;638;639;673;62;110;292	0	By matching	By MS/MS	By MS/MS	0	15.7	15.7	27406000	0	18147000	9259100	1612100	0	1067500	544650	0	10604000	8230200	0	2	2	4
sp|Q15717|ELAV1_HUMAN;sp|Q15717-2|ELAV1_HUMAN	sp|Q15717|ELAV1_HUMAN;sp|Q15717-2|ELAV1_HUMAN	1;1	1;1	1;1	>sp|Q15717|ELAV1_HUMAN ELAV-like protein 1 OS=Homo sapiens GN=ELAVL1 PE=1 SV=2;>sp|Q15717-2|ELAV1_HUMAN Isoform 2 of ELAV-like protein 1 OS=Homo sapiens GN=ELAVL1	2	1	1	1	0	1	1	0	1	1	0	1	1	3.4	3.4	3.4	36.091	326	326;353	0	By matching	By MS/MS	By MS/MS	0	3.4	3.4	3270900	0	1466500	1804500	204430	0	91654	112780	0	0	1448100	0	1	1	2
tr|F8WJN3|F8WJN3_HUMAN;sp|Q16630-3|CPSF6_HUMAN;sp|Q16630|CPSF6_HUMAN;sp|Q16630-2|CPSF6_HUMAN;tr|F8W084|F8W084_HUMAN	tr|F8WJN3|F8WJN3_HUMAN;sp|Q16630-3|CPSF6_HUMAN;sp|Q16630|CPSF6_HUMAN;sp|Q16630-2|CPSF6_HUMAN	6;6;6;6;1	6;6;6;6;1	6;6;6;6;1	>tr|F8WJN3|F8WJN3_HUMAN Cleavage and polyadenylation-specificity factor subunit 6 OS=Homo sapiens GN=CPSF6 PE=1 SV=1;>sp|Q16630-3|CPSF6_HUMAN Isoform 3 of Cleavage and polyadenylation specificity factor subunit 6 OS=Homo sapiens GN=CPSF6;>sp|Q16630|CPSF6_H	5	6	6	6	3	6	5	3	6	5	3	6	5	19.7	19.7	19.7	52.269	478	478;478;551;588;107	0	By matching	By MS/MS	By MS/MS	8.8	19.7	14.4	22790000	2372700	11217000	9200900	1519400	158180	747780	613390	4244300	5425800	7134800	0	3	2	5
sp|Q16637-4|SMN_HUMAN;sp|Q16637-2|SMN_HUMAN;sp|Q16637-3|SMN_HUMAN;tr|E7EQZ4|E7EQZ4_HUMAN;sp|Q16637|SMN_HUMAN;tr|H0YBZ9|H0YBZ9_HUMAN;tr|B4DP61|B4DP61_HUMAN	sp|Q16637-4|SMN_HUMAN;sp|Q16637-2|SMN_HUMAN;sp|Q16637-3|SMN_HUMAN;tr|E7EQZ4|E7EQZ4_HUMAN;sp|Q16637|SMN_HUMAN	3;3;3;3;3;1;1	3;3;3;3;3;1;1	3;3;3;3;3;1;1	>sp|Q16637-4|SMN_HUMAN Isoform SMN-delta57 of Survival motor neuron protein OS=Homo sapiens GN=SMN1;>sp|Q16637-2|SMN_HUMAN Isoform SMN-delta5 of Survival motor neuron protein OS=Homo sapiens GN=SMN1;>sp|Q16637-3|SMN_HUMAN Isoform SMN-delta7 of Survival mot	7	3	3	3	0	3	3	0	3	3	0	3	3	16.4	16.4	16.4	27.135	250	250;262;282;294;294;79;227	0	By matching	By MS/MS	By MS/MS	0	16.4	16.4	16809000	0	8711500	8097000	2401200	0	1244500	1156700	0	5558700	6413500	0	2	2	4
tr|C9JRR5|C9JRR5_HUMAN;sp|Q3SYG4-5|PTHB1_HUMAN;tr|F8WCG5|F8WCG5_HUMAN;sp|Q3SYG4-6|PTHB1_HUMAN;sp|Q3SYG4-2|PTHB1_HUMAN;sp|Q3SYG4-4|PTHB1_HUMAN;sp|Q3SYG4-7|PTHB1_HUMAN;sp|Q3SYG4-3|PTHB1_HUMAN;sp|Q3SYG4|PTHB1_HUMAN	tr|C9JRR5|C9JRR5_HUMAN;sp|Q3SYG4-5|PTHB1_HUMAN;tr|F8WCG5|F8WCG5_HUMAN;sp|Q3SYG4-6|PTHB1_HUMAN;sp|Q3SYG4-2|PTHB1_HUMAN;sp|Q3SYG4-4|PTHB1_HUMAN;sp|Q3SYG4-7|PTHB1_HUMAN;sp|Q3SYG4-3|PTHB1_HUMAN;sp|Q3SYG4|PTHB1_HUMAN	1;1;1;1;1;1;1;1;1	1;1;1;1;1;1;1;1;1	1;1;1;1;1;1;1;1;1	>tr|C9JRR5|C9JRR5_HUMAN Protein PTHB1 (Fragment) OS=Homo sapiens GN=BBS9 PE=4 SV=1;>sp|Q3SYG4-5|PTHB1_HUMAN Isoform 5 of Protein PTHB1 OS=Homo sapiens GN=BBS9;>tr|F8WCG5|F8WCG5_HUMAN Protein PTHB1 OS=Homo sapiens GN=BBS9 PE=4 SV=1;>sp|Q3SYG4-6|PTHB1_HUMAN	9	1	1	1	1	1	1	1	1	1	1	1	1	15.8	15.8	15.8	16.399	146	146;310;460;481;847;852;882;887;887	0.0065789	By matching	By MS/MS	By MS/MS	15.8	15.8	15.8	0	0	0	0	0	0	0	0	0	0	0	0	0	0	0
sp|Q3ZCM7|TBB8_HUMAN;tr|A0A075B736|A0A075B736_HUMAN;tr|Q5SQY0|Q5SQY0_HUMAN	sp|Q3ZCM7|TBB8_HUMAN;tr|A0A075B736|A0A075B736_HUMAN;tr|Q5SQY0|Q5SQY0_HUMAN	9;8;8	2;2;2	2;2;2	>sp|Q3ZCM7|TBB8_HUMAN Tubulin beta-8 chain OS=Homo sapiens GN=TUBB8 PE=1 SV=2;>tr|A0A075B736|A0A075B736_HUMAN Tubulin beta-8 chain OS=Homo sapiens GN=TUBB8 PE=1 SV=1;>tr|Q5SQY0|Q5SQY0_HUMAN Tubulin beta-8 chain OS=Homo sapiens GN=TUBB8 PE=1 SV=1	3	9	2	2	6	8	9	0	2	2	0	2	2	20.7	7.4	7.4	49.775	444	444;407;410	0	By matching	By MS/MS	By MS/MS	13.3	20.7	20.7	0	0	0	0	0	0	0	0	0	0	0	0	0	0	0
sp|Q5T2N8|ATD3C_HUMAN;sp|Q5T9A4-3|ATD3B_HUMAN;sp|Q5T9A4|ATD3B_HUMAN	sp|Q5T2N8|ATD3C_HUMAN;sp|Q5T9A4-3|ATD3B_HUMAN;sp|Q5T9A4|ATD3B_HUMAN	1;1;1	1;1;1	1;1;1	>sp|Q5T2N8|ATD3C_HUMAN ATPase family AAA domain-containing protein 3C OS=Homo sapiens GN=ATAD3C PE=2 SV=2;>sp|Q5T9A4-3|ATD3B_HUMAN Isoform 3 of ATPase family AAA domain-containing protein 3B OS=Homo sapiens GN=ATAD3B;>sp|Q5T9A4|ATD3B_HUMAN ATPase family AA	3	1	1	1	1	0	0	1	0	0	1	0	0	1.7	1.7	1.7	46.379	411	411;602;648	0.0067114	By MS/MS	By matching	By matching	1.7	0	0	0	0	0	0	0	0	0	0	0	0	0	1	0	0	1
tr|A0A096LNW8|A0A096LNW8_HUMAN;sp|Q68E01-3|INT3_HUMAN;sp|Q68E01-2|INT3_HUMAN;sp|Q68E01|INT3_HUMAN	tr|A0A096LNW8|A0A096LNW8_HUMAN;sp|Q68E01-3|INT3_HUMAN;sp|Q68E01-2|INT3_HUMAN;sp|Q68E01|INT3_HUMAN	1;1;1;1	1;1;1;1	1;1;1;1	>tr|A0A096LNW8|A0A096LNW8_HUMAN Integrator complex subunit 3 (Fragment) OS=Homo sapiens GN=INTS3 PE=4 SV=1;>sp|Q68E01-3|INT3_HUMAN Isoform 3 of Integrator complex subunit 3 OS=Homo sapiens GN=INTS3;>sp|Q68E01-2|INT3_HUMAN Isoform 2 of Integrator complex su	4	1	1	1	1	1	1	1	1	1	1	1	1	6.4	6.4	6.4	32.585	280	280;902;1042;1043	0.0063694	By MS/MS	By matching	By matching	6.4	6.4	6.4	0	0	0	0	0	0	0	0	0	0	0	0	0	0	0
sp|Q6AI08|HEAT6_HUMAN;tr|A0A087WXZ7|A0A087WXZ7_HUMAN;tr|K7EIX2|K7EIX2_HUMAN;tr|K7ESP5|K7ESP5_HUMAN;tr|K7ELR8|K7ELR8_HUMAN	sp|Q6AI08|HEAT6_HUMAN;tr|A0A087WXZ7|A0A087WXZ7_HUMAN;tr|K7EIX2|K7EIX2_HUMAN	3;2;2;1;1	3;2;2;1;1	3;2;2;1;1	>sp|Q6AI08|HEAT6_HUMAN HEAT repeat-containing protein 6 OS=Homo sapiens GN=HEATR6 PE=1 SV=1;>tr|A0A087WXZ7|A0A087WXZ7_HUMAN HEAT repeat-containing protein 6 OS=Homo sapiens GN=HEATR6 PE=1 SV=1;>tr|K7EIX2|K7EIX2_HUMAN HEAT repeat-containing protein 6 OS=Hom	5	3	3	3	0	2	3	0	2	3	0	2	3	3.5	3.5	3.5	128.78	1181	1181;916;1069;213;413	0	By matching	By MS/MS	By MS/MS	0	2.3	3.5	2799200	0	1609400	1189700	53830	0	30951	22880	0	1010600	955550	0	3	0	3
sp|Q6DT37|MRCKG_HUMAN	sp|Q6DT37|MRCKG_HUMAN	1	1	1	>sp|Q6DT37|MRCKG_HUMAN Serine/threonine-protein kinase MRCK gamma OS=Homo sapiens GN=CDC42BPG PE=1 SV=2	1	1	1	1	1	1	1	1	1	1	1	1	1	0.6	0.6	0.6	172.46	1551	1551	0.0065359	By matching	By MS/MS	By matching	0.6	0.6	0.6	0	0	0	0	0	0	0	0	0	0	0	0	0	0	0
sp|Q6P2E9|EDC4_HUMAN;sp|Q6P2E9-2|EDC4_HUMAN;tr|I3L2F4|I3L2F4_HUMAN;tr|I3L0V0|I3L0V0_HUMAN;tr|I3L3M2|I3L3M2_HUMAN	sp|Q6P2E9|EDC4_HUMAN;sp|Q6P2E9-2|EDC4_HUMAN	10;9;2;2;2	10;9;2;2;2	10;9;2;2;2	>sp|Q6P2E9|EDC4_HUMAN Enhancer of mRNA-decapping protein 4 OS=Homo sapiens GN=EDC4 PE=1 SV=1;>sp|Q6P2E9-2|EDC4_HUMAN Isoform 2 of Enhancer of mRNA-decapping protein 4 OS=Homo sapiens GN=EDC4	5	10	10	10	0	10	9	0	10	9	0	10	9	10.7	10.7	10.7	151.66	1401	1401;1020;135;154;177	0	By matching	By MS/MS	By MS/MS	0	10.7	9.9	70802000	0	37675000	33127000	1160700	0	617630	543060	0	23827000	26432000	0	9	8	17
tr|Q0VGE6|Q0VGE6_HUMAN;sp|Q6TDP4|KLH17_HUMAN	tr|Q0VGE6|Q0VGE6_HUMAN;sp|Q6TDP4|KLH17_HUMAN	1;1	1;1	1;1	>tr|Q0VGE6|Q0VGE6_HUMAN KLHL17 protein OS=Homo sapiens GN=KLHL17 PE=2 SV=1;>sp|Q6TDP4|KLH17_HUMAN Kelch-like protein 17 OS=Homo sapiens GN=KLHL17 PE=2 SV=1	2	1	1	1	1	1	1	1	1	1	1	1	1	4.4	4.4	4.4	24.348	225	225;642	0	By matching	By MS/MS	By matching	4.4	4.4	4.4	0	0	0	0	0	0	0	0	0	0	0	0	0	0	0
sp|Q6ZQQ6|WDR87_HUMAN;tr|E7ESW6|E7ESW6_HUMAN;sp|Q6ZQQ6-2|WDR87_HUMAN	sp|Q6ZQQ6|WDR87_HUMAN;tr|E7ESW6|E7ESW6_HUMAN;sp|Q6ZQQ6-2|WDR87_HUMAN	1;1;1	1;1;1	1;1;1	>sp|Q6ZQQ6|WDR87_HUMAN WD repeat-containing protein 87 OS=Homo sapiens GN=WDR87 PE=1 SV=3;>tr|E7ESW6|E7ESW6_HUMAN WD repeat-containing protein 87 OS=Homo sapiens GN=WDR87 PE=1 SV=2;>sp|Q6ZQQ6-2|WDR87_HUMAN Isoform 2 of WD repeat-containing protein 87 OS=Ho	3	1	1	1	0	1	0	0	1	0	0	1	0	0.7	0.7	0.7	333.18	2873	2873;2912;2912	0.0068027	By matching	By MS/MS	By matching	0	0.7	0	5410700	0	5410700	0	37315	0	37315	0	0	3400100	0	0	1	0	1
sp|Q7KZF4|SND1_HUMAN	sp|Q7KZF4|SND1_HUMAN	1	1	1	>sp|Q7KZF4|SND1_HUMAN Staphylococcal nuclease domain-containing protein 1 OS=Homo sapiens GN=SND1 PE=1 SV=1	1	1	1	1	1	1	1	1	1	1	1	1	1	1.2	1.2	1.2	102	910	910	0	By matching	By MS/MS	By matching	1.2	1.2	1.2	4667100	758950	2194600	1713500	88058	14320	41408	32331	0	0	1375100	0	1	0	1
sp|Q7Z2W4-3|ZCCHV_HUMAN;sp|Q7Z2W4-2|ZCCHV_HUMAN;sp|Q7Z2W4|ZCCHV_HUMAN;tr|C9J6P4|C9J6P4_HUMAN	sp|Q7Z2W4-3|ZCCHV_HUMAN;sp|Q7Z2W4-2|ZCCHV_HUMAN;sp|Q7Z2W4|ZCCHV_HUMAN;tr|C9J6P4|C9J6P4_HUMAN	5;5;5;5	5;5;5;5	5;5;5;5	>sp|Q7Z2W4-3|ZCCHV_HUMAN Isoform 3 of Zinc finger CCCH-type antiviral protein 1 OS=Homo sapiens GN=ZC3HAV1;>sp|Q7Z2W4-2|ZCCHV_HUMAN Isoform 2 of Zinc finger CCCH-type antiviral protein 1 OS=Homo sapiens GN=ZC3HAV1;>sp|Q7Z2W4|ZCCHV_HUMAN Zinc finger CCCH-ty	4	5	5	5	0	5	5	0	5	5	0	5	5	11.1	11.1	11.1	67.589	624	624;699;902;1024	0	By matching	By MS/MS	By MS/MS	0	11.1	11.1	24295000	0	12665000	11631000	694150	0	361850	332310	0	8850900	8441100	0	2	5	7
sp|Q86TJ2-3|TAD2B_HUMAN;sp|Q86TJ2-2|TAD2B_HUMAN;sp|Q86TJ2|TAD2B_HUMAN	sp|Q86TJ2-3|TAD2B_HUMAN;sp|Q86TJ2-2|TAD2B_HUMAN;sp|Q86TJ2|TAD2B_HUMAN	1;1;1	1;1;1	1;1;1	>sp|Q86TJ2-3|TAD2B_HUMAN Isoform 3 of Transcriptional adapter 2-beta OS=Homo sapiens GN=TADA2B;>sp|Q86TJ2-2|TAD2B_HUMAN Isoform 2 of Transcriptional adapter 2-beta OS=Homo sapiens GN=TADA2B;>sp|Q86TJ2|TAD2B_HUMAN Transcriptional adapter 2-beta OS=Homo sapi	3	1	1	1	0	1	0	0	1	0	0	1	0	2.1	2.1	2.1	37.966	328	328;345;420	0.0071429	By matching	By MS/MS	By matching	0	2.1	0	3476500	0	3476500	0	289710	0	289710	0	0	2184700	0	0	1	0	1
sp|Q86W50|MET16_HUMAN	sp|Q86W50|MET16_HUMAN	1	1	1	>sp|Q86W50|MET16_HUMAN Methyltransferase-like protein 16 OS=Homo sapiens GN=METTL16 PE=1 SV=2	1	1	1	1	0	1	1	0	1	1	0	1	1	2	2	2	63.62	562	562	0	By matching	By matching	By MS/MS	0	2	2	2881400	0	1490300	1391100	115260	0	59612	55643	0	0	1116300	0	0	1	1
tr|E5RIV7|E5RIV7_HUMAN;sp|Q8IV48|ERI1_HUMAN	tr|E5RIV7|E5RIV7_HUMAN;sp|Q8IV48|ERI1_HUMAN	1;1	1;1	1;1	>tr|E5RIV7|E5RIV7_HUMAN 3-5 exoribonuclease 1 OS=Homo sapiens GN=ERI1 PE=1 SV=1;>sp|Q8IV48|ERI1_HUMAN 3-5 exoribonuclease 1 OS=Homo sapiens GN=ERI1 PE=1 SV=3	2	1	1	1	0	0	1	0	0	1	0	0	1	15.2	15.2	15.2	10.993	99	99;349	0.0071942	By matching	By matching	By MS/MS	0	0	15.2	0	0	0	0	0	0	0	0	0	0	0	0	0	1	1
sp|Q8N3V7-3|SYNPO_HUMAN;sp|Q8N3V7-2|SYNPO_HUMAN;sp|Q8N3V7|SYNPO_HUMAN	sp|Q8N3V7-3|SYNPO_HUMAN;sp|Q8N3V7-2|SYNPO_HUMAN;sp|Q8N3V7|SYNPO_HUMAN	1;1;1	1;1;1	1;1;1	>sp|Q8N3V7-3|SYNPO_HUMAN Isoform 3 of Synaptopodin OS=Homo sapiens GN=SYNPO;>sp|Q8N3V7-2|SYNPO_HUMAN Isoform 2 of Synaptopodin OS=Homo sapiens GN=SYNPO;>sp|Q8N3V7|SYNPO_HUMAN Synaptopodin OS=Homo sapiens GN=SYNPO PE=1 SV=2	3	1	1	1	1	1	0	1	1	0	1	1	0	1.6	1.6	1.6	73.666	685	685;903;929	0.0068493	By MS/MS	By matching	By matching	1.6	1.6	0	0	0	0	0	0	0	0	0	0	0	0	0	0	0	0
sp|Q8NF91-8|SYNE1_HUMAN;sp|Q8NF91-2|SYNE1_HUMAN;tr|E7ENN3|E7ENN3_HUMAN;sp|Q8NF91-4|SYNE1_HUMAN;sp|Q8NF91|SYNE1_HUMAN	sp|Q8NF91-8|SYNE1_HUMAN;sp|Q8NF91-2|SYNE1_HUMAN;tr|E7ENN3|E7ENN3_HUMAN;sp|Q8NF91-4|SYNE1_HUMAN;sp|Q8NF91|SYNE1_HUMAN	1;1;1;1;1	1;1;1;1;1	1;1;1;1;1	>sp|Q8NF91-8|SYNE1_HUMAN Isoform 8 of Nesprin-1 OS=Homo sapiens GN=SYNE1;>sp|Q8NF91-2|SYNE1_HUMAN Isoform 2 of Nesprin-1 OS=Homo sapiens GN=SYNE1;>tr|E7ENN3|E7ENN3_HUMAN Nesprin-1 OS=Homo sapiens GN=SYNE1 PE=1 SV=2;>sp|Q8NF91-4|SYNE1_HUMAN Isoform 4 of Nes	5	1	1	1	1	1	1	1	1	1	1	1	1	0.3	0.3	0.3	367.87	3212	3212;3321;8392;8749;8797	0.0070423	By matching	By MS/MS	By MS/MS	0.3	0.3	0.3	13825000	592390	6290400	6942500	82786	3547.2	37667	41572	0	0	5571300	0	1	1	2
sp|Q8TEQ6|GEMI5_HUMAN	sp|Q8TEQ6|GEMI5_HUMAN	35	35	35	>sp|Q8TEQ6|GEMI5_HUMAN Gem-associated protein 5 OS=Homo sapiens GN=GEMIN5 PE=1 SV=3	1	35	35	35	1	35	34	1	35	34	1	35	34	30	30	30	168.59	1508	1508	0	By matching	By MS/MS	By MS/MS	0.7	30	29.2	469520000	314130	243670000	225540000	5796600	3878.2	3008300	2784400	0	152500000	181620000	0	31	30	61
tr|A0A087WVI0|A0A087WVI0_HUMAN;tr|E9PBL8|E9PBL8_HUMAN;sp|Q8WTW3|COG1_HUMAN	tr|A0A087WVI0|A0A087WVI0_HUMAN;tr|E9PBL8|E9PBL8_HUMAN;sp|Q8WTW3|COG1_HUMAN	1;1;1	1;1;1	1;1;1	>tr|A0A087WVI0|A0A087WVI0_HUMAN Conserved oligomeric Golgi complex subunit 1 OS=Homo sapiens GN=COG1 PE=4 SV=1;>tr|E9PBL8|E9PBL8_HUMAN Conserved oligomeric Golgi complex subunit 1 (Fragment) OS=Homo sapiens GN=COG1 PE=4 SV=2;>sp|Q8WTW3|COG1_HUMAN Conserved	3	1	1	1	1	1	1	1	1	1	1	1	1	1.7	1.7	1.7	104.79	940	940;962;980	0.0070922	By MS/MS	By matching	By matching	1.7	1.7	1.7	0	0	0	0	0	0	0	0	0	0	0	0	0	0	0
tr|B7WPG3|B7WPG3_HUMAN;sp|Q8WVV9-5|HNRLL_HUMAN;tr|C9IYN3|C9IYN3_HUMAN;sp|Q8WVV9-4|HNRLL_HUMAN;tr|D6W592|D6W592_HUMAN;sp|Q8WVV9|HNRLL_HUMAN;tr|H7C464|H7C464_HUMAN;tr|C9JJZ7|C9JJZ7_HUMAN;tr|H7BXH8|H7BXH8_HUMAN;sp|Q8WVV9-3|HNRLL_HUMAN;sp|Q8WVV9-2|HNRLL_HUMAN	tr|B7WPG3|B7WPG3_HUMAN;sp|Q8WVV9-5|HNRLL_HUMAN;tr|C9IYN3|C9IYN3_HUMAN;sp|Q8WVV9-4|HNRLL_HUMAN;tr|D6W592|D6W592_HUMAN;sp|Q8WVV9|HNRLL_HUMAN;tr|H7C464|H7C464_HUMAN;tr|C9JJZ7|C9JJZ7_HUMAN;tr|H7BXH8|H7BXH8_HUMAN;sp|Q8WVV9-3|HNRLL_HUMAN;sp|Q8WVV9-2|HNRLL_HUMAN	2;2;2;2;2;2;1;1;1;1;1	2;2;2;2;2;2;1;1;1;1;1	2;2;2;2;2;2;1;1;1;1;1	>tr|B7WPG3|B7WPG3_HUMAN Uncharacterized protein OS=Homo sapiens GN=HNRPLL PE=1 SV=1;>sp|Q8WVV9-5|HNRLL_HUMAN Isoform 5 of Heterogeneous nuclear ribonucleoprotein L-like OS=Homo sapiens GN=HNRNPLL;>tr|C9IYN3|C9IYN3_HUMAN Heterogeneous nuclear ribonucleoprot	11	2	2	2	0	2	2	0	2	2	0	2	2	5.7	5.7	5.7	56.45	508	508;508;537;537;542;542;133;149;217;275;282	0	By matching	By MS/MS	By MS/MS	0	5.7	5.7	9296000	0	4364500	4931500	320550	0	150500	170050	0	2724600	3975500	0	1	1	2
tr|A0A087WTP3|A0A087WTP3_HUMAN;sp|Q92945|FUBP2_HUMAN;tr|M0QYH3|M0QYH3_HUMAN;tr|M0R0I5|M0R0I5_HUMAN;tr|M0QXW7|M0QXW7_HUMAN	tr|A0A087WTP3|A0A087WTP3_HUMAN;sp|Q92945|FUBP2_HUMAN	5;5;2;2;1	5;5;2;2;1	5;5;2;2;1	>tr|A0A087WTP3|A0A087WTP3_HUMAN Far upstream element-binding protein 2 OS=Homo sapiens GN=KHSRP PE=1 SV=1;>sp|Q92945|FUBP2_HUMAN Far upstream element-binding protein 2 OS=Homo sapiens GN=KHSRP PE=1 SV=4	5	5	5	5	0	4	5	0	4	5	0	4	5	11.5	11.5	11.5	73.027	711	711;711;169;279;116	0	By matching	By MS/MS	By MS/MS	0	9.7	11.5	20542000	0	10061000	10481000	604170	0	295910	308260	0	6213900	8519100	0	2	5	7
sp|Q96AE4|FUBP1_HUMAN;sp|Q96AE4-2|FUBP1_HUMAN;tr|E9PEB5|E9PEB5_HUMAN;tr|C9JSZ1|C9JSZ1_HUMAN	sp|Q96AE4|FUBP1_HUMAN;sp|Q96AE4-2|FUBP1_HUMAN;tr|E9PEB5|E9PEB5_HUMAN	5;5;5;1	4;4;4;1	4;4;4;1	>sp|Q96AE4|FUBP1_HUMAN Far upstream element-binding protein 1 OS=Homo sapiens GN=FUBP1 PE=1 SV=3;>sp|Q96AE4-2|FUBP1_HUMAN Isoform 2 of Far upstream element-binding protein 1 OS=Homo sapiens GN=FUBP1;>tr|E9PEB5|E9PEB5_HUMAN Far upstream element-binding prot	4	5	4	4	0	5	5	0	4	4	0	4	4	9.8	8.4	8.4	67.56	644	644;653;655;232	0	By matching	By MS/MS	By MS/MS	0	9.8	9.8	20589000	0	11275000	9314000	686300	0	375830	310470	0	6354800	8204800	0	1	2	3
tr|D6RAX1|D6RAX1_HUMAN;tr|D6RB80|D6RB80_HUMAN;tr|D6RCT8|D6RCT8_HUMAN;tr|D6RID1|D6RID1_HUMAN;sp|Q96EV8-2|DTBP1_HUMAN;tr|A0A087WYP9|A0A087WYP9_HUMAN;tr|A6NFV8|A6NFV8_HUMAN;sp|Q96EV8|DTBP1_HUMAN	tr|D6RAX1|D6RAX1_HUMAN;tr|D6RB80|D6RB80_HUMAN;tr|D6RCT8|D6RCT8_HUMAN;tr|D6RID1|D6RID1_HUMAN;sp|Q96EV8-2|DTBP1_HUMAN;tr|A0A087WYP9|A0A087WYP9_HUMAN;tr|A6NFV8|A6NFV8_HUMAN;sp|Q96EV8|DTBP1_HUMAN	1;1;1;1;1;1;1;1	1;1;1;1;1;1;1;1	1;1;1;1;1;1;1;1	>tr|D6RAX1|D6RAX1_HUMAN Dysbindin OS=Homo sapiens GN=DTNBP1 PE=4 SV=1;>tr|D6RB80|D6RB80_HUMAN Dysbindin OS=Homo sapiens GN=DTNBP1 PE=4 SV=1;>tr|D6RCT8|D6RCT8_HUMAN Dysbindin OS=Homo sapiens GN=DTNBP1 PE=1 SV=1;>tr|D6RID1|D6RID1_HUMAN Dysbindin (Fragment) O	8	1	1	1	0	1	1	0	1	1	0	1	1	15.9	15.9	15.9	5.1538	44	44;46;208;231;303;316;334;351	0.0066225	By matching	By MS/MS	By MS/MS	0	15.9	15.9	0	0	0	0	0	0	0	0	0	0	0	0	1	1	2
tr|H3BQP5|H3BQP5_HUMAN;tr|H3BU87|H3BU87_HUMAN;tr|H3BQ37|H3BQ37_HUMAN;tr|H3BPW9|H3BPW9_HUMAN;sp|Q96F86|EDC3_HUMAN	tr|H3BQP5|H3BQP5_HUMAN;tr|H3BU87|H3BU87_HUMAN;tr|H3BQ37|H3BQ37_HUMAN;tr|H3BPW9|H3BPW9_HUMAN;sp|Q96F86|EDC3_HUMAN	1;1;1;1;1	1;1;1;1;1	1;1;1;1;1	>tr|H3BQP5|H3BQP5_HUMAN Enhancer of mRNA-decapping protein 3 (Fragment) OS=Homo sapiens GN=EDC3 PE=1 SV=1;>tr|H3BU87|H3BU87_HUMAN Enhancer of mRNA-decapping protein 3 (Fragment) OS=Homo sapiens GN=EDC3 PE=1 SV=1;>tr|H3BQ37|H3BQ37_HUMAN Enhancer of mRNA-dec	5	1	1	1	0	1	1	0	1	1	0	1	1	11.4	11.4	11.4	12.96	123	123;131;178;253;508	0	By matching	By MS/MS	By matching	0	11.4	11.4	1161300	0	759320	401930	193540	0	126550	66989	0	0	322550	0	1	0	1
sp|Q96FX7|TRM61_HUMAN;tr|H0Y2Q1|H0Y2Q1_HUMAN	sp|Q96FX7|TRM61_HUMAN;tr|H0Y2Q1|H0Y2Q1_HUMAN	2;1	2;1	2;1	>sp|Q96FX7|TRM61_HUMAN tRNA (adenine(58)-N(1))-methyltransferase catalytic subunit TRMT61A OS=Homo sapiens GN=TRMT61A PE=1 SV=1;>tr|H0Y2Q1|H0Y2Q1_HUMAN tRNA (adenine(58)-N(1))-methyltransferase catalytic subunit TRMT61A (Fragment) OS=Homo sapiens GN=TRMT61	2	2	2	2	0	2	2	0	2	2	0	2	2	9	9	9	31.381	289	289;191	0	By matching	By MS/MS	By MS/MS	0	9	9	10216000	0	5258600	4957900	729750	0	375610	354140	0	3326800	3956300	0	2	1	3
sp|Q96G46-3|DUS3L_HUMAN;sp|Q96G46|DUS3L_HUMAN	sp|Q96G46-3|DUS3L_HUMAN;sp|Q96G46|DUS3L_HUMAN	1;1	1;1	1;1	>sp|Q96G46-3|DUS3L_HUMAN Isoform 3 of tRNA-dihydrouridine(47) synthase [NAD(P)(+)]-like OS=Homo sapiens GN=DUS3L;>sp|Q96G46|DUS3L_HUMAN tRNA-dihydrouridine(47) synthase [NAD(P)(+)]-like OS=Homo sapiens GN=DUS3L PE=1 SV=2	2	1	1	1	0	1	1	0	1	1	0	1	1	3.2	3.2	3.2	46.106	408	408;650	0	By matching	By MS/MS	By MS/MS	0	3.2	3.2	0	0	0	0	0	0	0	0	0	0	0	0	0	0	0
sp|Q96I24|FUBP3_HUMAN;sp|Q96I24-2|FUBP3_HUMAN	sp|Q96I24|FUBP3_HUMAN	14;6	14;6	13;5	>sp|Q96I24|FUBP3_HUMAN Far upstream element-binding protein 3 OS=Homo sapiens GN=FUBP3 PE=1 SV=2	2	14	14	13	0	14	14	0	14	14	0	13	13	33.9	33.9	32.3	61.64	572	572;261	0	By matching	By MS/MS	By MS/MS	0	33.9	33.9	141110000	0	67949000	73158000	4409600	0	2123400	2286200	0	42187000	59221000	0	12	11	23
tr|D6R9P3|D6R9P3_HUMAN;tr|D6RD18|D6RD18_HUMAN;sp|Q99729-3|ROAA_HUMAN;tr|D6RBZ0|D6RBZ0_HUMAN;tr|A0A087WZV1|A0A087WZV1_HUMAN;sp|Q99729-2|ROAA_HUMAN;sp|Q99729-4|ROAA_HUMAN;sp|Q99729|ROAA_HUMAN	tr|D6R9P3|D6R9P3_HUMAN;tr|D6RD18|D6RD18_HUMAN;sp|Q99729-3|ROAA_HUMAN;tr|D6RBZ0|D6RBZ0_HUMAN;tr|A0A087WZV1|A0A087WZV1_HUMAN;sp|Q99729-2|ROAA_HUMAN;sp|Q99729-4|ROAA_HUMAN;sp|Q99729|ROAA_HUMAN	4;4;4;4;4;4;3;3	4;4;4;4;4;4;3;3	4;4;4;4;4;4;3;3	>tr|D6R9P3|D6R9P3_HUMAN Heterogeneous nuclear ribonucleoprotein A/B OS=Homo sapiens GN=HNRNPAB PE=1 SV=1;>tr|D6RD18|D6RD18_HUMAN Heterogeneous nuclear ribonucleoprotein A/B OS=Homo sapiens GN=HNRNPAB PE=1 SV=1;>sp|Q99729-3|ROAA_HUMAN Isoform 3 of Heterogen	8	4	4	4	1	3	4	1	3	4	1	3	4	17.1	17.1	17.1	30.302	280	280;283;285;327;330;332;286;332	0	By matching	By MS/MS	By MS/MS	4.6	14.3	17.1	67275000	261420	35623000	31391000	5175000	20109	2740200	2414700	0	23033000	24543000	0	2	3	5
tr|E9PHT0|E9PHT0_HUMAN;tr|E7ESV0|E7ESV0_HUMAN;tr|E7EWB4|E7EWB4_HUMAN;sp|Q9BPU6|DPYL5_HUMAN	tr|E9PHT0|E9PHT0_HUMAN;tr|E7ESV0|E7ESV0_HUMAN;tr|E7EWB4|E7EWB4_HUMAN;sp|Q9BPU6|DPYL5_HUMAN	1;1;1;1	1;1;1;1	1;1;1;1	>tr|E9PHT0|E9PHT0_HUMAN Dihydropyrimidinase-related protein 5 (Fragment) OS=Homo sapiens GN=DPYSL5 PE=1 SV=1;>tr|E7ESV0|E7ESV0_HUMAN Dihydropyrimidinase-related protein 5 (Fragment) OS=Homo sapiens GN=DPYSL5 PE=1 SV=1;>tr|E7EWB4|E7EWB4_HUMAN Dihydropyrimid	4	1	1	1	1	0	0	1	0	0	1	0	0	6.1	6.1	6.1	18.007	165	165;174;190;564	1	By MS/MS	By matching	By matching	6.1	0	0	0	0	0	0	0	0	0	0	0	0	0	0	0	0	0	+
sp|Q9BQE3|TBA1C_HUMAN;tr|F5H5D3|F5H5D3_HUMAN	sp|Q9BQE3|TBA1C_HUMAN;tr|F5H5D3|F5H5D3_HUMAN	18;18	1;1	1;1	>sp|Q9BQE3|TBA1C_HUMAN Tubulin alpha-1C chain OS=Homo sapiens GN=TUBA1C PE=1 SV=1;>tr|F5H5D3|F5H5D3_HUMAN Tubulin alpha-1C chain OS=Homo sapiens GN=TUBA1C PE=1 SV=1	2	18	1	1	14	18	18	1	1	1	1	1	1	45.2	3.8	3.8	49.895	449	449;519	0	By MS/MS	By MS/MS	By MS/MS	34.5	45.2	45.2	0	0	0	0	0	0	0	0	0	0	0	0	0	0	0
sp|Q9BY44-2|EIF2A_HUMAN;sp|Q9BY44-4|EIF2A_HUMAN;sp|Q9BY44-3|EIF2A_HUMAN;tr|F8WAE5|F8WAE5_HUMAN;sp|Q9BY44|EIF2A_HUMAN	sp|Q9BY44-2|EIF2A_HUMAN;sp|Q9BY44-4|EIF2A_HUMAN;sp|Q9BY44-3|EIF2A_HUMAN;tr|F8WAE5|F8WAE5_HUMAN;sp|Q9BY44|EIF2A_HUMAN	1;1;1;1;1	1;1;1;1;1	1;1;1;1;1	>sp|Q9BY44-2|EIF2A_HUMAN Isoform 2 of Eukaryotic translation initiation factor 2A OS=Homo sapiens GN=EIF2A;>sp|Q9BY44-4|EIF2A_HUMAN Isoform 4 of Eukaryotic translation initiation factor 2A OS=Homo sapiens GN=EIF2A;>sp|Q9BY44-3|EIF2A_HUMAN Isoform 3 of Euka	5	1	1	1	0	1	1	0	1	1	0	1	1	4.3	4.3	4.3	41.339	371	371;524;560;580;585	0	By matching	By MS/MS	By MS/MS	0	4.3	4.3	13244000	0	6566000	6677800	735770	0	364780	370990	0	4098900	5386100	0	1	1	2
sp|Q9H2U1-3|DHX36_HUMAN;sp|Q9H2U1|DHX36_HUMAN;sp|Q9H2U1-2|DHX36_HUMAN;tr|E7EWK3|E7EWK3_HUMAN	sp|Q9H2U1-3|DHX36_HUMAN;sp|Q9H2U1|DHX36_HUMAN;sp|Q9H2U1-2|DHX36_HUMAN;tr|E7EWK3|E7EWK3_HUMAN	11;11;10;9	11;11;10;9	11;11;10;9	>sp|Q9H2U1-3|DHX36_HUMAN Isoform 3 of ATP-dependent RNA helicase DHX36 OS=Homo sapiens GN=DHX36;>sp|Q9H2U1|DHX36_HUMAN ATP-dependent RNA helicase DHX36 OS=Homo sapiens GN=DHX36 PE=1 SV=2;>sp|Q9H2U1-2|DHX36_HUMAN Isoform 2 of ATP-dependent RNA helicase DHX3	4	11	11	11	0	11	11	0	11	11	0	11	11	16.5	16.5	16.5	111.48	979	979;1008;994;797	0	By matching	By MS/MS	By MS/MS	0	16.5	16.5	26892000	0	11639000	15252000	572170	0	247650	324520	0	7377900	12176000	0	3	4	7
sp|Q9HC35-2|EMAL4_HUMAN;sp|Q9HC35|EMAL4_HUMAN;tr|B5MBZ0|B5MBZ0_HUMAN	sp|Q9HC35-2|EMAL4_HUMAN;sp|Q9HC35|EMAL4_HUMAN;tr|B5MBZ0|B5MBZ0_HUMAN	1;1;1	1;1;1	1;1;1	>sp|Q9HC35-2|EMAL4_HUMAN Isoform 2 of Echinoderm microtubule-associated protein-like 4 OS=Homo sapiens GN=EML4;>sp|Q9HC35|EMAL4_HUMAN Echinoderm microtubule-associated protein-like 4 OS=Homo sapiens GN=EML4 PE=1 SV=3;>tr|B5MBZ0|B5MBZ0_HUMAN Echinoderm micr	3	1	1	1	0	1	1	0	1	1	0	1	1	1.7	1.7	1.7	102.44	923	923;981;992	0	By matching	By MS/MS	By matching	0	1.7	1.7	5167700	0	2653000	2514700	109950	0	56447	53504	0	0	2018000	0	1	0	1
sp|Q9NZI8|IF2B1_HUMAN	sp|Q9NZI8|IF2B1_HUMAN	2	1	1	>sp|Q9NZI8|IF2B1_HUMAN Insulin-like growth factor 2 mRNA-binding protein 1 OS=Homo sapiens GN=IGF2BP1 PE=1 SV=2	1	2	1	1	0	2	2	0	1	1	0	1	1	4.7	2.4	2.4	63.48	577	577	0	By matching	By MS/MS	By MS/MS	0	4.7	4.7	5116700	0	2697000	2419600	170560	0	89901	80655	0	0	1941700	0	1	1	2
tr|G3V3D2|G3V3D2_HUMAN;tr|G3V5V8|G3V5V8_HUMAN;tr|G3V5H6|G3V5H6_HUMAN;tr|G3V2V4|G3V2V4_HUMAN;tr|G3V287|G3V287_HUMAN;tr|G3V4A9|G3V4A9_HUMAN;tr|G3V2E1|G3V2E1_HUMAN;sp|Q9P0W8-3|SPAT7_HUMAN;sp|Q9P0W8-2|SPAT7_HUMAN;sp|Q9P0W8|SPAT7_HUMAN	tr|G3V3D2|G3V3D2_HUMAN;tr|G3V5V8|G3V5V8_HUMAN;tr|G3V5H6|G3V5H6_HUMAN;tr|G3V2V4|G3V2V4_HUMAN;tr|G3V287|G3V287_HUMAN;tr|G3V4A9|G3V4A9_HUMAN;tr|G3V2E1|G3V2E1_HUMAN;sp|Q9P0W8-3|SPAT7_HUMAN;sp|Q9P0W8-2|SPAT7_HUMAN;sp|Q9P0W8|SPAT7_HUMAN	1;1;1;1;1;1;1;1;1;1	1;1;1;1;1;1;1;1;1;1	1;1;1;1;1;1;1;1;1;1	>tr|G3V3D2|G3V3D2_HUMAN Spermatogenesis-associated protein 7 OS=Homo sapiens GN=SPATA7 PE=4 SV=1;>tr|G3V5V8|G3V5V8_HUMAN Spermatogenesis-associated protein 7 OS=Homo sapiens GN=SPATA7 PE=4 SV=1;>tr|G3V5H6|G3V5H6_HUMAN Spermatogenesis-associated protein 7 O	10	1	1	1	1	1	1	1	1	1	1	1	1	16.7	16.7	16.7	4.7625	42	42;49;53;81;85;86;228;458;567;599	0	By MS/MS	By MS/MS	By MS/MS	16.7	16.7	16.7	106160000	40379000	28656000	37125000	35386000	13460000	9552100	12375000	0	0	29792000	1	1	1	3
sp|Q9UGR2-2|Z3H7B_HUMAN;sp|Q9UGR2|Z3H7B_HUMAN	sp|Q9UGR2-2|Z3H7B_HUMAN;sp|Q9UGR2|Z3H7B_HUMAN	1;1	1;1	1;1	>sp|Q9UGR2-2|Z3H7B_HUMAN Isoform 2 of Zinc finger CCCH domain-containing protein 7B OS=Homo sapiens GN=ZC3H7B;>sp|Q9UGR2|Z3H7B_HUMAN Zinc finger CCCH domain-containing protein 7B OS=Homo sapiens GN=ZC3H7B PE=1 SV=1	2	1	1	1	0	1	1	0	1	1	0	1	1	1	1	1	109.86	977	977;993	0	By matching	By matching	By MS/MS	0	1	1	2874600	0	1563000	1311500	57491	0	31261	26230	0	0	1052500	0	0	1	1
sp|Q9UHI6|DDX20_HUMAN;tr|E9PJ60|E9PJ60_HUMAN;sp|Q9UHI6-2|DDX20_HUMAN	sp|Q9UHI6|DDX20_HUMAN	12;4;3	12;4;3	12;4;3	>sp|Q9UHI6|DDX20_HUMAN Probable ATP-dependent RNA helicase DDX20 OS=Homo sapiens GN=DDX20 PE=1 SV=2	3	12	12	12	0	11	12	0	11	12	0	11	12	19.5	19.5	19.5	92.239	824	824;432;138	0	By matching	By MS/MS	By MS/MS	0	18.3	19.5	116820000	0	62772000	54053000	2781500	0	1494600	1287000	0	39449000	43373000	0	9	10	19
sp|Q9UJA5|TRM6_HUMAN;sp|Q9UJA5-4|TRM6_HUMAN;sp|Q9UJA5-3|TRM6_HUMAN;sp|Q9UJA5-2|TRM6_HUMAN	sp|Q9UJA5|TRM6_HUMAN;sp|Q9UJA5-4|TRM6_HUMAN;sp|Q9UJA5-3|TRM6_HUMAN;sp|Q9UJA5-2|TRM6_HUMAN	5;4;4;4	5;4;4;4	5;4;4;4	>sp|Q9UJA5|TRM6_HUMAN tRNA (adenine(58)-N(1))-methyltransferase non-catalytic subunit TRM6 OS=Homo sapiens GN=TRMT6 PE=1 SV=1;>sp|Q9UJA5-4|TRM6_HUMAN Isoform 4 of tRNA (adenine(58)-N(1))-methyltransferase non-catalytic subunit TRM6 OS=Homo sapiens GN=TRMT6	4	5	5	5	0	5	5	0	5	5	0	5	5	12.3	12.3	12.3	55.799	497	497;327;365;399	0	By matching	By MS/MS	By MS/MS	0	12.3	12.3	43374000	0	21725000	21649000	1495600	0	749140	746510	0	12930000	18095000	0	3	4	7
sp|Q9UN86-2|G3BP2_HUMAN;sp|Q9UN86|G3BP2_HUMAN	sp|Q9UN86-2|G3BP2_HUMAN;sp|Q9UN86|G3BP2_HUMAN	1;1	1;1	1;1	>sp|Q9UN86-2|G3BP2_HUMAN Isoform B of Ras GTPase-activating protein-binding protein 2 OS=Homo sapiens GN=G3BP2;>sp|Q9UN86|G3BP2_HUMAN Ras GTPase-activating protein-binding protein 2 OS=Homo sapiens GN=G3BP2 PE=1 SV=2	2	1	1	1	0	1	1	0	1	1	0	1	1	2.9	2.9	2.9	50.817	449	449;482	0.0069444	By matching	By matching	By MS/MS	0	2.9	2.9	2723800	0	1176100	1547700	143360	0	61898	81460	0	0	1242000	0	0	1	1
sp|Q9Y295|DRG1_HUMAN	sp|Q9Y295|DRG1_HUMAN	2	2	2	>sp|Q9Y295|DRG1_HUMAN Developmentally-regulated GTP-binding protein 1 OS=Homo sapiens GN=DRG1 PE=1 SV=1	1	2	2	2	0	2	2	0	2	2	0	2	2	6.8	6.8	6.8	40.542	367	367	0	By matching	By MS/MS	By MS/MS	0	6.8	6.8	9341900	0	4768100	4573800	406170	0	207310	198860	0	3005200	3661500	0	1	2	3
sp|Q9Y3F4|STRAP_HUMAN;sp|Q9Y3F4-2|STRAP_HUMAN;tr|H0YH33|H0YH33_HUMAN	sp|Q9Y3F4|STRAP_HUMAN;sp|Q9Y3F4-2|STRAP_HUMAN	7;7;3	7;7;3	7;7;3	>sp|Q9Y3F4|STRAP_HUMAN Serine-threonine kinase receptor-associated protein OS=Homo sapiens GN=STRAP PE=1 SV=1;>sp|Q9Y3F4-2|STRAP_HUMAN Isoform 2 of Serine-threonine kinase receptor-associated protein OS=Homo sapiens GN=STRAP	3	7	7	7	0	7	7	0	7	7	0	7	7	28.6	28.6	28.6	38.438	350	350;363;95	0	By matching	By MS/MS	By MS/MS	0	28.6	28.6	42887000	0	21718000	21169000	2042200	0	1034200	1008000	0	14218000	16417000	0	5	4	9
sp|Q9Y6K5|OAS3_HUMAN;tr|H0YHL3|H0YHL3_HUMAN;tr|F8VWK9|F8VWK9_HUMAN;tr|F8VS35|F8VS35_HUMAN	sp|Q9Y6K5|OAS3_HUMAN	8;1;1;1	8;1;1;1	8;1;1;1	>sp|Q9Y6K5|OAS3_HUMAN 2-5-oligoadenylate synthase 3 OS=Homo sapiens GN=OAS3 PE=1 SV=3	4	8	8	8	0	8	8	0	8	8	0	8	8	8.2	8.2	8.2	121.17	1087	1087;166;177;223	0	By matching	By MS/MS	By MS/MS	0	8.2	8.2	46621000	0	24474000	22147000	951460	0	499480	451980	0	15761000	17391000	0	5	8	13
sp|Q9Y6M1-5|IF2B2_HUMAN;sp|Q9Y6M1-6|IF2B2_HUMAN;sp|Q9Y6M1-3|IF2B2_HUMAN;sp|Q9Y6M1-4|IF2B2_HUMAN;sp|Q9Y6M1-1|IF2B2_HUMAN;sp|Q9Y6M1|IF2B2_HUMAN;tr|F8W930|F8W930_HUMAN;sp|O00425-2|IF2B3_HUMAN;sp|Q9NZI8-2|IF2B1_HUMAN	sp|Q9Y6M1-5|IF2B2_HUMAN;sp|Q9Y6M1-6|IF2B2_HUMAN;sp|Q9Y6M1-3|IF2B2_HUMAN;sp|Q9Y6M1-4|IF2B2_HUMAN;sp|Q9Y6M1-1|IF2B2_HUMAN;sp|Q9Y6M1|IF2B2_HUMAN;tr|F8W930|F8W930_HUMAN	3;3;3;3;3;3;3;1;1	3;3;3;3;3;3;3;1;1	2;2;2;2;2;2;2;0;0	>sp|Q9Y6M1-5|IF2B2_HUMAN Isoform 5 of Insulin-like growth factor 2 mRNA-binding protein 2 OS=Homo sapiens GN=IGF2BP2;>sp|Q9Y6M1-6|IF2B2_HUMAN Isoform 6 of Insulin-like growth factor 2 mRNA-binding protein 2 OS=Homo sapiens GN=IGF2BP2;>sp|Q9Y6M1-3|IF2B2_HUM	9	3	3	2	0	3	3	0	3	3	0	2	2	6.9	6.9	4.3	54.721	493	493;531;536;542;556;599;605;198;438	0	By matching	By MS/MS	By MS/MS	0	6.9	6.9	27907000	0	23491000	4416500	1162800	0	978770	184020	0	14761000	0	0	1	2	3
tr|C9JIZ1|C9JIZ1_HUMAN;tr|C9JHS7|C9JHS7_HUMAN;tr|C9JHZ8|C9JHZ8_HUMAN;tr|C9JES8|C9JES8_HUMAN;tr|C9JZI8|C9JZI8_HUMAN;tr|C9J5E5|C9J5E5_HUMAN;tr|C9JT62|C9JT62_HUMAN;tr|C9JK79|C9JK79_HUMAN;tr|C9JBS3|C9JBS3_HUMAN;tr|C9JEJ8|C9JEJ8_HUMAN;tr|A0A088AWM1|A0A088AWM1_HUMAN;tr|C9JHN6|C9JHN6_HUMAN	tr|C9JIZ1|C9JIZ1_HUMAN;tr|C9JHS7|C9JHS7_HUMAN;tr|C9JHZ8|C9JHZ8_HUMAN;tr|C9JES8|C9JES8_HUMAN;tr|C9JZI8|C9JZI8_HUMAN;tr|C9J5E5|C9J5E5_HUMAN;tr|C9JT62|C9JT62_HUMAN;tr|C9JK79|C9JK79_HUMAN	6;5;5;5;5;5;3;3;2;2;2;2	1;1;1;1;1;1;1;1;1;1;1;1	1;1;1;1;1;1;1;1;1;1;1;1	>tr|C9JIZ1|C9JIZ1_HUMAN Vigilin (Fragment) OS=Homo sapiens GN=HDLBP PE=1 SV=2;>tr|C9JHS7|C9JHS7_HUMAN Vigilin (Fragment) OS=Homo sapiens GN=HDLBP PE=1 SV=2;>tr|C9JHZ8|C9JHZ8_HUMAN Vigilin (Fragment) OS=Homo sapiens GN=HDLBP PE=1 SV=2;>tr|C9JES8|C9JES8_HUMA	12	6	1	1	0	6	6	0	1	1	0	1	1	36.2	7.6	7.6	24.708	224	224;126;141;147;164;221;96;128;69;79;81;82	0	By matching	By MS/MS	By MS/MS	0	36.2	36.2	14764000	0	5999800	8764100	1054600	0	428560	626010	0	0	7033100	0	1	1	2
tr|E5RJN0|E5RJN0_HUMAN	tr|E5RJN0|E5RJN0_HUMAN	1	1	1	>tr|E5RJN0|E5RJN0_HUMAN Heparan-alpha-glucosaminide N-acetyltransferase OS=Homo sapiens GN=HGSNAT PE=4 SV=1	1	1	1	1	1	1	1	1	1	1	1	1	1	9.1	9.1	9.1	38.948	352	352	0	By MS/MS	By MS/MS	By MS/MS	9.1	9.1	9.1	0	0	0	0	0	0	0	0	0	0	0	0	0	0	0
tr|F5H018|F5H018_HUMAN;sp|P62826|RAN_HUMAN;tr|B5MDF5|B5MDF5_HUMAN;tr|J3KQE5|J3KQE5_HUMAN;tr|B4DV51|B4DV51_HUMAN;tr|H0YFC6|H0YFC6_HUMAN	tr|F5H018|F5H018_HUMAN;sp|P62826|RAN_HUMAN;tr|B5MDF5|B5MDF5_HUMAN;tr|J3KQE5|J3KQE5_HUMAN;tr|B4DV51|B4DV51_HUMAN	4;3;3;3;2;1	4;3;3;3;2;1	4;3;3;3;2;1	>tr|F5H018|F5H018_HUMAN GTP-binding nuclear protein Ran (Fragment) OS=Homo sapiens GN=RAN PE=1 SV=3;>sp|P62826|RAN_HUMAN GTP-binding nuclear protein Ran OS=Homo sapiens GN=RAN PE=1 SV=3;>tr|B5MDF5|B5MDF5_HUMAN GTP-binding nuclear protein Ran OS=Homo sapien	6	4	4	4	0	4	3	0	4	3	0	4	3	34.2	34.2	34.2	22.535	199	199;216;233;234;128;103	0	By matching	By MS/MS	By MS/MS	0	34.2	15.6	13686000	0	7059700	6625900	1368600	0	705970	662590	0	4326300	5427200	0	5	3	8
tr|F5H292|F5H292_HUMAN	tr|F5H292|F5H292_HUMAN	1	1	1	>tr|F5H292|F5H292_HUMAN Importin-8 (Fragment) OS=Homo sapiens GN=IPO8 PE=1 SV=1	1	1	1	1	0	0	1	0	0	1	0	0	1	13.1	13.1	13.1	9.5359	84	84	1	By matching	By matching	By MS/MS	0	0	13.1	0	0	0	0	0	0	0	0	0	0	0	0	0	0	0	+
tr|K7EMD9|K7EMD9_HUMAN;sp|P13646-2|K1C13_HUMAN	tr|K7EMD9|K7EMD9_HUMAN;sp|P13646-2|K1C13_HUMAN	5;4	1;0	1;0	>tr|K7EMD9|K7EMD9_HUMAN Keratin, type I cytoskeletal 13 (Fragment) OS=Homo sapiens GN=KRT13 PE=1 SV=1;>sp|P13646-2|K1C13_HUMAN Isoform 2 of Keratin, type I cytoskeletal 13 OS=Homo sapiens GN=KRT13	2	5	1	1	5	5	5	1	1	1	1	1	1	23	4.2	4.2	19.213	165	165;355	0	By matching	By MS/MS	By matching	23	23	23	0	0	0	0	0	0	0	0	0	0	0	0	0	0	0
[truncated: 9 more columns]

## Sheet: Original Data (Peptides)
Sequence	N-term cleavage window	C-term cleavage window	Amino acid before	First amino acid	Second amino acid	Second last amino acid	Last amino acid	Amino acid after	A Count	R Count	N Count	D Count	C Count	Q Count	E Count	G Count	H Count	I Count	L Count	K Count	M Count	F Count	P Count	S Count	T Count	W Count	Y Count	V Count	U Count	Length	Missed cleavages	Mass	Proteins	Leading razor protein	Start position	End position	Unique (Groups)	Unique (Proteins)	Charges	PEP	Score	Identification type Ctrl	Identification type R8-1	Identification type R8-2	Experiment Ctrl	Experiment R8-1	Experiment R8-2	Intensity	Intensity Ctrl
AACLESAQEPAGAWGNK	AFPPLPEKAACLESAQ	PAGAWGNKIRPIKASV	K	A	A	N	K	I	5	0	1	0	1	1	2	2	0	0	1	1	0	0	1	1	0	1	0	0	0	17	0	1758.8	tr|C9JIZ1|C9JIZ1_HUMAN;tr|C9JHS7|C9JHS7_HUMAN;tr|C9JHZ8|C9JHZ8_HUMAN;tr|C9JES8|C9JES8_HUMAN;tr|C9JZI8|C9JZI8_HUMAN;tr|C9J5E5|C9J5E5_HUMAN;tr|C9JT62|C9JT62_HUMAN;tr|C9JK79|C9JK79_HUMAN;tr|C9JBS3|C9JBS3_HUMAN;tr|C9JEJ8|C9JEJ8_HUMAN;tr|A0A088AWM1|A0A088AWM1_HUMAN;tr|C9JHN6|C9JHN6_HUMAN	tr|C9JIZ1|C9JIZ1_HUMAN	51	67	yes	no	2	2.8952e-32	293.52	By matching	By MS/MS	By MS/MS		1	1	14764000	0
AAQVMGPPDR	DDGISPERAAQVMGPP	QVMGPPDRCQHAAHII	R	A	A	D	R	C	2	1	0	1	0	1	0	1	0	0	0	0	1	0	2	0	0	0	0	1	0	10	0	1040.51	sp|Q96I24|FUBP3_HUMAN	sp|Q96I24|FUBP3_HUMAN	300	309	yes	yes	2	0.010673	73.632	By matching	By MS/MS	By MS/MS		1	1	0	0
AATACFGFPK	YPGGGPVRAATACFGF	TACFGFPKSFLSGLYE	R	A	A	P	K	S	3	0	0	0	1	0	0	1	0	0	0	1	0	2	1	0	1	0	0	0	0	10	0	1068.51	sp|Q9UJA5|TRM6_HUMAN;sp|Q9UJA5-4|TRM6_HUMAN;sp|Q9UJA5-3|TRM6_HUMAN;sp|Q9UJA5-2|TRM6_HUMAN	sp|Q9UJA5|TRM6_HUMAN	239	248	yes	no	2	0.0023966	112.3	By matching	By MS/MS	By matching		1	1	8166600	0
AAVHTYGIASVPNQPLKK	VDWDVEVKAAVHTYGI	VPNQPLKKQIQKIERT	K	A	A	K	K	Q	3	0	1	0	0	1	0	1	1	1	1	2	0	0	2	1	1	0	1	2	0	18	1	1893.05	sp|Q9UHI6|DDX20_HUMAN;tr|E9PJ60|E9PJ60_HUMAN	sp|Q9UHI6|DDX20_HUMAN	457	474	yes	no	3;4	0.0063452	77.191	By matching	By MS/MS	By MS/MS		2	1	24025000	0
ACALQVLSAILEGSK	KDPSPKTRACALQVLS	SAILEGSKQFLSVAED	R	A	C	S	K	Q	3	0	0	0	1	1	1	1	0	1	3	1	0	0	0	2	0	0	0	1	0	15	0	1558.84	sp|Q6AI08|HEAT6_HUMAN;tr|A0A087WXZ7|A0A087WXZ7_HUMAN;tr|K7EIX2|K7EIX2_HUMAN	sp|Q6AI08|HEAT6_HUMAN	475	489	yes	no	2	0.00073617	119.54	By matching	By MS/MS	By matching		1	1	1198400	0
ADLEMQIESLTEELAYLK	LDELTLTKADLEMQIE	TEELAYLKKNHEEEMK	K	A	D	L	K	K	2	0	0	1	0	1	4	0	0	1	4	1	1	0	0	1	1	0	1	0	0	18	0	2095.04	sp|P13645|K1C10_HUMAN;CON__P13645	sp|P13645|K1C10_HUMAN	267	284	yes	no	2;3	2.7595e-10	196.71	By matching	By MS/MS	By MS/MS		4	3	0	0
ADLEMQIESLTEELAYLKK	LDELTLTKADLEMQIE	EELAYLKKNHEEEMKD	K	A	D	K	K	N	2	0	0	1	0	1	4	0	0	1	4	2	1	0	0	1	1	0	1	0	0	19	1	2223.13	sp|P13645|K1C10_HUMAN;CON__P13645	sp|P13645|K1C10_HUMAN	267	285	yes	no	3	0.0013965	89.502	By MS/MS	By MS/MS	By MS/MS	1	2	1	0	0
AEAESLYQSK	EDIAQKSKAEAESLYQ	AESLYQSKYEELQITA	K	A	E	S	K	Y	2	0	0	0	0	1	2	0	0	0	1	1	0	0	0	2	0	0	1	0	0	10	0	1124.54	sp|P04264|K2C1_HUMAN;CON__P04264	sp|P04264|K2C1_HUMAN	367	376	yes	no	2	5.3972e-15	242.97	By MS/MS	By MS/MS	By MS/MS	1	1	1	82648000	33865000
AEGFVDALHR	QSAPVGMKAEGFVDAL	GFVDALHRVRQIAAKI	K	A	E	H	R	V	2	1	0	1	0	0	1	1	1	0	1	0	0	1	0	0	0	0	0	1	0	10	0	1113.56	sp|Q96I24|FUBP3_HUMAN	sp|Q96I24|FUBP3_HUMAN	16	25	yes	yes	2	0.0021816	117.02	By matching	By MS/MS	By MS/MS		1	1	5776000	0
AELIVQPELK	NCSDCLMRAELIVQPE	LIVQPELKYGDGIQLT	R	A	E	L	K	Y	1	0	0	0	0	1	2	0	0	1	2	1	0	0	1	0	0	0	0	1	0	10	0	1138.66	sp|P15924-2|DESP_HUMAN;sp|P15924-3|DESP_HUMAN;sp|P15924|DESP_HUMAN	sp|P15924-2|DESP_HUMAN	85	94	yes	no	2	0.014683	77.387	By MS/MS	By matching	By matching	1	1	1	2879200	1313000
AEMETLVREK	TWWAPKVKAEMETLVR	METLVREKGVNSFQMF	K	A	E	E	K	G	1	1	0	0	0	0	3	0	0	0	1	1	1	0	0	0	1	0	0	1	0	10	1	1204.61	tr|E9PHT0|E9PHT0_HUMAN;tr|E7ESV0|E7ESV0_HUMAN;tr|E7EWB4|E7EWB4_HUMAN;sp|Q9BPU6|DPYL5_HUMAN	tr|E9PHT0|E9PHT0_HUMAN	143	152	yes	no	2	0.037799	48.602	By MS/MS	By matching	By matching	1			0	0
AETECQNTEYQQLLDIK	EEQLQQIRAETECQNT	YQQLLDIKIRLENEIQ	R	A	E	I	K	I	1	0	1	1	1	3	3	0	0	1	2	1	0	0	0	0	2	0	1	0	0	17	0	2081.96	sp|P13645|K1C10_HUMAN;CON__P13645	sp|P13645|K1C10_HUMAN	423	439	yes	no	2;3	5.4468e-60	358.02	By MS/MS	By MS/MS	By MS/MS	2	2	2	83024000	28733000
AFAMIIDKLEEDISSSMTNSTAASRPPVTLR	GPTNAIFKAFAMIIDK	SRPPVTLRLVVPASQC	K	A	F	L	R	L	4	2	1	2	0	0	2	0	0	3	2	1	2	1	2	5	3	0	0	1	0	31	2	3350.68	sp|Q15366-6|PCBP2_HUMAN;sp|Q15366-3|PCBP2_HUMAN;sp|Q15366|PCBP2_HUMAN;sp|Q15366-2|PCBP2_HUMAN;sp|Q15366-7|PCBP2_HUMAN;sp|Q15366-4|PCBP2_HUMAN;tr|H3BRU6|H3BRU6_HUMAN;tr|F8VZX2|F8VZX2_HUMAN;tr|B4DXP5|B4DXP5_HUMAN;sp|Q15366-5|PCBP2_HUMAN;tr|F8VXH9|F8VXH9_HUMAN;tr|F8W0G4|F8W0G4_HUMAN;tr|F8W1G6|F8W1G6_HUMAN;tr|H3BND9|H3BND9_HUMAN	sp|Q15366-6|PCBP2_HUMAN	71	101	yes	no	4	1.1241e-05	78.653	By matching	By MS/MS	By MS/MS		1	1	0	0
AFHPFIAGPYNR	VERLEVEKAFHPFIAG	FIAGPYNRLVGEIMQE	K	A	F	N	R	L	2	1	1	0	0	0	0	1	1	1	0	0	0	2	2	0	0	0	1	0	0	12	0	1388.7	sp|Q00341|VIGLN_HUMAN;sp|Q00341-2|VIGLN_HUMAN;tr|H0Y394|H0Y394_HUMAN;tr|H7C0A4|H7C0A4_HUMAN	sp|Q00341|VIGLN_HUMAN	232	243	yes	no	2;3	0.00019953	137.95	By matching	By MS/MS	By MS/MS		2	2	12527000	0
AFITNIPFDVK	ANPTKRYRAFITNIPF	TNIPFDVKWQSLKDLV	R	A	F	V	K	W	1	0	1	1	0	0	0	0	0	2	0	1	0	2	1	0	1	0	0	1	0	11	0	1263.69	sp|P52272-2|HNRPM_HUMAN;tr|A0A087X0X3|A0A087X0X3_HUMAN;sp|P52272|HNRPM_HUMAN;tr|M0R019|M0R019_HUMAN;tr|M0R2T0|M0R2T0_HUMAN;tr|M0QYQ7|M0QYQ7_HUMAN;tr|M0R0N3|M0R0N3_HUMAN;tr|M0R0Y6|M0R0Y6_HUMAN	sp|P52272-2|HNRPM_HUMAN	73	83	yes	no	1;2	3.3242e-15	232.56	By matching	By MS/MS	By MS/MS		1	2	24246000	0
AFVAGVLPFK	CVTKIYGRAFVAGVLP	VAGVLPFKVAKDMAAA	R	A	F	F	K	V	2	0	0	0	0	0	0	1	0	0	1	1	0	2	1	0	0	0	0	2	0	10	0	1047.61	sp|O00442|RTCA_HUMAN;sp|O00442-2|RTCA_HUMAN	sp|O00442|RTCA_HUMAN	196	205	yes	no	2	1.593e-05	178.83	By MS/MS	By MS/MS	By MS/MS	1	1	1	27119000	8680200
AFVHWYVGEGMEEGEFSEAR	FDLMYAKRAFVHWYVG	EGEFSEAREDMAALEK	R	A	F	A	R	E	2	1	0	0	0	0	5	3	1	0	0	0	1	2	0	1	0	1	1	2	0	20	0	2329.01	sp|P68363|TBA1B_HUMAN;sp|Q71U36-2|TBA1A_HUMAN;sp|Q71U36|TBA1A_HUMAN;sp|P68363-2|TBA1B_HUMAN;sp|P68366-2|TBA4A_HUMAN;sp|P68366|TBA4A_HUMAN;sp|Q13748|TBA3C_HUMAN;sp|Q9NY65-2|TBA8_HUMAN;sp|Q9NY65|TBA8_HUMAN;tr|C9J2C0|C9J2C0_HUMAN;sp|Q6PEY2|TBA3E_HUMAN;sp|Q9BQE3|TBA1C_HUMAN;tr|F5H5D3|F5H5D3_HUMAN	sp|P68363|TBA1B_HUMAN	403	422	no	no	3	2.1362e-06	148.52	By matching	By MS/MS	By MS/MS		1	1	0	0
AGLNCSTENMPIK	DAVKEALRAGLNCSTE	STENMPIKINLIAPPR	R	A	G	I	K	I	1	0	2	0	1	0	1	1	0	1	1	1	1	0	1	1	1	0	0	0	0	13	0	1433.66	sp|P05198|IF2A_HUMAN;tr|H0YJS4|H0YJS4_HUMAN;tr|G3V4T5|G3V4T5_HUMAN	sp|P05198|IF2A_HUMAN	214	226	yes	no	2	1.0058e-08	190.85	By matching	By MS/MS	By MS/MS		1	1	0	0
AGPIWDLR	ELVPLFEKAGPIWDLR	AGPIWDLRLMMDPLTG	K	A	G	L	R	L	1	1	0	1	0	0	0	1	0	1	1	0	0	0	1	0	0	1	0	0	0	8	0	926.497	sp|O60506-5|HNRPQ_HUMAN;tr|B7Z645|B7Z645_HUMAN;sp|O60506-4|HNRPQ_HUMAN;sp|O60506-3|HNRPQ_HUMAN;sp|O60506-2|HNRPQ_HUMAN;sp|O60506|HNRPQ_HUMAN;tr|B4DT28|B4DT28_HUMAN;sp|O43390-4|HNRPR_HUMAN;sp|O43390-3|HNRPR_HUMAN;sp|O43390|HNRPR_HUMAN;sp|O43390-2|HNRPR_HUMAN	sp|O60506-5|HNRPQ_HUMAN	33	40	yes	no	2	0.0060554	111.95	By matching	By MS/MS	By MS/MS		1	1	5628400	0
AIGGGLSSVGGGSSTIK	GFSSSSGRAIGGGLSS	GGGSSTIKYTTTSSSS	R	A	I	I	K	Y	1	0	0	0	0	0	0	6	0	2	1	1	0	0	0	4	1	0	0	1	0	17	0	1446.77	sp|P48668|K2C6C_HUMAN;CON__P48668;sp|P02538|K2C6A_HUMAN;CON__P02538	sp|P48668|K2C6C_HUMAN	534	550	no	no	2	1.1885e-06	166.62	By MS/MS	By MS/MS	By matching	1	1	1	14584000	4965300
AIGIGAYLVR	TISLVTCRAIGIGAYL	GIGAYLVRLGQRTIQV	R	A	I	V	R	L	2	1	0	0	0	0	0	2	0	2	1	0	0	0	0	0	0	0	1	1	0	10	0	1031.61	sp|Q13085-3|ACACA_HUMAN;sp|Q13085-2|ACACA_HUMAN;sp|Q13085|ACACA_HUMAN;sp|Q13085-4|ACACA_HUMAN;tr|Q59FY4|Q59FY4_HUMAN;sp|O00763-3|ACACB_HUMAN;sp|O00763-2|ACACB_HUMAN;sp|O00763|ACACB_HUMAN;tr|F8W8T8|F8W8T8_HUMAN;tr|H0YGH5|H0YGH5_HUMAN;tr|E9PEW7|E9PEW7_HUMAN	sp|Q13085-3|ACACA_HUMAN	1746	1755	yes	no	2	0.00084846	141.2	By MS/MS	By MS/MS	By MS/MS	1	1	1	37763000	14198000
AILVDLEPGTMDSVR	TGGKYVPRAILVDLEP	PGTMDSVRSGPFGQIF	R	A	I	V	R	S	1	1	0	2	0	0	1	1	0	1	2	0	1	0	1	1	1	0	0	2	0	15	0	1614.83	tr|Q5JP53|Q5JP53_HUMAN;sp|P07437|TBB5_HUMAN;sp|Q13509|TBB3_HUMAN	tr|Q5JP53|Q5JP53_HUMAN	45	59	no	no	2;3	3.0863e-05	156.96	By MS/MS	By MS/MS	By MS/MS	2	2	2	0	0
AITIAGIPQSIIECVK	MLPNSTERAITIAGIP	QSIIECVKQICVVMLE	R	A	I	V	K	Q	2	0	0	0	1	1	1	1	0	5	0	1	0	0	1	1	1	0	0	1	0	16	0	1711.95	sp|Q15366-6|PCBP2_HUMAN;sp|Q15366-3|PCBP2_HUMAN;sp|Q15366|PCBP2_HUMAN;sp|Q15366-2|PCBP2_HUMAN;sp|Q15366-7|PCBP2_HUMAN;sp|Q15366-4|PCBP2_HUMAN;tr|H3BRU6|H3BRU6_HUMAN;tr|F8VZX2|F8VZX2_HUMAN;tr|B4DXP5|B4DXP5_HUMAN;sp|Q15366-5|PCBP2_HUMAN;tr|F8VXH9|F8VXH9_HUMAN;tr|F8VRH0|F8VRH0_HUMAN	sp|Q15366-6|PCBP2_HUMAN	145	160	yes	no	2;3	0.0015306	105.63	By matching	By MS/MS	By MS/MS		2	2	21562000	0
AITIAGVPQSVTECVK	MLPNSTERAITIAGVP	QSVTECVKQICLVMLE	R	A	I	V	K	Q	2	0	0	0	1	1	1	1	0	2	0	1	0	0	1	1	2	0	0	3	0	16	0	1671.89	sp|Q15365|PCBP1_HUMAN	sp|Q15365|PCBP1_HUMAN	145	160	yes	yes	2	0.001773	101.01	By matching	By MS/MS	By MS/MS		1	1	9976100	0
ALDTMNFDVIK	QQPADAERALDTMNFD	TMNFDVIKGKPVRIMW	R	A	L	I	K	G	1	0	1	2	0	0	0	0	0	1	1	1	1	1	0	0	1	0	0	1	0	11	0	1265.63	tr|A0A087WTT1|A0A087WTT1_HUMAN;sp|P11940-2|PABP1_HUMAN;sp|P11940|PABP1_HUMAN;tr|E7EQV3|E7EQV3_HUMAN;tr|E7ERJ7|E7ERJ7_HUMAN;sp|Q9H361|PABP3_HUMAN;tr|H0YBN4|H0YBN4_HUMAN;tr|E5RGH3|E5RGH3_HUMAN;tr|E5RH24|E5RH24_HUMAN;tr|E5RJB9|E5RJB9_HUMAN;tr|B1ANR0|B1ANR0_HUMAN;sp|Q13310-2|PABP4_HUMAN;sp|Q13310|PABP4_HUMAN;sp|Q13310-3|PABP4_HUMAN;tr|B1ANR1|B1ANR1_HUMAN;tr|H0YEQ8|H0YEQ8_HUMAN	tr|A0A087WTT1|A0A087WTT1_HUMAN	43	53	no	no	2	8.4016e-06	164.9	By MS/MS	By matching	By matching	1	1		0	0
ALEDITASIAMAVIQQK	TSTVLKNRALEDITAS	AMAVIQQKMDRHMEVC	R	A	L	Q	K	M	4	0	0	1	0	2	1	0	0	3	1	1	1	0	0	1	1	0	0	1	0	17	0	1800.97	tr|I3L2C7|I3L2C7_HUMAN;sp|P57678|GEMI4_HUMAN	tr|I3L2C7|I3L2C7_HUMAN	387	403	yes	no	2;3	0.00043287	114.63	By matching	By MS/MS	By MS/MS		2	2	0	0
ALEEANADLEVK	ASYLDKVRALEEANAD	ANADLEVKIRDWYQRQ	R	A	L	V	K	I	3	0	1	1	0	0	3	0	0	0	2	1	0	0	0	0	0	0	0	1	0	12	0	1300.65	sp|P02533|K1C14_HUMAN;CON__P02533;CON__Q6IFX2;sp|P19012|K1C15_HUMAN;CON__P19012;sp|P08779|K1C16_HUMAN;CON__P08779;tr|K7EMD9|K7EMD9_HUMAN;sp|P13646-2|K1C13_HUMAN	sp|P08779|K1C16_HUMAN	137	148	no	no	2	0.0094108	76.357	By MS/MS	By matching	By matching	1	1	1	55496000	19121000
ALEESNYELEGK	ASYLDKVRALEESNYE	SNYELEGKIKEWYEKH	R	A	L	G	K	I	1	0	1	0	0	0	4	1	0	0	2	1	0	0	0	1	0	0	1	0	0	12	0	1380.64	sp|P13645|K1C10_HUMAN;CON__P13645;CON__P02535-1	sp|P13645|K1C10_HUMAN	166	177	yes	no	2	0.00014251	141.58	By MS/MS	By MS/MS	By MS/MS	1	1	1	321480000	125760000
ALELTGLK	ESAEDLEKALELTGLK	ALELTGLKVFGNEIKL	K	A	L	L	K	V	1	0	0	0	0	0	1	1	0	0	3	1	0	0	0	0	1	0	0	0	0	8	0	843.507	sp|P19338|NUCL_HUMAN	sp|P19338|NUCL_HUMAN	363	370	yes	yes	2	0.009308	98.629	By matching	By MS/MS	By MS/MS		1	1	24079000	0
ALEVTPTSSFLHHQMGLCYR	KALELLKKALEVTPTS	HQMGLCYRAQMIQIKK	K	A	L	Y	R	A	1	1	0	0	1	1	1	1	2	0	3	0	1	1	1	2	2	0	1	1	0	20	0	2346.12	sp|Q13325|IFIT5_HUMAN;sp|Q13325-2|IFIT5_HUMAN	sp|Q13325|IFIT5_HUMAN	275	294	yes	no	3	0.039794	42.708	By matching	By MS/MS	By matching	1	1	1	0	0
ALFAVPK	FLVQLQEKALFAVPKN	KALFAVPKNYKLVAAP	K	A	L	P	K	N	2	0	0	0	0	0	0	0	0	0	1	1	0	1	1	0	0	0	0	1	0	7	0	744.453	sp|O43809|CPSF5_HUMAN;tr|H3BND3|H3BND3_HUMAN	sp|O43809|CPSF5_HUMAN	183	189	yes	no	2	0.02261	89.903	By matching	By matching	By MS/MS	1	1	1	6433600	678800
ALGALAAALR	EFVEKARRALGALAAA	GALAAALRERGGRLGA	R	A	L	L	R	E	5	1	0	0	0	0	0	1	0	0	3	0	0	0	0	0	0	0	0	0	0	10	0	925.571	sp|Q9Y6K5|OAS3_HUMAN;tr|F8VWK9|F8VWK9_HUMAN;tr|F8VS35|F8VS35_HUMAN	sp|Q9Y6K5|OAS3_HUMAN	32	41	yes	no	2	0.00016329	160.88	By matching	By MS/MS	By MS/MS		1	1	5568800	0
ALGLDSESIR	KALEDSEKALGLDSES	GLDSESIRALFRKARA	K	A	L	I	R	A	1	1	0	1	0	0	1	1	0	1	2	0	0	0	0	2	0	0	0	0	0	10	0	1059.56	sp|Q9UGR2-2|Z3H7B_HUMAN;sp|Q9UGR2|Z3H7B_HUMAN	sp|Q9UGR2-2|Z3H7B_HUMAN	108	117	yes	no	2	0.0028933	101.38	By matching	By matching	By MS/MS		1	1	2874600	0
ALIAAQYSGAQVR	PENWRAFKALIAAQYS	QYSGAQVRVLSAPPHF	K	A	L	V	R	V	4	1	0	0	0	2	0	1	0	1	1	0	0	0	0	1	0	0	1	1	0	13	0	1346.73	sp|P26641|EF1G_HUMAN;sp|P26641-2|EF1G_HUMAN	sp|P26641|EF1G_HUMAN	18	30	yes	no	2	0.0092209	77.776	By matching	By MS/MS	By matching		1	1	4923000	0
ALLDASETTSTR	QQEYTEMKALLDASET	ASETTSTRKIKEEEKR	K	A	L	T	R	K	2	1	0	1	0	0	1	0	0	0	2	0	0	0	0	2	3	0	0	0	0	12	0	1263.63	sp|Q14258|TRI25_HUMAN	sp|Q14258|TRI25_HUMAN	250	261	yes	yes	2	1.4028e-16	216.84	By matching	By MS/MS	By MS/MS		1	1	141640000	0
ALLQAILQTEDMLK	LNSLCTVRALLQAILQ	LQTEDMLKVYEARLTE	R	A	L	L	K	V	2	0	0	1	0	2	1	0	0	1	4	1	1	0	0	0	1	0	0	0	0	14	0	1585.87	sp|P15924-2|DESP_HUMAN;sp|P15924-3|DESP_HUMAN;sp|P15924|DESP_HUMAN	sp|P15924-2|DESP_HUMAN	772	785	yes	no	2	6.8504e-05	150.22	By MS/MS	By matching	By matching	1	1	1	0	0
ALMGSPQLVAAVVR	SKKEASRRALMGSPQL	QLVAAVVRTMQNTSDL	R	A	L	V	R	T	3	1	0	0	0	1	0	1	0	0	2	0	1	0	1	1	0	0	0	3	0	14	0	1410.8	tr|C9JTX4|C9JTX4_HUMAN;tr|C9J826|C9J826_HUMAN;tr|C9JK18|C9JK18_HUMAN;tr|C9JKY1|C9JKY1_HUMAN;sp|P14923|PLAK_HUMAN	tr|C9JTX4|C9JTX4_HUMAN	178	191	yes	no	2	0.00013124	139.86	By MS/MS	By matching	By matching	1	1	1	0	0
ALTVPELTQQMFDAK	SRGSQQYRALTVPELT	TQQMFDAKNMMAACDP	R	A	L	A	K	N	2	0	0	1	0	2	1	0	0	0	2	1	1	1	1	0	2	0	0	1	0	15	0	1690.86	sp|P68371|TBB4B_HUMAN;sp|P04350|TBB4A_HUMAN;sp|Q13509|TBB3_HUMAN;sp|Q13509-2|TBB3_HUMAN	sp|P68371|TBB4B_HUMAN	283	297	no	no	2	1.4416e-07	185.27	By MS/MS	By MS/MS	By MS/MS	1	1	1	0	0
ALTVPELTQQVFDAK	SRGSQQYRALTVPELT	TQQVFDAKNMMAACDP	R	A	L	A	K	N	2	0	0	1	0	2	1	0	0	0	2	1	0	1	1	0	2	0	0	2	0	15	0	1658.89	tr|Q5JP53|Q5JP53_HUMAN;sp|P07437|TBB5_HUMAN;tr|Q5ST81|Q5ST81_HUMAN	tr|Q5JP53|Q5JP53_HUMAN	265	279	yes	no	2	2.5485e-06	172.09	By MS/MS	By MS/MS	By MS/MS	1	1	1	14901000	1493300
ALYDAELSQMQTHISDTSVVLSMDNNR	TDEINFLRALYDAELS	VLSMDNNRNLDLDSII	R	A	L	N	R	N	2	1	2	3	0	2	1	0	1	1	3	0	2	0	0	4	2	0	1	2	0	27	0	3037.41	sp|P48668|K2C6C_HUMAN;CON__P48668;CON__P04259;sp|P02538|K2C6A_HUMAN;CON__P02538	sp|P48668|K2C6C_HUMAN	300	326	no	no	3	5.0502e-07	106.72	By MS/MS	By matching	By matching	1	1	1	0	0
AMQTGVTGIMIAR	LSFEDANRAMQTGVTG	VTGIMIARGALLKPWL	R	A	M	A	R	G	2	1	0	0	0	1	0	2	0	2	0	0	2	0	0	0	2	0	0	1	0	13	0	1347.7	sp|Q96G46-3|DUS3L_HUMAN;sp|Q96G46|DUS3L_HUMAN	sp|Q96G46-3|DUS3L_HUMAN	267	279	yes	no	2	0.00066833	98.582	By matching	By MS/MS	By MS/MS		1	1	0	0
ANPQVGVAFPHIK	VRYAYDKRANPQVGVA	GVAFPHIKHNYECLVY	R	A	N	I	K	H	2	0	1	0	0	1	0	1	1	1	0	1	0	1	2	0	0	0	0	2	0	13	0	1376.76	sp|P13010|XRCC5_HUMAN	sp|P13010|XRCC5_HUMAN	401	413	yes	yes	2;3	0.00033877	133.05	By matching	By MS/MS	By MS/MS	1	2	1	11957000	1374200
ANSFTVSSVAAPSWLHR	ALTEVYAKANSFTVSS	AAPSWLHRFIIGKKGQ	K	A	N	H	R	F	3	1	1	0	0	0	0	0	1	0	1	0	0	1	1	4	1	1	0	2	0	17	0	1828.92	sp|Q00341|VIGLN_HUMAN;sp|Q00341-2|VIGLN_HUMAN;tr|H0Y394|H0Y394_HUMAN;tr|H7C0A4|H7C0A4_HUMAN	sp|Q00341|VIGLN_HUMAN	361	377	yes	no	2;3	0.01087	78.078	By matching	By MS/MS	By MS/MS		2	2	17802000	0
APDMSSSEEFPSFGAQVAPK	WTASSSEKAPDMSSSE	FGAQVAPKTLPWGPKR	K	A	P	P	K	T	3	0	0	1	0	1	2	1	0	0	0	1	1	2	3	4	0	0	0	1	0	20	0	2080.94	sp|Q00341|VIGLN_HUMAN;sp|Q00341-2|VIGLN_HUMAN;tr|H0Y394|H0Y394_HUMAN	sp|Q00341|VIGLN_HUMAN	1241	1260	yes	no	2	0.0008993	93.115	By matching	By MS/MS	By matching		1	1	0	0
APILIATDVASR	LNEFKHGKAPILIATD	IATDVASRGLDVEDVK	K	A	P	S	R	G	3	1	0	1	0	0	0	0	0	2	1	0	0	0	1	1	1	0	0	1	0	12	0	1225.7	sp|P17844-2|DDX5_HUMAN;tr|J3KTA4|J3KTA4_HUMAN;sp|P17844|DDX5_HUMAN;sp|Q92841-1|DDX17_HUMAN;sp|Q92841-3|DDX17_HUMAN;sp|Q92841-2|DDX17_HUMAN;sp|Q92841|DDX17_HUMAN;tr|H3BLZ8|H3BLZ8_HUMAN	sp|P17844-2|DDX5_HUMAN	313	324	yes	no	2	3.9134e-06	169.89	By matching	By MS/MS	By MS/MS		1	1	23021000	0
APSPAPSSVPLGSEKPSNVSQDR	QSVSSGVRAPSPAPSS	PSNVSQDRKVPVPIGT	R	A	P	D	R	K	2	1	1	1	0	1	1	1	0	0	1	1	0	0	5	6	0	0	0	2	0	23	1	2306.15	sp|O75179-4|ANR17_HUMAN;sp|O75179-6|ANR17_HUMAN;tr|H0YM23|H0YM23_HUMAN;sp|O75179-7|ANR17_HUMAN;sp|O75179-2|ANR17_HUMAN;sp|O75179|ANR17_HUMAN	sp|O75179-4|ANR17_HUMAN	1806	1828	yes	no	3	0.022387	57.248	By matching	By MS/MS	By MS/MS	1	1	1	10630000	1359400
APSTYGGGLSVSSSR	VLAGGSCRAPSTYGGG	GLSVSSSRFSSGGACG	R	A	P	S	R	F	1	1	0	0	0	0	0	3	0	0	1	0	0	0	1	5	1	0	1	1	0	15	0	1424.69	sp|P02533|K1C14_HUMAN;CON__P02533	sp|P02533|K1C14_HUMAN	42	56	yes	no	2	0.0039498	92.952	By matching	By MS/MS	By matching	1	1	1	158500000	45103000
AQAALQAVNSVQSGNLALAASAAAVDAGMAMAGQSPVLR	DSSPNQARAQAALQAV	AGQSPVLRIIVENLFY	R	A	Q	L	R	I	13	1	2	1	0	4	0	3	0	0	4	0	2	0	1	4	0	0	0	4	0	39	0	3679.88	tr|A6NLN1|A6NLN1_HUMAN;sp|P26599|PTBP1_HUMAN;sp|P26599-2|PTBP1_HUMAN;sp|P26599-3|PTBP1_HUMAN;tr|A0A087WU68|A0A087WU68_HUMAN	tr|A6NLN1|A6NLN1_HUMAN	117	155	yes	no	3;4;5	1.5415e-15	135.04	By matching	By MS/MS	By MS/MS		3	2	0	0
AQHLADILSSK	VFSNLHSRAQHLADIL	LADILSSKGFPAECIS	R	A	Q	S	K	G	2	0	0	1	0	1	0	0	1	1	2	1	0	0	0	2	0	0	0	0	0	11	0	1181.64	sp|Q9UHI6|DDX20_HUMAN	sp|Q9UHI6|DDX20_HUMAN	322	332	yes	yes	2	0.00042904	136.93	By matching	By MS/MS	By matching		1	1	8257900	0
AQLEACQQER	AEIISEIRAQLEACQQ	LEACQQERQFEVKFEV	R	A	Q	E	R	Q	2	1	0	0	1	3	2	0	0	0	1	0	0	0	0	0	0	0	0	0	0	10	0	1231.56	sp|Q9Y6K5|OAS3_HUMAN	sp|Q9Y6K5|OAS3_HUMAN	845	854	yes	yes	2	0.0027543	104.43	By matching	By MS/MS	By MS/MS		1	1	3269400	0
AQYEDIAQK	DSIIAEVKAQYEDIAQ	QYEDIAQKSKAEAESL	K	A	Q	Q	K	S	2	0	0	1	0	2	1	0	0	1	0	1	0	0	0	0	0	0	1	0	0	9	0	1064.51	sp|P04264|K2C1_HUMAN	sp|P04264|K2C1_HUMAN	356	364	yes	yes	2	3.485e-07	205.83	By MS/MS	By MS/MS	By matching	1	1	1	765300000	371920000
AQYEEIAQR	DSIIAEVKAQYEEIAQ	QYEEIAQRSKEEAEAL	K	A	Q	Q	R	S	2	1	0	0	0	2	2	0	0	1	0	0	0	0	0	0	0	0	1	0	0	9	0	1106.54	sp|P48668|K2C6C_HUMAN;CON__P48668;CON__P04259;sp|P19013|K2C4_HUMAN;CON__P19013;sp|P02538|K2C6A_HUMAN;CON__P02538;sp|P35908|K22E_HUMAN;CON__P35908	sp|P35908|K22E_HUMAN	354	362	no	no	2	1.1306e-06	198.61	By MS/MS	By MS/MS	By MS/MS	1	1	1	127240000	45318000
AREDIDMQLSEIMNNVHR	IERAQLHRAREDIDMQ	EIMNNVHRIMTRYTLV	R	A	R	H	R	I	1	2	2	2	0	1	2	0	1	2	1	0	2	0	0	1	0	0	0	1	0	18	1	2170.03	tr|F5GYN0|F5GYN0_HUMAN;sp|A6NE01|F186A_HUMAN	tr|F5GYN0|F5GYN0_HUMAN	62	79	yes	no	2	0.037553	49.343	By matching	By MS/MS	By matching		1	1	0	0
ASLEDAPVDDLTR	SPDQISHRASLEDAPV	APVDDLTRKFTYLGSQ	R	A	S	T	R	K	2	1	0	3	0	0	1	0	0	0	2	0	0	0	1	1	1	0	0	1	0	13	0	1400.68	sp|Q7Z2W4-3|ZCCHV_HUMAN;sp|Q7Z2W4-2|ZCCHV_HUMAN;sp|Q7Z2W4|ZCCHV_HUMAN;tr|C9J6P4|C9J6P4_HUMAN	sp|Q7Z2W4-3|ZCCHV_HUMAN	283	295	yes	no	2	0.00074576	109.15	By matching	By matching	By MS/MS		1	1	7842900	0
ASLENSLEETK	LQSQLSMKASLENSLE	ENSLEETKGRYCMQLS	K	A	S	T	K	G	1	0	1	0	0	0	3	0	0	0	2	1	0	0	0	2	1	0	0	0	0	11	0	1219.59	sp|P02533|K1C14_HUMAN;CON__P02533;sp|P08779|K1C16_HUMAN;CON__P08779;CON__Q9Z2K1;CON__Q3ZAW8;tr|K7ENW6|K7ENW6_HUMAN	sp|P08779|K1C16_HUMAN	355	365	no	no	2	0.0001285	155.33	By MS/MS	By MS/MS	By MS/MS	1	1	1	16347000	5827200
ASLENSLEETKGR	LQSQLSMKASLENSLE	SLEETKGRYCMQLSQI	K	A	S	G	R	Y	1	1	1	0	0	0	3	1	0	0	2	1	0	0	0	2	1	0	0	0	0	13	1	1432.72	sp|P02533|K1C14_HUMAN;CON__P02533;sp|P08779|K1C16_HUMAN;CON__P08779;CON__Q9Z2K1;CON__Q3ZAW8;tr|K7ENW6|K7ENW6_HUMAN	sp|P08779|K1C16_HUMAN	355	367	no	no	2	0.033516	75.088	By MS/MS	By MS/MS	By matching	1	1	1	11510000	4081900
ASVITQVFHVPLEER	GNKIRPIKASVITQVF	FHVPLEERKYKDMNQF	K	A	S	E	R	K	1	1	0	0	0	1	2	0	1	1	1	0	0	1	1	1	1	0	0	3	0	15	0	1723.93	sp|Q00341|VIGLN_HUMAN;sp|Q00341-2|VIGLN_HUMAN;tr|C9JIZ1|C9JIZ1_HUMAN;tr|C9JHS7|C9JHS7_HUMAN;tr|C9JHZ8|C9JHZ8_HUMAN;tr|C9JES8|C9JES8_HUMAN;tr|C9JZI8|C9JZI8_HUMAN;tr|C9J5E5|C9J5E5_HUMAN;tr|C9JT62|C9JT62_HUMAN;tr|C9JK79|C9JK79_HUMAN	sp|Q00341|VIGLN_HUMAN	73	87	no	no	2;3	2.399e-05	161.49	By matching	By MS/MS	By MS/MS		2	2	29025000	0
ATDLGGTSQAGTSQR	RPPSGSSKATDLGGTS	SQAGTSQRFLENGSQE	K	A	T	Q	R	F	2	1	0	1	0	2	0	3	0	0	1	0	0	0	0	2	3	0	0	0	0	15	0	1448.69	sp|Q7Z2W4-3|ZCCHV_HUMAN;sp|Q7Z2W4-2|ZCCHV_HUMAN;sp|Q7Z2W4|ZCCHV_HUMAN;tr|C9J6P4|C9J6P4_HUMAN	sp|Q7Z2W4-3|ZCCHV_HUMAN	315	329	yes	no	2	4.0883e-09	200	By matching	By MS/MS	By MS/MS		1	1	5151900	0
ATLVDHGIR	REFTQQNKATLVDHGI	TLVDHGIRRLTFLVAQ	K	A	T	I	R	R	1	1	0	1	0	0	0	1	1	1	1	0	0	0	0	0	1	0	0	1	0	9	0	980.54	sp|Q13085-3|ACACA_HUMAN;sp|Q13085-2|ACACA_HUMAN;sp|Q13085|ACACA_HUMAN;sp|Q13085-4|ACACA_HUMAN;tr|Q59FY4|Q59FY4_HUMAN	sp|Q13085-3|ACACA_HUMAN	1239	1247	yes	no	2	0.0088515	93.178	By matching	By matching	By MS/MS			1	22931000	0
ATQQQHDFTLTQTADGR	WPVAGQIRATQQQHDF	LTQTADGRSSFDWLTG	R	A	T	G	R	S	2	1	0	2	0	4	0	1	1	0	1	0	0	1	0	0	4	0	0	0	0	17	0	1916.9	sp|P78527|PRKDC_HUMAN;sp|P78527-2|PRKDC_HUMAN	sp|P78527|PRKDC_HUMAN	2637	2653	yes	no	2;3	2.6225e-10	205.98	By matching	By MS/MS	By MS/MS		2	2	23653000	0
ATSVLPR	MDGSRRVRATSVLPRY	RATSVLPRYGPPCLFK	R	A	T	P	R	Y	1	1	0	0	0	0	0	0	0	0	1	0	0	0	1	1	1	0	0	1	0	7	0	742.434	tr|G3V3D2|G3V3D2_HUMAN;tr|G3V5V8|G3V5V8_HUMAN;tr|G3V5H6|G3V5H6_HUMAN;tr|G3V2V4|G3V2V4_HUMAN;tr|G3V287|G3V287_HUMAN;tr|G3V4A9|G3V4A9_HUMAN;tr|G3V2E1|G3V2E1_HUMAN;sp|Q9P0W8-3|SPAT7_HUMAN;sp|Q9P0W8-2|SPAT7_HUMAN;sp|Q9P0W8|SPAT7_HUMAN	tr|G3V3D2|G3V3D2_HUMAN	9	15	yes	no	2	0.0068963	114.19	By MS/MS	By MS/MS	By MS/MS	1	1	1	106160000	40379000
AVCMLSNTTAIAEAWAR	GDLAKVQRAVCMLSNT	AIAEAWARLDHKFDLM	R	A	V	A	R	L	5	1	1	0	1	0	1	0	0	1	1	0	1	0	0	1	2	1	0	1	0	17	0	1863.9	sp|P68363|TBA1B_HUMAN;sp|Q71U36-2|TBA1A_HUMAN;sp|Q71U36|TBA1A_HUMAN;sp|P68363-2|TBA1B_HUMAN;sp|P68366-2|TBA4A_HUMAN;sp|P68366|TBA4A_HUMAN;sp|Q13748|TBA3C_HUMAN;sp|Q9NY65-2|TBA8_HUMAN;sp|Q13748-2|TBA3C_HUMAN;sp|Q9NY65|TBA8_HUMAN;tr|C9J2C0|C9J2C0_HUMAN;sp|Q6PEY2|TBA3E_HUMAN;tr|V9GZ17|V9GZ17_HUMAN	sp|P68363|TBA1B_HUMAN	374	390	yes	no	2;3	1.0344e-32	295.22	By MS/MS	By MS/MS	By MS/MS	1	2	2	0	0
AVCMLSNTTAVAEAWAR	GDLAKVQRAVCMLSNT	AVAEAWARLDHKFDLM	R	A	V	A	R	L	5	1	1	0	1	0	1	0	0	0	1	0	1	0	0	1	2	1	0	2	0	17	0	1849.88	sp|Q9BQE3|TBA1C_HUMAN;tr|F5H5D3|F5H5D3_HUMAN	sp|Q9BQE3|TBA1C_HUMAN	374	390	yes	no	2;3	6.6147e-32	278.79	By MS/MS	By MS/MS	By MS/MS	1	2	2	0	0
AVFPSIVGR	FAGDDAPRAVFPSIVG	VFPSIVGRPRHQGVMV	R	A	V	G	R	P	1	1	0	0	0	0	0	1	0	1	0	0	0	1	1	1	0	0	0	2	0	9	0	944.544	sp|P63261|ACTG_HUMAN;sp|P60709|ACTB_HUMAN;tr|I3L3I0|I3L3I0_HUMAN;tr|I3L1U9|I3L1U9_HUMAN;tr|I3L4N8|I3L4N8_HUMAN;tr|Q5T8M7|Q5T8M7_HUMAN;tr|G5E9R0|G5E9R0_HUMAN;tr|K7EM38|K7EM38_HUMAN;tr|I3L3R2|I3L3R2_HUMAN;tr|E7EVS6|E7EVS6_HUMAN;tr|J3KT65|J3KT65_HUMAN;sp|P63267-2|ACTH_HUMAN;sp|Q6S8J3|POTEE_HUMAN;sp|A5A3E0|POTEF_HUMAN;tr|C9JUM1|C9JUM1_HUMAN;tr|C9JZR7|C9JZR7_HUMAN;sp|P0CG38|POTEI_HUMAN;tr|C9JTX5|C9JTX…	sp|P63261|ACTG_HUMAN	29	37	no	no	2	0.020989	76.221	By MS/MS	By MS/MS	By matching	1	1	1	7968100	3045800
AVFPSIVGRPR	FAGDDAPRAVFPSIVG	PSIVGRPRHQGVMVGM	R	A	V	P	R	H	1	2	0	0	0	0	0	1	0	1	0	0	0	1	2	1	0	0	0	2	0	11	1	1197.7	sp|P63261|ACTG_HUMAN;sp|P60709|ACTB_HUMAN;tr|I3L3I0|I3L3I0_HUMAN;tr|I3L1U9|I3L1U9_HUMAN;tr|I3L4N8|I3L4N8_HUMAN;tr|Q5T8M7|Q5T8M7_HUMAN;tr|G5E9R0|G5E9R0_HUMAN;tr|K7EM38|K7EM38_HUMAN;tr|I3L3R2|I3L3R2_HUMAN;tr|E7EVS6|E7EVS6_HUMAN;tr|J3KT65|J3KT65_HUMAN;sp|P63267-2|ACTH_HUMAN;sp|Q6S8J3|POTEE_HUMAN;sp|A5A3E0|POTEF_HUMAN;tr|C9JUM1|C9JUM1_HUMAN;tr|C9JZR7|C9JZR7_HUMAN;sp|P0CG38|POTEI_HUMAN;tr|C9JTX5|C9JTX…	sp|P63261|ACTG_HUMAN	29	39	no	no	2	0.044944	123.11	By MS/MS	By matching	By matching	1	1	1	7989400	3316700
AVFVDLEPTVIDEVR	GAGKHVPRAVFVDLEP	PTVIDEVRTGTYRQLF	R	A	V	V	R	T	1	1	0	2	0	0	2	0	0	1	1	0	0	1	1	0	1	0	0	4	0	15	0	1700.9	sp|P68363|TBA1B_HUMAN;sp|Q71U36-2|TBA1A_HUMAN;sp|Q71U36|TBA1A_HUMAN;sp|P68363-2|TBA1B_HUMAN;tr|F8VVB9|F8VVB9_HUMAN;tr|F8VQQ4|F8VQQ4_HUMAN;tr|F8VRZ4|F8VRZ4_HUMAN;tr|F8VS66|F8VS66_HUMAN;tr|F8VX09|F8VX09_HUMAN;tr|F8VWV9|F8VWV9_HUMAN;tr|F8VRK0|F8VRK0_HUMAN;sp|Q9BQE3|TBA1C_HUMAN;tr|F5H5D3|F5H5D3_HUMAN	sp|P68363|TBA1B_HUMAN	65	79	no	no	2;3	3.6687e-06	165.64	By MS/MS	By MS/MS	By MS/MS	1	2	2	76766000	5652000
AVICAGLYPK	SDNEKIIKAVICAGLY	ICAGLYPKVAKIRLNL	K	A	V	P	K	V	2	0	0	0	1	0	0	1	0	1	1	1	0	0	1	0	0	0	1	1	0	10	0	1090.58	sp|Q9H2U1-3|DHX36_HUMAN;sp|Q9H2U1|DHX36_HUMAN;sp|Q9H2U1-2|DHX36_HUMAN;tr|E7EWK3|E7EWK3_HUMAN	sp|Q9H2U1-3|DHX36_HUMAN	804	813	yes	no	2	0.031023	68.016	By matching	By matching	By MS/MS		1	1	6523600	0
AVLVDLEPGTMDSVR	TGGKYVPRAVLVDLEP	PGTMDSVRSGPFGQIF	R	A	V	V	R	S	1	1	0	2	0	0	1	1	0	0	2	0	1	0	1	1	1	0	0	3	0	15	0	1600.81	sp|P68371|TBB4B_HUMAN;sp|P04350|TBB4A_HUMAN;tr|M0QY85|M0QY85_HUMAN;tr|M0QZL7|M0QZL7_HUMAN;tr|M0R278|M0R278_HUMAN;tr|M0R0X0|M0R0X0_HUMAN;tr|M0QY37|M0QY37_HUMAN;tr|M0QX14|M0QX14_HUMAN;tr|A0A075B724|A0A075B724_HUMAN;sp|Q3ZCM7|TBB8_HUMAN	sp|P68371|TBB4B_HUMAN	63	77	no	no	2	0.00011396	140.27	By MS/MS	By MS/MS	By MS/MS	1	1	1	0	0
AVSDASAGDYGSAIETLVTAISLIK	ISSSAISRAVSDASAG	VTAISLIKQSKVSADD	R	A	V	I	K	Q	5	0	0	2	0	0	1	2	0	3	2	1	0	0	0	4	2	0	1	2	0	25	0	2451.27	tr|F8WJN3|F8WJN3_HUMAN;sp|Q16630-3|CPSF6_HUMAN;sp|Q16630|CPSF6_HUMAN;sp|Q16630-2|CPSF6_HUMAN	tr|F8WJN3|F8WJN3_HUMAN	359	383	yes	no	3	0.034117	37.209	By matching	By MS/MS	By matching		1		569620	0
AVSDWIDEQEK	SHTERALKAVSDWIDE	DWIDEQEKGSSEQAES	K	A	V	E	K	G	1	0	0	2	0	1	2	0	0	1	0	1	0	0	0	1	0	1	0	1	0	11	0	1318.6	sp|Q12906-5|ILF3_HUMAN;sp|Q12906-4|ILF3_HUMAN;sp|Q12906-2|ILF3_HUMAN;sp|Q12906-6|ILF3_HUMAN;sp|Q12906-3|ILF3_HUMAN;sp|Q12906|ILF3_HUMAN;sp|Q12906-7|ILF3_HUMAN;tr|K7EKJ9|K7EKJ9_HUMAN;tr|K7EQ75|K7EQ75_HUMAN;tr|K7ERM6|K7ERM6_HUMAN;tr|K7ENK6|K7ENK6_HUMAN;tr|K7EM82|K7EM82_HUMAN;tr|K7EJ09|K7EJ09_HUMAN;tr|K7ER69|K7ER69_HUMAN	sp|Q12906-5|ILF3_HUMAN	44	54	yes	no	2	0.00012003	156.01	By matching	By MS/MS	By MS/MS		1	1	7771700	0
AVSPLLLTTTNSSEGLSMGNYIGLINR	EILNKEKKAVSPLLLT	NYIGLINRIAQKKRLT	K	A	V	N	R	I	1	1	3	0	0	0	1	3	0	2	5	0	1	0	1	4	3	0	1	1	0	27	0	2820.47	sp|P19525|E2AK2_HUMAN;sp|P19525-2|E2AK2_HUMAN;tr|C9JZT2|C9JZT2_HUMAN	sp|P19525|E2AK2_HUMAN	81	107	yes	no	2;3	1.9259e-10	141.69	By matching	By MS/MS	By MS/MS		2	2	0	0
AVTLNPDNSYIK	FSLGPLRKAVTLNPDN	NPDNSYIKVFLALKLQ	K	A	V	I	K	V	1	0	2	1	0	0	0	0	0	1	1	1	0	0	1	1	1	0	1	1	0	12	0	1333.69	sp|Q13325|IFIT5_HUMAN;sp|Q13325-2|IFIT5_HUMAN	sp|Q13325|IFIT5_HUMAN	207	218	yes	no	2	0.00046564	121.02	By MS/MS	By MS/MS	By MS/MS	1	1	1	14212000	3465200
AVVMDLLR	SGIRGHMKAVVMDLLR	AVVMDLLRQYLRVETQ	K	A	V	L	R	Q	1	1	0	1	0	0	0	0	0	0	2	0	1	0	0	0	0	0	0	2	0	8	0	915.521	sp|Q13085-3|ACACA_HUMAN;sp|Q13085-2|ACACA_HUMAN;sp|Q13085|ACACA_HUMAN;sp|Q13085-4|ACACA_HUMAN	sp|Q13085-3|ACACA_HUMAN	907	914	yes	no	2	0.020092	71.501	By MS/MS	By matching	By MS/MS	1		1	0	0
AYAALAALEK	GSNKKVAKAYAALAAL	AALAALEKLFPDTPLA	K	A	Y	E	K	L	5	0	0	0	0	0	1	0	0	0	2	1	0	0	0	0	0	0	1	0	0	10	0	1019.57	sp|Q12906-5|ILF3_HUMAN;sp|Q12906-4|ILF3_HUMAN;sp|Q12906-2|ILF3_HUMAN;sp|Q12906-6|ILF3_HUMAN;sp|Q12906-3|ILF3_HUMAN;sp|Q12906|ILF3_HUMAN;sp|Q12906-7|ILF3_HUMAN	sp|Q12906-5|ILF3_HUMAN	578	587	yes	no	2	0.00039679	153.97	By matching	By MS/MS	By MS/MS		1	1	8576900	0
AYHEQLSVAEITNACFEPANQMVK	APVISAEKAYHEQLSV	EPANQMVKCDPRHGKY	K	A	Y	V	K	C	4	0	2	0	1	2	3	0	1	1	1	1	1	1	1	1	1	0	1	2	0	24	0	2749.28	sp|P68363|TBA1B_HUMAN;sp|Q71U36-2|TBA1A_HUMAN;sp|Q71U36|TBA1A_HUMAN;sp|P68363-2|TBA1B_HUMAN;sp|P68366-2|TBA4A_HUMAN;sp|P68366|TBA4A_HUMAN;sp|Q13748|TBA3C_HUMAN;sp|Q13748-2|TBA3C_HUMAN;sp|Q6PEY2|TBA3E_HUMAN;tr|C9JDS9|C9JDS9_HUMAN	sp|P68363|TBA1B_HUMAN	281	304	yes	no	3	9.9611e-08	140.12	By MS/MS	By MS/MS	By MS/MS	1	1	1	0	0
AYIAYELNSVQHR	ALEVYVRRAYIAYELN	ELNSVQHRQLKDNTCV	R	A	Y	H	R	Q	2	1	1	0	0	1	1	0	1	1	1	0	0	0	0	1	0	0	2	1	0	13	0	1562.78	sp|Q13085-3|ACACA_HUMAN;sp|Q13085-2|ACACA_HUMAN;sp|Q13085|ACACA_HUMAN;sp|Q13085-4|ACACA_HUMAN	sp|Q13085-3|ACACA_HUMAN	1079	1091	yes	no	2;3	0.00045343	126.34	By MS/MS	By MS/MS	By matching	2	2	2	17466000	7147800
AYVPALQMAFK	NIIELDVRAYVPALQM	PALQMAFKLGLSYTPL	R	A	Y	F	K	L	3	0	0	0	0	1	0	0	0	0	1	1	1	1	1	0	0	0	1	1	0	11	0	1237.65	sp|P78527|PRKDC_HUMAN;sp|P78527-2|PRKDC_HUMAN	sp|P78527|PRKDC_HUMAN	747	757	yes	no	2	0.0058281	77.192	By matching	By MS/MS	By MS/MS		1	1	0	0
CEMEQQNQEYK	EEQLAQLRCEMEQQNQ	EQQNQEYKILLDVKTR	R	C	E	Y	K	I	0	0	1	0	1	3	3	0	0	0	0	1	1	0	0	0	0	0	1	0	0	11	0	1485.59	sp|P02533|K1C14_HUMAN;CON__P02533;tr|F5GWP8|F5GWP8_HUMAN;sp|Q04695|K1C17_HUMAN;CON__Q04695;CON__Q9QWL7;CON__Q61782	sp|P02533|K1C14_HUMAN	389	399	yes	no	2	0.0007167	125.97	By MS/MS	By MS/MS	By MS/MS	2	2	2	1834000	919310
CFSVLGFCK	MKYKSEGKCFSVLGFC	FSVLGFCKSSQVQRRF	K	C	F	C	K	S	0	0	0	0	2	0	0	1	0	0	1	1	0	2	0	1	0	0	0	1	0	9	0	1116.51	sp|P13010|XRCC5_HUMAN	sp|P13010|XRCC5_HUMAN	339	347	yes	yes	2	0.0055562	99.442	By matching	By MS/MS	By MS/MS		1	1	5399100	0
CGLDLIVQAK	LKAIPLGRCGLDLIVQ	LDLIVQAKSGTGKTCV	R	C	G	A	K	S	1	0	0	1	1	1	0	1	0	1	2	1	0	0	0	0	0	0	0	1	0	10	0	1115.6	sp|Q9UHI6|DDX20_HUMAN;sp|Q9UHI6-2|DDX20_HUMAN	sp|Q9UHI6|DDX20_HUMAN	98	107	yes	no	2	0.0023224	113.93	By matching	By MS/MS	By MS/MS		1	1	6516300	0
CHIAVGSPGR	QDKTRLKKCHIAVGSP	IAVGSPGRIKQLIELD	K	C	H	G	R	I	1	1	0	0	1	0	0	2	1	1	0	0	0	0	1	1	0	0	0	1	0	10	0	1052.52	sp|Q9UHI6|DDX20_HUMAN	sp|Q9UHI6|DDX20_HUMAN	181	190	yes	yes	2	0.047587	60.167	By matching	By matching	By MS/MS		1	1	2185900	0
CLAALASLR	PDVLDRQKCLAALASL	LAALASLRHAKWFQAR	K	C	L	L	R	H	3	1	0	0	1	0	0	0	0	0	3	0	0	0	0	1	0	0	0	0	0	9	0	973.538	sp|Q12906-5|ILF3_HUMAN;sp|Q12906-4|ILF3_HUMAN;sp|Q12906-2|ILF3_HUMAN;sp|Q12906-6|ILF3_HUMAN;sp|Q12906-3|ILF3_HUMAN;sp|Q12906|ILF3_HUMAN;sp|Q12906-7|ILF3_HUMAN;tr|K7EKJ9|K7EKJ9_HUMAN;tr|K7EQR9|K7EQR9_HUMAN	sp|Q12906-5|ILF3_HUMAN	203	211	yes	no	2	0.004068	112.11	By matching	By MS/MS	By MS/MS		1	1	13719000	0
CSLPAEEDSVLEK	TVTGTGKKCSLPAEED	EEDSVLEKLGERKPCN	K	C	S	E	K	L	1	0	0	1	1	0	3	0	0	0	2	1	0	0	1	2	0	0	0	1	0	13	0	1475.68	sp|P27816-6|MAP4_HUMAN;sp|P27816|MAP4_HUMAN;tr|E7EVA0|E7EVA0_HUMAN	sp|P27816-6|MAP4_HUMAN	635	647	yes	no	2	0.00091855	98.942	By matching	By MS/MS	By matching		1	1	4865300	0
CVLPEEDSGELAKPK	GKTYGLWKCVLPEEDS	SGELAKPKIGFPETTE	K	C	V	P	K	I	1	0	0	1	1	0	3	1	0	0	2	2	0	0	2	1	0	0	0	1	0	15	1	1670.82	sp|Q9Y3F4|STRAP_HUMAN;sp|Q9Y3F4-2|STRAP_HUMAN	sp|Q9Y3F4|STRAP_HUMAN	305	319	yes	no	3	0.0056789	92.781	By matching	By MS/MS	By MS/MS		1	1	12232000	0
CYLGATCAYDAAK	GHYAVAAKCYLGATCA	TCAYDAAKVLAKKGDA	K	C	Y	A	K	V	4	0	0	1	2	0	0	1	0	0	1	1	0	0	0	0	1	0	2	0	0	13	0	1462.62	sp|Q8TEQ6|GEMI5_HUMAN	sp|Q8TEQ6|GEMI5_HUMAN	1045	1057	yes	yes	2	3.4033e-06	174.9	By matching	By MS/MS	By MS/MS		1	1	12190000	0
DAEAWFNEK	QLAEQNRKDAEAWFNE	AEAWFNEKSKELTTEI	K	D	A	E	K	S	2	0	1	1	0	0	2	0	0	0	0	1	0	1	0	0	0	1	0	0	0	9	0	1108.48	sp|P13645|K1C10_HUMAN;CON__P13645;sp|Q7Z3Y7|K1C28_HUMAN;CON__Q148H6;CON__Q7Z3Y7;sp|Q7Z3Z0|K1C25_HUMAN;CON__Q7Z3Z0;sp|Q7Z3Y8|K1C27_HUMAN;CON__Q7Z3Y8	sp|P13645|K1C10_HUMAN	335	343	yes	no	1;2	2.9622e-09	210.6	By MS/MS	By MS/MS	By MS/MS	2	2	2	112130000	42218000
DAEEWFFTK	KMAEKNRKDAEEWFFT	AEEWFFTKTEELNREV	K	D	A	T	K	T	1	0	0	1	0	0	2	0	0	0	0	1	0	2	0	0	1	1	0	0	0	9	0	1171.52	sp|P02533|K1C14_HUMAN;CON__P02533;CON__Q6IFX2	sp|P02533|K1C14_HUMAN	301	309	yes	no	2	0.0017388	142.43	By MS/MS	By matching	By matching	1	1	1	12562000	4541900
DAETWFLSK	QMAEKNRRDAETWFLS	AETWFLSKTEELNKEV	R	D	A	S	K	T	1	0	0	1	0	0	1	0	0	0	1	1	0	1	0	1	1	1	0	0	0	9	0	1095.52	sp|P08779|K1C16_HUMAN;CON__P08779;tr|K7ENW6|K7ENW6_HUMAN	sp|P08779|K1C16_HUMAN	303	311	yes	no	2	8.5412e-05	176.38	By MS/MS	By MS/MS	By matching	1	1	1	7747100	2295500
DAFSLAEGLR	AWEQGCKKDAFSLAEG	FSLAEGLRTVLGLIQQ	K	D	A	L	R	T	2	1	0	1	0	0	1	1	0	0	2	0	0	1	0	1	0	0	0	0	0	10	0	1077.55	sp|Q9Y6K5|OAS3_HUMAN	sp|Q9Y6K5|OAS3_HUMAN	244	253	yes	yes	2	0.0022475	115.57	By matching	By matching	By MS/MS		1	1	5019100	0
DALECLEQAEEIIQQEHSDKEEVR	KHLKGQNKDALECLEQ	HSDKEEVRSLVTWGNY	K	D	A	V	R	S	2	1	0	2	1	3	7	0	1	2	2	1	0	0	0	1	0	0	0	1	0	24	1	2897.33	sp|Q13325|IFIT5_HUMAN;sp|Q13325-2|IFIT5_HUMAN	sp|Q13325|IFIT5_HUMAN	69	92	yes	no	4	0.042458	28.299	By MS/MS	By matching	By matching	1	1	1	6322100	2405400
DAVEDLESVGK	GGLGKLGKDAVEDLES	EDLESVGKGAVHDVKD	K	D	A	G	K	G	1	0	0	2	0	0	2	1	0	0	1	1	0	0	0	1	0	0	0	2	0	11	0	1160.56	sp|P81605|DCD_HUMAN;sp|P81605-2|DCD_HUMAN	sp|P81605|DCD_HUMAN	86	96	yes	no	2	0.00097573	116.84	By MS/MS	By MS/MS	By matching	1	1	1	8121000	4542900
DDNMFQIGK	SKQSSSSRDDNMFQIG	DNMFQIGKMRYVSVRD	R	D	D	G	K	M	0	0	1	2	0	1	0	1	0	1	0	1	1	1	0	0	0	0	0	0	0	9	0	1066.48	sp|P53999|TCP4_HUMAN	sp|P53999|TCP4_HUMAN	60	68	yes	yes	2	0.0012651	133.99	By matching	By MS/MS	By MS/MS		1	1	0	0
DEPIHILNVAIK	YDEDKVPRDEPIHILN	HILNVAIKTDCDIEDD	R	D	E	I	K	T	1	0	1	1	0	0	1	0	1	3	1	1	0	0	1	0	0	0	0	1	0	12	0	1360.77	sp|Q13085-3|ACACA_HUMAN;sp|Q13085-2|ACACA_HUMAN;sp|Q13085|ACACA_HUMAN;sp|Q13085-4|ACACA_HUMAN	sp|Q13085-3|ACACA_HUMAN	1205	1216	yes	no	2	2.061e-08	188.27	By MS/MS	By MS/MS	By MS/MS	1	1	1	26969000	8834600
DFIISRPTK	TCFTELQRDFIISRPT	FIISRPTKLKSLIRLV	R	D	F	T	K	L	0	1	0	1	0	0	0	0	0	2	0	1	0	1	1	1	1	0	0	0	0	9	1	1075.6	sp|Q9Y6K5|OAS3_HUMAN;tr|H0YHL3|H0YHL3_HUMAN	sp|Q9Y6K5|OAS3_HUMAN	933	941	yes	no	2	0.04735	68.847	By matching	By matching	By MS/MS		1	1	2448200	0
DFSVQIK	SRIQQITRDFSVQIKF	RDFSVQIKFPDREENA	R	D	F	I	K	F	0	0	0	1	0	1	0	0	0	1	0	1	0	1	0	1	0	0	0	1	0	7	0	835.444	sp|Q00341|VIGLN_HUMAN;sp|Q00341-2|VIGLN_HUMAN;tr|H0Y394|H0Y394_HUMAN	sp|Q00341|VIGLN_HUMAN	902	908	yes	no	2	0.046546	70.912	By matching	By MS/MS	By matching		1		2357200	0
DFTVASPAEFVTR	RKKIDSQRDFTVASPA	SPAEFVTRFGGNKVIE	R	D	F	T	R	F	2	1	0	1	0	0	1	0	0	0	0	0	0	2	1	1	2	0	0	2	0	13	0	1438.71	sp|Q13085-3|ACACA_HUMAN;sp|Q13085-2|ACACA_HUMAN;sp|Q13085|ACACA_HUMAN;sp|Q13085-4|ACACA_HUMAN;sp|O00763-3|ACACB_HUMAN;sp|O00763-2|ACACB_HUMAN;sp|O00763|ACACB_HUMAN;tr|A0A087X0W4|A0A087X0W4_HUMAN;tr|S4R3S7|S4R3S7_HUMAN;tr|A0A087WVR6|A0A087WVR6_HUMAN	sp|Q13085-3|ACACA_HUMAN	21	33	yes	no	2	6.6629e-09	202.32	By MS/MS	By MS/MS	By MS/MS	1	1	1	19564000	8556300
DFVNYLVR	DAQSNAARDFVNYLVR	DFVNYLVRINEIKSEE	R	D	F	V	R	I	0	1	1	1	0	0	0	0	0	0	1	0	0	1	0	0	0	0	1	2	0	8	0	1024.53	sp|Q08211|DHX9_HUMAN	sp|Q08211|DHX9_HUMAN	64	71	yes	yes	2	0.001051	158.07	By matching	By MS/MS	By MS/MS		1	1	7101000	0
DGFGGLAAAR	LILTAQERDGFGGLAA	FGGLAAARGRGRGRGD	R	D	G	A	R	G	3	1	0	1	0	0	0	3	0	0	1	0	0	1	0	0	0	0	0	0	0	10	0	933.467	sp|Q96I24|FUBP3_HUMAN	sp|Q96I24|FUBP3_HUMAN	328	337	yes	yes	2	0.0028804	101.66	By matching	By MS/MS	By matching		1	1	7528600	0
DGIISDIFDKK	SKFFTDLRDGIISDIF	ISDIFDKKEKTLLQKL	R	D	G	K	K	E	0	0	0	3	0	0	0	1	0	3	0	2	0	1	0	1	0	0	0	0	0	11	1	1249.66	sp|P19525|E2AK2_HUMAN;sp|P19525-2|E2AK2_HUMAN	sp|P19525|E2AK2_HUMAN	500	510	yes	no	2	3.5238e-15	199.68	By matching	By MS/MS	By MS/MS		1	1	5768000	0
DGNASGTTLLEALDCILPPTRPTDKPLR	KGWKVTRKDGNASGTT	RPTDKPLRLPLQDVYK	K	D	G	L	R	L	2	2	1	3	1	0	1	2	0	1	5	1	0	0	4	1	4	0	0	0	0	28	2	3020.56	sp|Q5VTE0|EF1A3_HUMAN;sp|P68104|EF1A1_HUMAN;tr|A0A087WVQ9|A0A087WVQ9_HUMAN;sp|P68104-2|EF1A1_HUMAN;tr|A0A087WV01|A0A087WV01_HUMAN	sp|Q5VTE0|EF1A3_HUMAN	220	247	yes	no	3	3.4598e-06	96.708	By matching	By MS/MS	By MS/MS		1	1	6234500	0
DGQVINETSQHHDDLE	LIKTVETRDGQVINET	SQHHDDLE________	R	D	G	L	E	-	0	0	1	3	0	2	2	1	2	1	1	0	0	0	0	1	1	0	0	1	0	16	0	1835.79	sp|P08670|VIME_HUMAN	sp|P08670|VIME_HUMAN	451	466	yes	yes	2	0.0046559	92.773	By MS/MS	By matching	By matching	1	1	1	3586700	970420
DHMGSVMAQVR	DHSDPITRDHMGSVMA	GSVMAQVRQKLFQFLQ	R	D	H	V	R	Q	1	1	0	1	0	1	0	1	1	0	0	0	2	0	0	1	0	0	0	2	0	11	0	1229.56	sp|Q6P2E9|EDC4_HUMAN;sp|Q6P2E9-2|EDC4_HUMAN;tr|I3L0V0|I3L0V0_HUMAN;tr|I3L3M2|I3L3M2_HUMAN	sp|Q6P2E9|EDC4_HUMAN	1356	1366	yes	no	2	0.023261	61.344	By matching	By MS/MS	By matching		1		0	0
DIENQYETQITQIEHEVSSSGQEVQSSAK	QLIAKNRKDIENQYET	QEVQSSAKEVTQLRHG	K	D	I	A	K	E	1	0	1	1	0	5	5	1	1	3	0	1	0	0	0	5	2	0	1	2	0	29	0	3263.51	sp|P35527|K1C9_HUMAN;CON__P35527;tr|K7EQQ3|K7EQQ3_HUMAN	sp|P35527|K1C9_HUMAN	340	368	yes	no	3;4	1.9383e-11	151.19	By MS/MS	By MS/MS	By MS/MS	2	2	2	151670000	36190000
DIIVIGNDITYR	SPEYPEGRDIIVIGND	IGNDITYRIGSFGPQE	R	D	I	Y	R	I	0	1	1	2	0	0	0	1	0	4	0	0	0	0	0	0	1	0	1	1	0	12	0	1390.75	sp|Q13085-3|ACACA_HUMAN;sp|Q13085-2|ACACA_HUMAN;sp|Q13085|ACACA_HUMAN;sp|Q13085-4|ACACA_HUMAN;tr|Q59FY4|Q59FY4_HUMAN	sp|Q13085-3|ACACA_HUMAN	1598	1609	yes	no	2	8.7564e-09	200.21	By MS/MS	By MS/MS	By MS/MS	1	1	1	21378000	8326100
DLAGSIIGK	TTQVTIPKDLAGSIIG	LAGSIIGKGGQRIKQI	K	D	L	G	K	G	1	0	0	1	0	0	0	2	0	2	1	1	0	0	0	1	0	0	0	0	0	9	0	872.497	sp|P61978|HNRPK_HUMAN;sp|P61978-2|HNRPK_HUMAN;tr|Q5T6W5|Q5T6W5_HUMAN;sp|P61978-3|HNRPK_HUMAN;tr|S4R359|S4R359_HUMAN	sp|P61978|HNRPK_HUMAN	397	405	yes	no	2	0.031305	70.552	By matching	By matching	By MS/MS		1	1	11978000	0
DLANIAEVEVSIPAK	SRILSIQKDLANIAEV	VEVSIPAKLHNSLIGT	K	D	L	A	K	L	3	0	1	1	0	0	2	0	0	2	1	1	0	0	1	1	0	0	0	2	0	15	0	1567.85	sp|Q00341|VIGLN_HUMAN;sp|Q00341-2|VIGLN_HUMAN;tr|H0Y394|H0Y394_HUMAN;tr|H7C2D1|H7C2D1_HUMAN;tr|H7BZC3|H7BZC3_HUMAN	sp|Q00341|VIGLN_HUMAN	649	663	yes	no	2	3.7014e-06	165.45	By matching	By matching	By MS/MS		1	1	11526000	0
DLKPSNIFLVDTK	HSKKLIHRDLKPSNIF	NIFLVDTKQVKIGDFG	R	D	L	T	K	Q	0	0	1	2	0	0	0	0	0	1	2	2	0	1	1	1	1	0	0	1	0	13	1	1488.82	sp|P19525|E2AK2_HUMAN;sp|P19525-2|E2AK2_HUMAN	sp|P19525|E2AK2_HUMAN	414	426	yes	no	2;3	0.0030468	118.73	By matching	By MS/MS	By MS/MS		2	2	32654000	0
DLLLNTMSQEEK	LENTVTLKDLLLNTMS	NTMSQEEKAAYLSDPR	K	D	L	E	K	A	0	0	1	1	0	1	2	0	0	0	3	1	1	0	0	1	1	0	0	0	0	12	0	1419.69	sp|P78527|PRKDC_HUMAN	sp|P78527|PRKDC_HUMAN	3814	3825	yes	yes	2	0.00039423	110.38	By matching	By MS/MS	By MS/MS		1	1	0	0
DLPEHAVLK	KKAEVEGKDLPEHAVL	LPEHAVLKMKGNFTLP	K	D	L	L	K	M	1	0	0	1	0	0	1	0	1	0	2	1	0	0	1	0	0	0	0	1	0	9	0	1020.56	sp|Q00839-2|HNRPU_HUMAN;sp|Q00839|HNRPU_HUMAN	sp|Q00839-2|HNRPU_HUMAN	608	616	yes	no	1;2	0.03733	65.224	By matching	By MS/MS	By matching		2	2	18894000	0
DLSAAGIGLLAAATQSLSMPASLGR	RDSQGHGRDLSAAGIG	SMPASLGRMNQGTARL	R	D	L	G	R	M	6	1	0	1	0	1	0	3	0	1	5	0	1	0	1	4	1	0	0	0	0	25	0	2370.26	sp|P43243|MATR3_HUMAN;tr|A8MXP9|A8MXP9_HUMAN;tr|D6REM6|D6REM6_HUMAN;tr|D6R991|D6R991_HUMAN;tr|D6RB45|D6RB45_HUMAN;tr|D6R9F3|D6R9F3_HUMAN;tr|D6RBS2|D6RBS2_HUMAN;tr|D6RCM3|D6RCM3_HUMAN;tr|D6REK4|D6REK4_HUMAN;tr|D6R8Z5|D6R8Z5_HUMAN	sp|P43243|MATR3_HUMAN	20	44	yes	no	2;3	1.5303e-08	142.89	By matching	By MS/MS	By MS/MS		2	2	0	0
DLTDYLMK	LRLDLAGRDLTDYLMK	DLTDYLMKILTERGYS	R	D	L	M	K	I	0	0	0	2	0	0	0	0	0	0	2	1	1	0	0	0	1	0	1	0	0	8	0	997.479	sp|P63261|ACTG_HUMAN;sp|P60709|ACTB_HUMAN;tr|I3L3I0|I3L3I0_HUMAN;tr|I3L1U9|I3L1U9_HUMAN;tr|I3L4N8|I3L4N8_HUMAN;tr|Q5T8M7|Q5T8M7_HUMAN;sp|P63267-2|ACTH_HUMAN;sp|Q562R1|ACTBL_HUMAN;sp|P68133|ACTS_HUMAN;sp|P68032|ACTC_HUMAN;sp|P63267|ACTH_HUMAN;sp|P62736|ACTA_HUMAN	sp|P63261|ACTG_HUMAN	184	191	no	no	2	0.0027695	116.37	By MS/MS	By MS/MS	By MS/MS	1	1	1	0	0
DLYANTVLSGGTTMYPGIADR	KCDVDIRKDLYANTVL	MYPGIADRMQKEITAL	K	D	L	D	R	M	2	1	1	2	0	0	0	3	0	1	2	0	1	0	1	1	3	0	2	1	0	21	0	2214.06	sp|P63261|ACTG_HUMAN;sp|P60709|ACTB_HUMAN	sp|P63261|ACTG_HUMAN	292	312	yes	no	2	6.7577e-09	174.91	By MS/MS	By matching	By matching	1	1	1	0	0
DLYVNIQPVQEPK	RCIRKEIRDLYVNIQP	IQPVQEPKDQAFGNGN	R	D	L	P	K	D	0	0	1	1	0	2	1	0	0	1	1	1	0	0	2	0	0	0	1	2	0	13	0	1541.81	sp|O00442|RTCA_HUMAN;sp|O00442-2|RTCA_HUMAN	sp|O00442|RTCA_HUMAN	224	236	yes	no	2	3.3904e-06	174.95	By MS/MS	By MS/MS	By MS/MS	1	1	1	18983000	5405800
DMAEMQRVWKEK	MKLHQQERDMAEMQRV	MQRVWKEKFEQAEKRK	R	D	M	E	K	F	1	1	0	1	0	1	2	0	0	0	0	2	2	0	0	0	0	1	0	1	0	12	2	1549.74	sp|Q15058|KIF14_HUMAN	sp|Q15058|KIF14_HUMAN	761	772	yes	yes	2	0.00056306	120.77	By MS/MS	By MS/MS	By MS/MS	1	1	1	0	0
DMAQLPETEIAPAK	EAEVAPVKDMAQLPET	ETEIAPAKDVAPSTVK	K	D	M	A	K	D	3	0	0	1	0	1	2	0	0	1	1	1	1	0	2	0	1	0	0	0	0	14	0	1512.75	sp|P27816-6|MAP4_HUMAN;sp|P27816|MAP4_HUMAN;tr|E7EVA0|E7EVA0_HUMAN;sp|P27816-2|MAP4_HUMAN	sp|P27816-6|MAP4_HUMAN	477	490	yes	no	2	0.001979	92.265	By matching	By MS/MS	By matching		1	1	0	0
DMNQFGEGEQAK	PLEERKYKDMNQFGEG	FGEGEQAKICLEIMQR	K	D	M	A	K	I	1	0	1	1	0	2	2	2	0	0	0	1	1	1	0	0	0	0	0	0	0	12	0	1352.57	sp|Q00341|VIGLN_HUMAN;sp|Q00341-2|VIGLN_HUMAN;tr|C9JIZ1|C9JIZ1_HUMAN;tr|C9JHS7|C9JHS7_HUMAN;tr|C9JHZ8|C9JHZ8_HUMAN;tr|C9JES8|C9JES8_HUMAN;tr|C9JZI8|C9JZI8_HUMAN;tr|C9J5E5|C9J5E5_HUMAN	sp|Q00341|VIGLN_HUMAN	91	102	no	no	2	0.00030411	117.2	By matching	By MS/MS	By matching		1	1	0	0
DQNILLGTTYR	SKNILAFRDQNILLGT	ILLGTTYRIIANALSS	R	D	Q	Y	R	I	0	1	1	1	0	1	0	1	0	1	2	0	0	0	0	0	2	0	1	0	0	11	0	1292.67	sp|P78527|PRKDC_HUMAN;sp|P78527-2|PRKDC_HUMAN	sp|P78527|PRKDC_HUMAN	3325	3335	yes	no	2	5.6784e-08	195.77	By matching	By MS/MS	By matching		1	1	3964400	0
DQVTAQEIFQDNHEDGPTAK	PLIEAKKKDQVTAQEI	HEDGPTAKKLKTEQGG	K	D	Q	A	K	K	2	0	1	3	0	3	2	1	1	1	0	1	0	1	1	0	2	0	0	1	0	20	0	2242.01	sp|P13010|XRCC5_HUMAN	sp|P13010|XRCC5_HUMAN	546	565	yes	yes	3	0.042816	38.996	By matching	By MS/MS	By matching		1	1	4947500	0
DSIMNIEPAILVMHHSMK	WLFFSPDKDSIMNIEP	LVMHHSMKPHPAITAT	K	D	S	M	K	P	1	0	1	1	0	0	1	0	2	3	1	1	3	0	1	2	0	0	0	1	0	18	0	2065.02	tr|A0A096LNW8|A0A096LNW8_HUMAN;sp|Q68E01-3|INT3_HUMAN;sp|Q68E01-2|INT3_HUMAN;sp|Q68E01|INT3_HUMAN	tr|A0A096LNW8|A0A096LNW8_HUMAN	199	216	yes	no	2	0.021604	60.489	By MS/MS	By matching	By matching	2	2	2	0	0
DSLIFLVDASK	GDYKYSGRDSLIFLVD	IFLVDASKAMFESQSE	R	D	S	S	K	A	1	0	0	2	0	0	0	0	0	1	2	1	0	1	0	2	0	0	0	1	0	11	0	1206.65	sp|P12956|XRCC6_HUMAN;sp|P12956-2|XRCC6_HUMAN	sp|P12956|XRCC6_HUMAN	36	46	yes	no	2	0.00071281	126.12	By matching	By MS/MS	By MS/MS		1	1	10205000	0
DSYVGDEAQSK	VMVGMGQKDSYVGDEA	VGDEAQSKRGILTLKY	K	D	S	S	K	R	1	0	0	2	0	1	1	1	0	0	0	1	0	0	0	2	0	0	1	1	0	11	0	1197.52	sp|P63261|ACTG_HUMAN;sp|P60709|ACTB_HUMAN;tr|I3L3I0|I3L3I0_HUMAN;tr|I3L1U9|I3L1U9_HUMAN;tr|I3L4N8|I3L4N8_HUMAN;tr|Q5T8M7|Q5T8M7_HUMAN;tr|G5E9R0|G5E9R0_HUMAN;tr|K7EM38|K7EM38_HUMAN;tr|I3L3R2|I3L3R2_HUMAN;tr|E7EVS6|E7EVS6_HUMAN;tr|J3KT65|J3KT65_HUMAN;tr|C9JUM1|C9JUM1_HUMAN;tr|C9JZR7|C9JZR7_HUMAN;tr|C9JTX5|C9JTX5_HUMAN;sp|P68133|ACTS_HUMAN;sp|P68032|ACTC_HUMAN;tr|Q5T8M8|Q5T8M8_HUMAN;sp|P63267|ACTH_H…	sp|P63261|ACTG_HUMAN	51	61	no	no	2	0.003193	93.839	By MS/MS	By MS/MS	By MS/MS	1	1	1	7304700	2377900
DTGIFLDLMHLK	RTKAGDLRDTGIFLDL	FLDLMHLKKPGGFDIS	R	D	T	L	K	K	0	0	0	2	0	0	0	1	1	1	3	1	1	1	0	0	1	0	0	0	0	12	0	1401.73	sp|P12956|XRCC6_HUMAN;tr|B1AHC9|B1AHC9_HUMAN;sp|P12956-2|XRCC6_HUMAN	sp|P12956|XRCC6_HUMAN	195	206	yes	no	2	6.6196e-07	181.66	By matching	By MS/MS	By MS/MS		1	1	0	0
DVDAAYMNK	NEFVTLKKDVDAAYMN	VDAAYMNKVELQAKAD	K	D	V	N	K	V	2	0	1	2	0	0	0	0	0	0	0	1	1	0	0	0	0	0	1	1	0	9	0	1025.45	sp|P48668|K2C6C_HUMAN;CON__P48668;CON__P04259;sp|O95678|K2C75_HUMAN;CON__O95678;sp|P02538|K2C6A_HUMAN;CON__P02538;sp|P13647|K2C5_HUMAN;CON__P13647;tr|F8W0C6|F8W0C6_HUMAN;tr|H0YIN9|H0YIN9_HUMAN	sp|P48668|K2C6C_HUMAN	273	281	no	no	2	0.009571	81.525	By MS/MS	By MS/MS	By MS/MS	1	1	1	0	0
DVDDGLQAAEEVGYPVMIK	LYEKGYVKDVDDGLQA	VGYPVMIKASEGGGGK	K	D	V	I	K	A	2	0	0	3	0	1	2	2	0	1	1	1	1	0	1	0	0	0	1	3	0	19	0	2047.98	sp|Q13085-3|ACACA_HUMAN;sp|Q13085-2|ACACA_HUMAN;sp|Q13085|ACACA_HUMAN;sp|Q13085-4|ACACA_HUMAN	sp|Q13085-3|ACACA_HUMAN	215	233	yes	no	2	0.00035231	103.9	By MS/MS	By matching	By matching	1			0	0
DVDGAYMTK	NEFVTIKKDVDGAYMT	VDGAYMTKVDLQAKLD	K	D	V	T	K	V	1	0	0	2	0	0	0	1	0	0	0	1	1	0	0	0	1	0	1	1	0	9	0	998.438	sp|P04264|K2C1_HUMAN;CON__P04264	sp|P04264|K2C1_HUMAN	290	298	yes	no	2	0.0017992	119.22	By MS/MS	By MS/MS	By MS/MS	1	1	1	0	0
DVDNAYMIK	NDFVTLKKDVDNAYMI	VDNAYMIKVELQSKVD	K	D	V	I	K	V	1	0	1	2	0	0	0	0	0	1	0	1	1	0	0	0	0	0	1	1	0	9	0	1067.5	sp|P35908|K22E_HUMAN;CON__P35908	sp|P35908|K22E_HUMAN	288	296	yes	no	2	1.5989e-05	183.43	By MS/MS	By MS/MS	By MS/MS	2	1	2	3960400	3078700
DVNAAIATIK	YRGDVVPKDVNAAIAT	NAAIATIKTKRSIQFV	K	D	V	I	K	T	3	0	1	1	0	0	0	0	0	2	0	1	0	0	0	0	1	0	0	1	0	10	0	1014.57	sp|P68363|TBA1B_HUMAN;sp|Q71U36-2|TBA1A_HUMAN;sp|Q71U36|TBA1A_HUMAN;sp|P68363-2|TBA1B_HUMAN;sp|Q13748|TBA3C_HUMAN;sp|Q13748-2|TBA3C_HUMAN;sp|Q6PEY2|TBA3E_HUMAN;sp|Q9BQE3|TBA1C_HUMAN;tr|F5H5D3|F5H5D3_HUMAN	sp|P68363|TBA1B_HUMAN	327	336	no	no	2	4.4433e-05	164.48	By MS/MS	By MS/MS	By MS/MS	1	1	1	97996000	5692700
DVTPPPETEVVLIK	ETEMALGKDVTPPPET	ETEVVLIKNVCLPPEM	K	D	V	I	K	N	0	0	0	1	0	0	2	0	0	1	1	1	0	0	3	0	2	0	0	3	0	14	0	1535.84	sp|P27816-6|MAP4_HUMAN;sp|P27816|MAP4_HUMAN;tr|E7EVA0|E7EVA0_HUMAN;sp|P27816-2|MAP4_HUMAN	sp|P27816-6|MAP4_HUMAN	519	532	yes	no	2	0.022235	70.438	By matching	By matching	By MS/MS		1	1	6268300	0
DVVQAYPEVR	DFLLVVLRDVVQAYPE	VQAYPEVRIVLMSATI	R	D	V	V	R	I	1	1	0	1	0	1	1	0	0	0	0	0	0	0	1	0	0	0	1	3	0	10	0	1174.6	sp|Q08211|DHX9_HUMAN	sp|Q08211|DHX9_HUMAN	529	538	yes	yes	2	0.010748	84.188	By MS/MS	By matching	By MS/MS	1	2	2	42050000	15759000
DYDDMSPR	RPMPPSRRDYDDMSPR	DYDDMSPRRGPPPPPP	R	D	Y	P	R	R	0	1	0	3	0	0	0	0	0	0	0	0	1	0	1	1	0	0	1	0	0	8	0	997.381	sp|P61978|HNRPK_HUMAN;sp|P61978-2|HNRPK_HUMAN;tr|Q5T6W5|Q5T6W5_HUMAN;sp|P61978-3|HNRPK_HUMAN;tr|Q5T6W2|Q5T6W2_HUMAN;tr|Q5T6W1|Q5T6W1_HUMAN	sp|P61978|HNRPK_HUMAN	279	286	yes	no	2	0.041129	52.482	By matching	By MS/MS	By matching		1	1	0	0
DYGNSPLHR	QEDQGLTKDYGNSPLH	YGNSPLHRFKKPGSKN	K	D	Y	H	R	F	0	1	1	1	0	0	0	1	1	0	1	0	0	0	1	1	0	0	1	0	0	9	0	1057.49	tr|A6NLN1|A6NLN1_HUMAN;sp|P26599|PTBP1_HUMAN;sp|P26599-2|PTBP1_HUMAN;sp|P26599-3|PTBP1_HUMAN;tr|K7ELW5|K7ELW5_HUMAN;tr|A0A087WUW5|A0A087WUW5_HUMAN	tr|A6NLN1|A6NLN1_HUMAN	425	433	yes	no	2	0.0022238	134.77	By matching	By MS/MS	By MS/MS		1	1	79748000	0
DYQELMNTK	EDLARLLRDYQELMNT	YQELMNTKLALDLEIA	R	D	Y	T	K	L	0	0	1	1	0	1	1	0	0	0	1	1	1	0	0	0	1	0	1	0	0	9	0	1140.51	sp|P04264|K2C1_HUMAN;CON__P04264	sp|P04264|K2C1_HUMAN	464	472	no	no	2	1.6132e-14	251.56	By MS/MS	By MS/MS	By MS/MS	1	2	1	0	0
DYQELMNVK	EDLARLLRDYQELMNV	YQELMNVKLALDVEIA	R	D	Y	V	K	L	0	0	1	1	0	1	1	0	0	0	1	1	1	0	0	0	0	0	1	1	0	9	0	1138.53	sp|P35908|K22E_HUMAN;CON__P35908;tr|H0YID6|H0YID6_HUMAN	sp|P35908|K22E_HUMAN	462	470	no	no	2	3.5755e-14	249.03	By MS/MS	By MS/MS	By MS/MS	2	1	2	4549200	3608300
EAESCDCLQGFQLTHSLGGGTGSGMGTLLLSK	SVMDVVRKEAESCDCL	MGTLLLSKIREEYPDR	K	E	A	S	K	I	1	0	0	1	2	2	2	7	1	0	6	1	1	1	0	4	3	0	0	0	0	32	0	3310.53	sp|Q3ZCM7|TBB8_HUMAN;tr|A0A075B736|A0A075B736_HUMAN;tr|Q5SQY0|Q5SQY0_HUMAN	sp|Q3ZCM7|TBB8_HUMAN	123	154	yes	no	3	1.0871e-05	80.117	By matching	By MS/MS	By MS/MS		1	1	0	0
EAGEQGDIEPR	QRGPRPIREAGEQGDI	EQGDIEPRRMVRHPDS	R	E	A	P	R	R	1	1	0	1	0	1	3	2	0	1	0	0	0	0	1	0	0	0	0	0	0	11	0	1199.54	sp|Q13283|G3BP1_HUMAN	sp|Q13283|G3BP1_HUMAN	321	331	yes	yes	2	0.0013779	104.59	By matching	By MS/MS	By MS/MS		1	1	5701300	0
EASFEYLQNEGER	RHSDLVTKEASFEYLQ	YLQNEGERLLLEAMDE	K	E	A	E	R	L	1	1	1	0	0	1	4	1	0	0	1	0	0	1	0	1	0	0	1	0	0	13	0	1570.69	sp|Q13085-3|ACACA_HUMAN;sp|Q13085-2|ACACA_HUMAN;sp|Q13085|ACACA_HUMAN;sp|Q13085-4|ACACA_HUMAN;tr|Q59FY4|Q59FY4_HUMAN;sp|O00763-3|ACACB_HUMAN;sp|O00763-2|ACACB_HUMAN;sp|O00763|ACACB_HUMAN;tr|F8W8T8|F8W8T8_HUMAN;tr|H0YGH5|H0YGH5_HUMAN	sp|Q13085-3|ACACA_HUMAN	1358	1370	yes	no	2	5.3124e-17	248.67	By MS/MS	By MS/MS	By matching	1	1	1	16050000	7799800
EATDAIGHLDR	GIYDPCEKEATDAIGH	DAIGHLDRQQREDITQ	K	E	A	D	R	Q	2	1	0	2	0	0	1	1	1	1	1	0	0	0	0	0	1	0	0	0	0	11	0	1196.58	sp|Q12906-5|ILF3_HUMAN;sp|Q12906-4|ILF3_HUMAN;sp|Q12906-2|ILF3_HUMAN;sp|Q12906-6|ILF3_HUMAN;sp|Q12906-3|ILF3_HUMAN;sp|Q12906|ILF3_HUMAN;sp|Q12906-7|ILF3_HUMAN	sp|Q12906-5|ILF3_HUMAN	298	308	yes	no	2	0.0007167	125.97	By matching	By MS/MS	By MS/MS		1	1	5447700	0
EDAANNYAR	PEQLITGKEDAANNYA	DAANNYARGHYTIGKE	K	E	D	A	R	G	3	1	2	1	0	0	1	0	0	0	0	0	0	0	0	0	0	0	1	0	0	9	0	1022.44	sp|P68363|TBA1B_HUMAN;sp|Q71U36-2|TBA1A_HUMAN;sp|Q71U36|TBA1A_HUMAN;sp|P68363-2|TBA1B_HUMAN;sp|P68366-2|TBA4A_HUMAN;sp|P68366|TBA4A_HUMAN;sp|Q13748|TBA3C_HUMAN;sp|Q9NY65-2|TBA8_HUMAN;sp|Q13748-2|TBA3C_HUMAN;sp|Q9NY65|TBA8_HUMAN;tr|C9J2C0|C9J2C0_HUMAN;tr|F8VVB9|F8VVB9_HUMAN;tr|F8VQQ4|F8VQQ4_HUMAN;tr|F8VRZ4|F8VRZ4_HUMAN;tr|F8VS66|F8VS66_HUMAN;tr|F8VX09|F8VX09_HUMAN;tr|F8VWV9|F8VWV9_HUMAN;sp|A6NHL2-…	sp|P68363|TBA1B_HUMAN	97	105	no	no	2	0.020661	76.679	By matching	By MS/MS	By MS/MS	1	1	1	2992600	105970
EDGNEEDKENQGDETQGQQPPQR	PPRQRQPREDGNEEDK	QGQQPPQRRYRRNFNY	R	E	D	Q	R	R	0	1	2	3	0	5	5	3	0	0	0	1	0	0	2	0	1	0	0	0	0	23	1	2627.1	sp|P67809|YBOX1_HUMAN;tr|A0A087X1S2|A0A087X1S2_HUMAN;tr|H0Y449|H0Y449_HUMAN	sp|P67809|YBOX1_HUMAN	257	279	yes	no	3	0.0027765	74.324	By matching	By MS/MS	By MS/MS		1	1	4101600	0
EDINTKKEDMMFHK	QHVAMEMKEDINTKKE	KEDMMFHKIYIQKHDN	K	E	D	H	K	I	0	0	1	2	0	0	2	0	1	1	0	3	2	1	0	0	1	0	0	0	0	14	2	1764.82	sp|O43306-2|ADCY6_HUMAN;sp|O43306|ADCY6_HUMAN	sp|O43306-2|ADCY6_HUMAN	356	369	yes	no	2	0.047246	42.785	By matching	By MS/MS	By matching		1		0	0
EDMAALEK	EGEFSEAREDMAALEK	EDMAALEKDYEEVGVD	R	E	D	E	K	D	2	0	0	1	0	0	2	0	0	0	1	1	1	0	0	0	0	0	0	0	0	8	0	905.416	sp|P68363|TBA1B_HUMAN;sp|Q71U36-2|TBA1A_HUMAN;sp|Q71U36|TBA1A_HUMAN;sp|P68363-2|TBA1B_HUMAN;sp|P68366-2|TBA4A_HUMAN;sp|P68366|TBA4A_HUMAN;sp|Q9BQE3|TBA1C_HUMAN;tr|F5H5D3|F5H5D3_HUMAN	sp|P68363|TBA1B_HUMAN	423	430	no	no	2	0.04663	47.574	By matching	By matching	By MS/MS		1	1	0	0
EDSQRPGAHLTVK	EPKRAVSREDSQRPGA	PGAHLTVKKIFVGGIK	R	E	D	V	K	K	1	1	0	1	0	1	1	1	1	0	1	1	0	0	1	1	1	0	0	1	0	13	1	1436.74	sp|P09651-3|ROA1_HUMAN;tr|F8W6I7|F8W6I7_HUMAN;sp|P09651-2|ROA1_HUMAN;sp|P09651|ROA1_HUMAN;tr|F8VZ49|F8VZ49_HUMAN;sp|Q32P51|RA1L2_HUMAN;tr|F8W646|F8W646_HUMAN;tr|F8VYN5|F8VYN5_HUMAN	sp|P09651-3|ROA1_HUMAN	93	105	yes	no	2	0.033121	118.73	By matching	By MS/MS	By matching	1	1	1	5786100	233650
EEAISNMVVALK	CFSWGENREEAISNMV	SNMVVALKELSIRGDF	R	E	E	L	K	E	2	0	1	0	0	0	2	0	0	1	1	1	1	0	0	1	0	0	0	2	0	12	0	1302.69	sp|Q13085-3|ACACA_HUMAN;sp|Q13085-2|ACACA_HUMAN;sp|Q13085|ACACA_HUMAN;sp|Q13085-4|ACACA_HUMAN;sp|O00763-3|ACACB_HUMAN;sp|O00763-2|ACACB_HUMAN;sp|O00763|ACACB_HUMAN	sp|Q13085-3|ACACA_HUMAN	490	501	yes	no	2	2.6682e-05	157.03	By MS/MS	By MS/MS	By MS/MS	1	1	1	0	0
EEASGSSVTAEEAK	DGITLITKEEASGSSV	SVTAEEAKKFLAPKDK	K	E	E	A	K	K	3	0	0	0	0	0	4	1	0	0	0	1	0	0	0	3	1	0	0	1	0	14	0	1393.62	sp|P13010|XRCC5_HUMAN	sp|P13010|XRCC5_HUMAN	689	702	yes	yes	2	0.011029	76.156	By matching	By MS/MS	By MS/MS		1	1	3852000	0
EEASGSSVTAEEAKK	DGITLITKEEASGSSV	VTAEEAKKFLAPKDKP	K	E	E	K	K	F	3	0	0	0	0	0	4	1	0	0	0	2	0	0	0	3	1	0	0	1	0	15	1	1521.72	sp|P13010|XRCC5_HUMAN	sp|P13010|XRCC5_HUMAN	689	703	yes	yes	2	0.037093	74.789	By matching	By MS/MS	By MS/MS		1	1	1839100	0
EFLVAGGEDFK	SASLHPEKEFLVAGGE	VAGGEDFKLYKYDYNS	K	E	F	F	K	L	1	0	0	1	0	0	2	2	0	0	1	1	0	2	0	0	0	0	0	1	0	11	0	1210.59	sp|Q9Y3F4|STRAP_HUMAN;sp|Q9Y3F4-2|STRAP_HUMAN;tr|H0YH33|H0YH33_HUMAN	sp|Q9Y3F4|STRAP_HUMAN	236	246	yes	no	2	0.004297	91.313	By matching	By MS/MS	By matching		1	1	4852400	0
EFSPFGSITSAK	IDDEKLRKEFSPFGSI	FGSITSAKVMLEDGRS	K	E	F	A	K	V	1	0	0	0	0	0	1	1	0	1	0	1	0	2	1	3	1	0	0	0	0	12	0	1269.62	tr|B1ANR0|B1ANR0_HUMAN;sp|Q13310-2|PABP4_HUMAN;sp|Q13310|PABP4_HUMAN;sp|Q13310-3|PABP4_HUMAN;tr|H0Y5F5|H0Y5F5_HUMAN;tr|H0YEU6|H0YEU6_HUMAN	tr|B1ANR0|B1ANR0_HUMAN	313	324	yes	no	2	0.0042085	89.43	By MS/MS	By matching	By matching	1			5167400	5167400
EFSPFGTITSAK	IDDERLRKEFSPFGTI	FGTITSAKVMMEGGRS	K	E	F	A	K	V	1	0	0	0	0	0	1	1	0	1	0	1	0	2	1	2	2	0	0	0	0	12	0	1283.64	tr|A0A087WTT1|A0A087WTT1_HUMAN;sp|P11940-2|PABP1_HUMAN;sp|P11940|PABP1_HUMAN;tr|E7EQV3|E7EQV3_HUMAN;tr|E7ERJ7|E7ERJ7_HUMAN;tr|H0YAR2|H0YAR2_HUMAN;tr|H0YAP2|H0YAP2_HUMAN;tr|H0YB86|H0YB86_HUMAN	tr|A0A087WTT1|A0A087WTT1_HUMAN	288	299	yes	no	2	0.00095362	100.04	By MS/MS	By matching	By matching	1			4458400	4458400
EFTNVYIK	AELGARAKEFTNVYIK	EFTNVYIKNFGEDMDD	K	E	F	I	K	N	0	0	1	0	0	0	1	0	0	1	0	1	0	1	0	0	1	0	1	1	0	8	0	1012.52	tr|A0A087WTT1|A0A087WTT1_HUMAN;sp|P11940-2|PABP1_HUMAN;sp|P11940|PABP1_HUMAN;tr|E7EQV3|E7EQV3_HUMAN;tr|E7ERJ7|E7ERJ7_HUMAN;tr|H0YAR2|H0YAR2_HUMAN;tr|H0YBN4|H0YBN4_HUMAN;tr|H0YCC8|H0YCC8_HUMAN;tr|B1ANR0|B1ANR0_HUMAN;sp|Q13310-2|PABP4_HUMAN;sp|Q13310|PABP4_HUMAN;sp|Q13310-3|PABP4_HUMAN;tr|H0Y5F5|H0Y5F5_HUMAN;sp|P0CB38|PAB4L_HUMAN	tr|A0A087WTT1|A0A087WTT1_HUMAN	164	171	no	no	2	0.039813	69.628	By MS/MS	By matching	By matching	1			3705000	3705000
EGCLAFGTDDGK	ALCWHPTKEGCLAFGT	AFGTDDGKVGLYDTYS	K	E	G	G	K	V	1	0	0	2	1	0	1	3	0	0	1	1	0	1	0	0	1	0	0	0	0	12	0	1268.53	sp|Q8TEQ6|GEMI5_HUMAN	sp|Q8TEQ6|GEMI5_HUMAN	439	450	yes	yes	2	0.028686	66.004	By matching	By MS/MS	By matching		1	1	6817100	0
EGLPLMVFANWR	QAIKDFNREGLPLMVF	LMVFANWRGFSGGMKD	R	E	G	W	R	G	1	1	1	0	0	0	1	1	0	0	2	0	1	1	1	0	0	1	0	1	0	12	0	1431.73	sp|Q13085-3|ACACA_HUMAN;sp|Q13085-2|ACACA_HUMAN;sp|Q13085|ACACA_HUMAN;sp|Q13085-4|ACACA_HUMAN;tr|Q59FY4|Q59FY4_HUMAN	sp|Q13085-3|ACACA_HUMAN	1958	1969	yes	no	2	1.4572e-06	175.49	By MS/MS	By MS/MS	By MS/MS	1	1	1	0	0
EHALLAYTLGVK	ISKNGQTREHALLAYT	LAYTLGVKQLIVGVNK	R	E	H	V	K	Q	2	0	0	0	0	0	1	1	1	0	3	1	0	0	0	0	1	0	1	1	0	12	0	1313.73	sp|Q5VTE0|EF1A3_HUMAN;sp|P68104|EF1A1_HUMAN;tr|A0A087WV01|A0A087WV01_HUMAN;sp|Q05639|EF1A2_HUMAN	sp|Q5VTE0|EF1A3_HUMAN	135	146	yes	no	2;3	3.5824e-07	185.25	By MS/MS	By MS/MS	By MS/MS	2	2	2	116240000	9683200
EIAEEYGGVMVSFPR	IRRGQVLREIAEEYGG	GVMVSFPRSGTQSDKV	R	E	I	P	R	S	1	1	0	0	0	0	3	2	0	1	0	0	1	1	1	1	0	0	1	2	0	15	0	1682.8	sp|Q00341|VIGLN_HUMAN;sp|Q00341-2|VIGLN_HUMAN;tr|H0Y394|H0Y394_HUMAN;tr|H7C2D1|H7C2D1_HUMAN	sp|Q00341|VIGLN_HUMAN	825	839	yes	no	2	0.00010361	141	By matching	By MS/MS	By MS/MS		1	1	0	0
EIELIGSGGFGQVFK	KRFGMDFKEIELIGSG	GGFGQVFKAKHRIDGK	K	E	I	F	K	A	0	0	0	0	0	1	2	4	0	2	1	1	0	2	0	1	0	0	0	1	0	15	0	1579.82	sp|P19525|E2AK2_HUMAN	sp|P19525|E2AK2_HUMAN	269	283	yes	yes	2	4.654e-17	234.83	By matching	By MS/MS	By MS/MS		1	1	6104300	0
EIEMASEERPPAQALEIMMGLK	AVPLELAKEIEMASEE	LEIMMGLKTTDMAPSK	K	E	I	L	K	T	3	1	0	0	0	1	5	1	0	2	2	1	3	0	2	1	0	0	0	0	0	22	1	2472.21	sp|P27816-6|MAP4_HUMAN;sp|P27816|MAP4_HUMAN;tr|E7EVA0|E7EVA0_HUMAN;sp|P27816-2|MAP4_HUMAN;sp|P27816-5|MAP4_HUMAN;tr|H7C456|H7C456_HUMAN	sp|P27816-6|MAP4_HUMAN	225	246	yes	no	3	0.0040758	70.987	By matching	By MS/MS	By matching		1	1	0	0
EIETYHNLLEGGQEDFESSGAGK	SIKMRLEKEIETYHNL	FESSGAGKIGLGGRGG	K	E	I	G	K	I	1	0	1	1	0	1	5	4	1	1	2	1	0	1	0	2	1	0	1	0	0	23	0	2509.12	sp|P35527|K1C9_HUMAN;CON__P35527;tr|K7EQQ3|K7EQQ3_HUMAN	sp|P35527|K1C9_HUMAN	450	472	yes	no	2;3	3.705e-31	262.17	By MS/MS	By MS/MS	By MS/MS	2	2	2	95371000	36893000
EIIDLVLDR	RGHYTIGKEIIDLVLD	IIDLVLDRIRKLADQC	K	E	I	D	R	I	0	1	0	2	0	0	1	0	0	2	2	0	0	0	0	0	0	0	0	1	0	9	0	1084.61	sp|P68363|TBA1B_HUMAN;sp|Q71U36-2|TBA1A_HUMAN;sp|Q71U36|TBA1A_HUMAN;tr|F8VVB9|F8VVB9_HUMAN;tr|F8VQQ4|F8VQQ4_HUMAN;tr|F8VRZ4|F8VRZ4_HUMAN;tr|F8VS66|F8VS66_HUMAN;sp|Q9BQE3|TBA1C_HUMAN;tr|F5H5D3|F5H5D3_HUMAN	sp|P68363|TBA1B_HUMAN	113	121	no	no	2	9.9874e-10	223.84	By matching	By MS/MS	By MS/MS	1	1	1	199660000	16980000
EITALAPSTMK	GIADRMQKEITALAPS	ALAPSTMKIKIIAPPE	K	E	I	M	K	I	2	0	0	0	0	0	1	0	0	1	1	1	1	0	1	1	2	0	0	0	0	11	0	1160.61	sp|P63261|ACTG_HUMAN;sp|P60709|ACTB_HUMAN;tr|Q5T8M7|Q5T8M7_HUMAN;sp|P63267-2|ACTH_HUMAN;sp|P68133|ACTS_HUMAN;sp|P68032|ACTC_HUMAN;tr|Q5T8M8|Q5T8M8_HUMAN;sp|P63267|ACTH_HUMAN;sp|P62736|ACTA_HUMAN;tr|A6NL76|A6NL76_HUMAN	sp|P63261|ACTG_HUMAN	316	326	no	no	2	0.00064507	111.27	By MS/MS	By matching	By MS/MS	1	1	1	0	0
EIVHLQAGQCGNQIGAK	________________	CGNQIGAKFWEVISDE	R	E	I	A	K	F	2	0	1	0	1	3	1	3	1	2	1	1	0	0	0	0	0	0	0	1	0	17	0	1821.92	sp|P68371|TBB4B_HUMAN;sp|P04350|TBB4A_HUMAN;tr|M0R2D3|M0R2D3_HUMAN;tr|M0QY85|M0QY85_HUMAN;tr|M0QZL7|M0QZL7_HUMAN;tr|M0R278|M0R278_HUMAN;tr|M0R0X0|M0R0X0_HUMAN;tr|M0QY37|M0QY37_HUMAN;tr|M0QX14|M0QX14_HUMAN;tr|M0QYM7|M0QYM7_HUMAN;tr|M0R042|M0R042_HUMAN;tr|M0R2T4|M0R2T4_HUMAN	sp|P68371|TBB4B_HUMAN	3	19	yes	no	2;3	6.2286e-32	288.06	By matching	By MS/MS	By MS/MS	2	2	2	39315000	2849700
EKPYFPIPEEYTFIQNVPLEDR	VEFNFGQKEKPYFPIP	QNVPLEDRVRGPKGPE	K	E	K	D	R	V	0	1	1	1	0	1	4	0	0	2	1	1	0	2	4	0	1	0	2	1	0	22	1	2723.35	sp|Q00839-2|HNRPU_HUMAN;sp|Q00839|HNRPU_HUMAN	sp|Q00839-2|HNRPU_HUMAN	444	465	yes	no	3	0.00047786	95.624	By matching	By MS/MS	By MS/MS		1	1	7839000	0
ELAQQVQQVAAEYCR	CLVLAPTRELAQQVQQ	QVAAEYCRACRLKSTC	R	E	L	C	R	A	3	1	0	0	1	4	2	0	0	0	1	0	0	0	0	0	0	0	1	2	0	15	0	1791.86	sp|P17844-2|DDX5_HUMAN;tr|J3KTA4|J3KTA4_HUMAN;sp|P17844|DDX5_HUMAN;tr|J3KRZ1|J3KRZ1_HUMAN;tr|J3QRQ7|J3QRQ7_HUMAN	sp|P17844-2|DDX5_HUMAN	99	113	yes	no	2	7.0344e-05	154.81	By matching	By MS/MS	By matching		1	1	4703700	0
ELDILLQEK	HLVKELRKELDILLQE	LDILLQEKIESPHPVD	K	E	L	E	K	I	0	0	0	1	0	1	2	0	0	1	3	1	0	0	0	0	0	0	0	0	0	9	0	1099.61	sp|Q9H2U1-3|DHX36_HUMAN;sp|Q9H2U1|DHX36_HUMAN;sp|Q9H2U1-2|DHX36_HUMAN	sp|Q9H2U1-3|DHX36_HUMAN	923	931	yes	no	2	0.02005	77.533	By matching	By matching	By MS/MS		1	1	3382000	0
ELGVGIALR	KGFDEYMKELGVGIAL	LGVGIALRKMGAMAKP	K	E	L	L	R	K	1	1	0	0	0	0	1	2	0	1	2	0	0	0	0	0	0	0	0	1	0	9	0	926.555	sp|Q01469|FABP5_HUMAN	sp|Q01469|FABP5_HUMAN	25	33	yes	yes	2	0.0044634	108.74	By matching	By MS/MS	By matching		1	1	3968300	0
ELLELASR	QGVQQAKRELLELASR	ELLELASRMENERTKD	R	E	L	S	R	M	1	1	0	0	0	0	2	0	0	0	3	0	0	0	0	1	0	0	0	0	0	8	0	929.518	sp|Q00341|VIGLN_HUMAN;sp|Q00341-2|VIGLN_HUMAN;tr|H0Y394|H0Y394_HUMAN	sp|Q00341|VIGLN_HUMAN	496	503	yes	no	2	0.0028	141.39	By matching	By MS/MS	By MS/MS		1	1	8965600	0
ELLYGGTSPTAETILK	TVTAMIARELLYGGTS	PTAETILKNNISSGHV	R	E	L	L	K	N	1	0	0	0	0	0	2	2	0	1	3	1	0	0	1	1	3	0	1	0	0	16	0	1691.9	sp|O95793-2|STAU1_HUMAN;sp|O95793-3|STAU1_HUMAN;sp|O95793|STAU1_HUMAN;tr|A0A087X1A5|A0A087X1A5_HUMAN;tr|Q5JW30|Q5JW30_HUMAN	sp|O95793-2|STAU1_HUMAN	377	392	yes	no	2	6.3017e-06	163.64	By matching	By MS/MS	By MS/MS		1	1	6936400	0
ELTTEIDNNIEQISSYK	AWFNEKSKELTTEIDN	IEQISSYKSEITELRR	K	E	L	Y	K	S	0	0	2	1	0	1	3	0	0	3	1	1	0	0	0	2	2	0	1	0	0	17	0	1995.96	sp|P13645|K1C10_HUMAN;CON__P13645	sp|P13645|K1C10_HUMAN	346	362	yes	no	2;3	3.2152e-49	328.67	By MS/MS	By MS/MS	By MS/MS	2	2	2	127430000	45146000
ELVNLIDNHQVTVISGETGCGK	LPSYGMQKELVNLIDN	SGETGCGKTTQVTQFI	K	E	L	G	K	T	0	0	2	1	1	1	2	3	1	2	2	1	0	0	0	1	2	0	0	3	0	22	0	2382.18	sp|Q9H2U1-3|DHX36_HUMAN;sp|Q9H2U1|DHX36_HUMAN;sp|Q9H2U1-2|DHX36_HUMAN;tr|E7EWK3|E7EWK3_HUMAN	sp|Q9H2U1-3|DHX36_HUMAN	215	236	yes	no	3	7.2901e-06	119.5	By matching	By MS/MS	By matching		1	1	6043700	0
ENAGEDPGLAR	HEASAAQKENAGEDPG	GEDPGLARQAPKPRKQ	K	E	N	A	R	Q	2	1	1	1	0	0	2	2	0	0	1	0	0	0	1	0	0	0	0	0	0	11	0	1127.52	sp|P81605|DCD_HUMAN;sp|P81605-2|DCD_HUMAN	sp|P81605|DCD_HUMAN	43	53	yes	no	2	0.0026446	95.094	By MS/MS	By MS/MS	By MS/MS	1	1	1	14867000	7166400
EPELPCGLAPAVSR	QEGEEQAREPELPCGL	GLAPAVSREPVICTPV	R	E	P	S	R	E	2	1	0	0	1	0	2	1	0	0	2	0	0	0	3	1	0	0	0	1	0	14	0	1494.75	sp|Q8TEQ6|GEMI5_HUMAN	sp|Q8TEQ6|GEMI5_HUMAN	788	801	yes	yes	2	0.010278	77.776	By matching	By MS/MS	By matching		1	1	6160300	0
EPLPPIQQHIWNMLNPPAEVTTK	LHRALHPREPLPPIQQ	PPAEVTTKSQIPLSKI	R	E	P	T	K	S	1	0	2	0	0	2	2	0	1	2	2	1	1	0	5	0	2	1	0	1	0	23	0	2652.37	sp|P13010|XRCC5_HUMAN	sp|P13010|XRCC5_HUMAN	503	525	yes	yes	3	0.00432	64.761	By matching	By MS/MS	By MS/MS		1	1	0	0
EPPADVWTPPAR	FLQADLAREPPADVWT	DVWTPPARASAPSPNA	R	E	P	A	R	A	2	1	0	1	0	0	1	0	0	0	0	0	0	0	4	0	1	1	0	1	0	12	0	1334.66	sp|Q14258|TRI25_HUMAN	sp|Q14258|TRI25_HUMAN	84	95	yes	yes	2	0.0035349	91.123	By matching	By MS/MS	By MS/MS		1	1	11340000	0
EPVICTPVSSGFEK	GLAPAVSREPVICTPV	PVSSGFEKSKVTINNK	R	E	P	E	K	S	0	0	0	0	1	0	2	1	0	1	0	1	0	1	2	2	1	0	0	2	0	14	0	1548.75	sp|Q8TEQ6|GEMI5_HUMAN	sp|Q8TEQ6|GEMI5_HUMAN	802	815	yes	yes	2	0.00085407	110.51	By matching	By MS/MS	By MS/MS		1	1	22656000	0
EQISDIDDAVR	PEQWSQLKEQISDIDD	SDIDDAVRKL______	K	E	Q	V	R	K	1	1	0	3	0	1	1	0	0	2	0	0	0	0	0	1	0	0	0	1	0	11	0	1259.6	sp|P53999|TCP4_HUMAN	sp|P53999|TCP4_HUMAN	115	125	yes	yes	2	0.0019232	96.745	By MS/MS	By MS/MS	By matching	1	1	1	17999000	2075300
EQLAQAVAR	EIVFTGEKEQLAQAVA	QLAQAVARIKKIYEEK	K	E	Q	A	R	I	3	1	0	0	0	2	1	0	0	0	1	0	0	0	0	0	0	0	0	1	0	9	0	984.535	sp|Q00341|VIGLN_HUMAN;sp|Q00341-2|VIGLN_HUMAN;tr|H0Y394|H0Y394_HUMAN;tr|H7C0A4|H7C0A4_HUMAN	sp|Q00341|VIGLN_HUMAN	275	283	yes	no	2	0.0046822	106.88	By matching	By matching	By MS/MS	1	1	1	5927400	555640
ESESVDKVMDQK	GFGFVLFKESESVDKV	VDKVMDQKEHKLNGKV	K	E	S	Q	K	E	0	0	0	2	0	1	2	0	0	0	0	2	1	0	0	2	0	0	0	2	0	12	1	1393.64	sp|Q14103-3|HNRPD_HUMAN;sp|Q14103|HNRPD_HUMAN;tr|H0Y8G5|H0Y8G5_HUMAN;tr|H0YA96|H0YA96_HUMAN;tr|D6RAF8|D6RAF8_HUMAN;sp|Q14103-4|HNRPD_HUMAN;sp|Q14103-2|HNRPD_HUMAN;tr|D6RF44|D6RF44_HUMAN;tr|D6RBQ9|D6RBQ9_HUMAN	sp|Q14103-3|HNRPD_HUMAN	147	158	yes	no	3	0.034857	45.829	By matching	By MS/MS	By matching		1	1	0	0
ESTGAQVQVAGDMLPNSTER	GCKIKEIRESTGAQVQ	MLPNSTERAITIAGIP	R	E	S	E	R	A	2	1	1	1	0	2	2	2	0	0	1	0	1	0	1	2	2	0	0	2	0	20	0	2088.97	sp|Q15365|PCBP1_HUMAN;sp|Q15366-6|PCBP2_HUMAN;sp|Q15366-3|PCBP2_HUMAN;sp|Q15366|PCBP2_HUMAN;sp|Q15366-2|PCBP2_HUMAN;sp|Q15366-7|PCBP2_HUMAN;sp|Q15366-4|PCBP2_HUMAN;tr|H3BRU6|H3BRU6_HUMAN;tr|F8VZX2|F8VZX2_HUMAN;tr|B4DXP5|B4DXP5_HUMAN;sp|Q15366-5|PCBP2_HUMAN;tr|F8VXH9|F8VXH9_HUMAN;tr|F8W0G4|F8W0G4_HUMAN;sp|P57721-5|PCBP3_HUMAN;tr|E9PFP8|E9PFP8_HUMAN;sp|P57721-4|PCBP3_HUMAN;sp|P57721|PCBP3_HUMAN;tr|…	sp|Q15366-6|PCBP2_HUMAN	125	144	no	no	2;3	1.9591e-21	242.94	By matching	By MS/MS	By MS/MS	1	2	2	0	0
ESTLHLVLR	LSDYNIQKESTLHLVL	STLHLVLRLRGGMQIF	K	E	S	L	R	L	0	1	0	0	0	0	1	0	1	0	3	0	0	0	0	1	1	0	0	1	0	9	0	1066.61	tr|J3QS39|J3QS39_HUMAN;tr|J3QTR3|J3QTR3_HUMAN;tr|F5H6Q2|F5H6Q2_HUMAN;sp|P62987|RL40_HUMAN;tr|F5GYU3|F5GYU3_HUMAN;tr|F5H2Z3|F5H2Z3_HUMAN;tr|F5H265|F5H265_HUMAN;tr|B4DV12|B4DV12_HUMAN;tr|F5H388|F5H388_HUMAN;sp|P62979|RS27A_HUMAN;tr|F5H747|F5H747_HUMAN;tr|F5GXK7|F5GXK7_HUMAN;tr|J3QKN0|J3QKN0_HUMAN;tr|Q5PY61|Q5PY61_HUMAN;sp|P0CG47|UBB_HUMAN;tr|Q96C32|Q96C32_HUMAN;sp|P0CG48|UBC_HUMAN;tr|M0R1M6|M0R1M6_…	tr|J3QS39|J3QS39_HUMAN	64	72	yes	no	2	0.0048912	105.1	By matching	By matching	By MS/MS	1	1	1	10189000	1590900
ESVLQKIR	SGMTRKQRESVLQKIR	ESVLQKIRAAQVHVLM	R	E	S	I	R	A	0	1	0	0	0	1	1	0	0	1	1	1	0	0	0	1	0	0	0	1	0	8	1	971.576	tr|V9GYA3|V9GYA3_HUMAN;tr|V9GZ64|V9GZ64_HUMAN;tr|A0A087X072|A0A087X072_HUMAN;tr|A0A087WZ30|A0A087WZ30_HUMAN;sp|O94761|RECQ4_HUMAN	tr|V9GYA3|V9GYA3_HUMAN	182	189	yes	no	2	0.018911	67.169	By matching	By MS/MS	By matching		1		0	0
ETCSTLAESPR	PTAPDITRETCSTLAE	STLAESPRNGLQEKHK	R	E	T	P	R	N	1	1	0	0	1	0	2	0	0	0	1	0	0	0	1	2	2	0	0	0	0	11	0	1249.56	sp|Q6P2E9|EDC4_HUMAN;sp|Q6P2E9-2|EDC4_HUMAN	sp|Q6P2E9|EDC4_HUMAN	836	846	yes	no	2	0.00088026	119.74	By matching	By MS/MS	By MS/MS		1	1	10813000	0
ETCVVVYTGYGNR	IASIDFKRETCVVVYT	VYTGYGNREEQNLSDL	R	E	T	N	R	E	0	1	1	0	1	0	1	2	0	0	0	0	0	0	0	0	2	0	2	3	0	13	0	1516.7	sp|Q16637-4|SMN_HUMAN;sp|Q16637-2|SMN_HUMAN;sp|Q16637-3|SMN_HUMAN;tr|E7EQZ4|E7EQZ4_HUMAN;sp|Q16637|SMN_HUMAN	sp|Q16637-4|SMN_HUMAN	121	133	yes	no	2	3.4529e-12	220.53	By matching	By MS/MS	By MS/MS		1	1	11178000	0
EVALPQYVQDLMR				E	V	M	R		1	1	0	1	0	2	1	0	0	0	2	0	1	0	1	0	0	0	1	2	0	13	0	1560.8		REV__sp|Q9C0B7|TNG6_HUMAN			yes	yes	2	0.041247	46.88	By matching	By MS/MS	By matching	1	2	1	0	0
EVASNSELVQSSR	SKTEELNKEVASNSEL	SELVQSSRSEVTELRR	K	E	V	S	R	S	1	1	1	0	0	1	2	0	0	0	1	0	0	0	0	4	0	0	0	2	0	13	0	1404.68	sp|P08779|K1C16_HUMAN;CON__P08779;tr|K7ENW6|K7ENW6_HUMAN	sp|P08779|K1C16_HUMAN	318	330	yes	no	2	0.012917	73.927	By MS/MS	By matching	By matching	1	1	1	11770000	3444400
EVATNSELVQSGK	TKTEELNREVATNSEL	SELVQSGKSEISELRR	R	E	V	G	K	S	1	0	1	0	0	1	2	1	0	0	1	1	0	0	0	2	1	0	0	2	0	13	0	1360.68	sp|P02533|K1C14_HUMAN;CON__P02533;tr|F5GWP8|F5GWP8_HUMAN;sp|Q04695|K1C17_HUMAN;CON__Q04695;CON__Q9QWL7;tr|K7ESE1|K7ESE1_HUMAN	sp|P02533|K1C14_HUMAN	316	328	yes	no	2	1.8571e-06	180.3	By MS/MS	By MS/MS	By MS/MS	1	1	1	78819000	22521000
EVDEQMLNVQNK	FRGRMSMKEVDEQMLN	QMLNVQNKNSSYFVEW	K	E	V	N	K	N	0	0	2	1	0	2	2	0	0	0	1	1	1	0	0	0	0	0	0	2	0	12	0	1445.68	sp|P68371|TBB4B_HUMAN;tr|Q5JP53|Q5JP53_HUMAN;sp|P07437|TBB5_HUMAN;tr|Q5ST81|Q5ST81_HUMAN	sp|P68371|TBB4B_HUMAN	325	336	no	no	2	3.1314e-12	218.62	By MS/MS	By MS/MS	By MS/MS	2	2	2	12794000	3293000
EVFEDAAEIR	KVTQDELKEVFEDAAE	FEDAAEIRLVSKDGKS	K	E	V	I	R	L	2	1	0	1	0	0	3	0	0	1	0	0	0	1	0	0	0	0	0	1	0	10	0	1177.56	sp|P19338|NUCL_HUMAN;tr|H7BY16|H7BY16_HUMAN	sp|P19338|NUCL_HUMAN	411	420	yes	no	2	2.8955e-05	172.27	By matching	By MS/MS	By MS/MS		1	1	21169000	0
EVFFMNTQSIVQLVQR	TLNRKSEREVFFMNTQ	SIVQLVQRYRSGIRGH	R	E	V	Q	R	Y	0	1	1	0	0	3	1	0	0	1	1	0	1	2	0	1	1	0	0	3	0	16	0	1938	sp|Q13085-3|ACACA_HUMAN;sp|Q13085-2|ACACA_HUMAN;sp|Q13085|ACACA_HUMAN;sp|Q13085-4|ACACA_HUMAN	sp|Q13085-3|ACACA_HUMAN	881	896	yes	no	2;3	1.6783e-09	186.77	By MS/MS	By MS/MS	By MS/MS	2	2	2	0	0
EVYQQQQYGSGGR	EIKVAQPKEVYQQQQY	QQYGSGGRGNRNRGNR	K	E	V	G	R	G	0	1	0	0	0	4	1	3	0	0	0	0	0	0	0	1	0	0	2	1	0	13	0	1498.68	tr|D6R9P3|D6R9P3_HUMAN;tr|D6RD18|D6RD18_HUMAN;sp|Q99729-3|ROAA_HUMAN;tr|D6RBZ0|D6RBZ0_HUMAN;tr|A0A087WZV1|A0A087WZV1_HUMAN;sp|Q99729-2|ROAA_HUMAN;sp|Q99729-4|ROAA_HUMAN;sp|Q99729|ROAA_HUMAN	tr|D6R9P3|D6R9P3_HUMAN	233	245	yes	no	2	1.0479e-08	198.48	By matching	By MS/MS	By MS/MS	1	1	1	19912000	261420
EYFGGFGEVESIELPMDNK	DTPEEKIREYFGGFGE	IELPMDNKTNKRRGFC	R	E	Y	N	K	T	0	0	1	1	0	0	4	3	0	1	1	1	1	2	1	1	0	0	1	1	0	19	0	2159.97	sp|Q14103-3|HNRPD_HUMAN;sp|Q14103|HNRPD_HUMAN;tr|H0Y8G5|H0Y8G5_HUMAN;tr|H0YA96|H0YA96_HUMAN;tr|D6RAF8|D6RAF8_HUMAN;sp|Q14103-4|HNRPD_HUMAN;sp|Q14103-2|HNRPD_HUMAN	sp|Q14103-3|HNRPD_HUMAN	200	218	yes	no	2;3	1.9803e-06	154.52	By matching	By MS/MS	By MS/MS		2	2	0	0
EYQDLLNVK	EEMARHLREYQDLLNV	YQDLLNVKMALDIEIA	R	E	Y	V	K	M	0	0	1	1	0	1	1	0	0	0	2	1	0	0	0	0	0	0	1	1	0	9	0	1120.58	sp|P08670|VIME_HUMAN;tr|B0YJC4|B0YJC4_HUMAN;tr|B0YJC5|B0YJC5_HUMAN;sp|P17661|DESM_HUMAN;tr|A0A087WYG8|A0A087WYG8_HUMAN;sp|Q16352|AINX_HUMAN;sp|P07197-2|NFM_HUMAN;sp|P07196|NFL_HUMAN;tr|E7EMV2|E7EMV2_HUMAN;tr|E7ESP9|E7ESP9_HUMAN;sp|P07197|NFM_HUMAN	sp|P08670|VIME_HUMAN	382	390	no	no	2	0.021076	76.1	By matching	By MS/MS	By matching	1	1	1	5608500	739550
EYQELMNTK	QDMARLLREYQELMNT	YQELMNTKLALDVEIA	R	E	Y	T	K	L	0	0	1	0	0	1	2	0	0	0	1	1	1	0	0	0	1	0	1	0	0	9	0	1154.53	sp|P13647|K2C5_HUMAN;CON__P13647;tr|H0YI76|H0YI76_HUMAN	sp|P13647|K2C5_HUMAN	452	460	no	no	2	0.0086315	83.883	By MS/MS	By MS/MS	By MS/MS	1	1	1	0	0
EYQELMNVK	QDLARLLKEYQELMNV	YQELMNVKLALDVEIA	K	E	Y	V	K	L	0	0	1	0	0	1	2	0	0	0	1	1	1	0	0	0	0	0	1	1	0	9	0	1152.55	sp|P48668|K2C6C_HUMAN;CON__P48668;CON__P04259;CON__H-INV:HIT000292931;tr|Q8IWY7|Q8IWY7_HUMAN;sp|P02538|K2C6A_HUMAN;CON__P02538	sp|P48668|K2C6C_HUMAN	447	455	no	no	2	0.0092675	82.287	By matching	By MS/MS	By matching	1	1	1	0	0
FASFIDK	QIKTLNNKFASFIDKV	KFASFIDKVRFLEQQN	K	F	A	D	K	V	1	0	0	1	0	0	0	0	0	1	0	1	0	2	0	1	0	0	0	0	0	7	0	826.423	sp|P48668|K2C6C_HUMAN;CON__P48668;CON__P04259;sp|O95678|K2C75_HUMAN;CON__O95678;CON__P07744;CON__Q8VED5;tr|F8VUG2|F8VUG2_HUMAN;tr|F8W1U3|F8W1U3_HUMAN;tr|F8VRG4|F8VRG4_HUMAN;sp|Q8N1N4|K2C78_HUMAN;CON__Q8N1N4-2;CON__Q7RTT2;sp|P19013|K2C4_HUMAN;CON__P19013;tr|H0YHD9|H0YHD9_HUMAN;tr|F8VS61|F8VS61_HUMAN;sp|P02538|K2C6A_HUMAN;CON__P02538;sp|P35908|K22E_HUMAN;CON__P35908;CON__Q6NXH9;sp|Q7Z794|K2C1B_HUMA…	sp|P35908|K22E_HUMAN	189	195	no	no	2	0.011228	104.75	By MS/MS	By MS/MS	By MS/MS	1	1	1	105140000	23523000
FAVGIVIGR	SIEVSVPRFAVGIVIG	AVGIVIGRNGEMIKKI	R	F	A	G	R	N	1	1	0	0	0	0	0	2	0	2	0	0	0	1	0	0	0	0	0	2	0	9	0	930.565	sp|Q96I24|FUBP3_HUMAN;sp|Q96I24-2|FUBP3_HUMAN;sp|Q96AE4|FUBP1_HUMAN;sp|Q96AE4-2|FUBP1_HUMAN;tr|E9PEB5|E9PEB5_HUMAN	sp|Q96I24|FUBP3_HUMAN	263	271	no	no	2	0.00037387	161.68	By matching	By MS/MS	By MS/MS		1	1	9316000	0
FCSFSPCIEQVQR	ALKVEGGRFCSFSPCI	PCIEQVQRTCQALAAR	R	F	C	Q	R	T	0	1	0	0	2	2	1	0	0	1	0	0	0	2	1	2	0	0	0	1	0	13	0	1656.74	sp|Q96FX7|TRM61_HUMAN;tr|H0Y2Q1|H0Y2Q1_HUMAN	sp|Q96FX7|TRM61_HUMAN	203	215	yes	no	2	0.00067134	113.54	By matching	By MS/MS	By matching		1	1	4274600	0
FDDPGLMLMGFKPLVLLK	EETEELKRFDDPGLML	FKPLVLLKKHHYLRPS	R	F	D	L	K	K	0	0	0	2	0	0	0	2	0	0	5	2	2	2	2	0	0	0	0	1	0	18	1	2033.11	sp|P12956|XRCC6_HUMAN;tr|B1AHC9|B1AHC9_HUMAN;sp|P12956-2|XRCC6_HUMAN	sp|P12956|XRCC6_HUMAN	340	357	yes	no	3	0.0035421	78.505	By matching	By MS/MS	By MS/MS		1	1	0	0
FDLMYAK	AWARLDHKFDLMYAKR	KFDLMYAKRAFVHWYV	K	F	D	A	K	R	1	0	0	1	0	0	0	0	0	0	1	1	1	1	0	0	0	0	1	0	0	7	0	886.426	sp|P68363|TBA1B_HUMAN;sp|Q71U36-2|TBA1A_HUMAN;sp|Q71U36|TBA1A_HUMAN;sp|P68363-2|TBA1B_HUMAN;sp|P68366-2|TBA4A_HUMAN;sp|P68366|TBA4A_HUMAN;sp|Q13748|TBA3C_HUMAN;sp|Q9NY65-2|TBA8_HUMAN;sp|Q9NY65|TBA8_HUMAN;tr|C9J2C0|C9J2C0_HUMAN;sp|Q6PEY2|TBA3E_HUMAN;tr|V9GZ17|V9GZ17_HUMAN;sp|A6NHL2-2|TBAL3_HUMAN;sp|A6NHL2|TBAL3_HUMAN;sp|Q9BQE3|TBA1C_HUMAN;tr|F5H5D3|F5H5D3_HUMAN	sp|P68363|TBA1B_HUMAN	395	401	no	no	2	0.0076226	99.375	By matching	By matching	By MS/MS	1	1	1	0	0
FDLPDMK	AKRSLAPRFDLPDMKE	RFDLPDMKETKYTVDK	R	F	D	M	K	E	0	0	0	2	0	0	0	0	0	0	1	1	1	1	1	0	0	0	0	0	0	7	0	864.405	sp|P19525|E2AK2_HUMAN;sp|P19525-2|E2AK2_HUMAN	sp|P19525|E2AK2_HUMAN	247	253	yes	no	2	0.0053016	108.46	By matching	By MS/MS	By MS/MS		1	1	0	0
FDTIYQILLK	EEKRVNSKFDTIYQIL	TIYQILLKKKSEIQTL	K	F	D	L	K	K	0	0	0	1	0	1	0	0	0	2	2	1	0	1	0	0	1	0	1	0	0	10	0	1252.71	sp|Q14258|TRI25_HUMAN	sp|Q14258|TRI25_HUMAN	274	283	yes	yes	2	2.3579e-05	174.98	By matching	By MS/MS	By MS/MS		1	1	7733600	0
FEDVVNQSSPK	ENNTKQLRFEDVVNQS	VVNQSSPKNCTVYCGG	R	F	E	P	K	N	0	0	1	1	0	1	1	0	0	0	0	1	0	1	1	2	0	0	0	2	0	11	0	1248.6	sp|Q01085|TIAR_HUMAN;sp|Q01085-2|TIAR_HUMAN	sp|Q01085|TIAR_HUMAN	193	203	yes	no	2	0.0014258	103.14	By matching	By MS/MS	By MS/MS		1	1	12835000	0
FEMEQNLR	TLDDFRIKFEMEQNLR	FEMEQNLRQGVDADIN	K	F	E	L	R	Q	0	1	1	0	0	1	2	0	0	0	1	0	1	1	0	0	0	0	0	0	0	8	0	1065.49	sp|P35527|K1C9_HUMAN;CON__P35527;tr|K7EQQ3|K7EQQ3_HUMAN	sp|P35527|K1C9_HUMAN	243	250	yes	no	2	3.8926e-09	219.56	By MS/MS	By MS/MS	By MS/MS	1	1	1	0	0
FESPEVAER	SKGCGVVKFESPEVAE	ESPEVAERACRMMNGM	K	F	E	E	R	A	1	1	0	0	0	0	3	0	0	0	0	0	0	1	1	1	0	0	0	1	0	9	0	1062.5	sp|P52272-2|HNRPM_HUMAN;tr|A0A087X0X3|A0A087X0X3_HUMAN;sp|P52272|HNRPM_HUMAN	sp|P52272-2|HNRPM_HUMAN	660	668	yes	no	2	0.005015	104.05	By matching	By MS/MS	By MS/MS		1	1	5379800	0
FFMGNQVLK	KSSQVQRRFFMGNQVL	FMGNQVLKVFAARDDE	R	F	F	L	K	V	0	0	1	0	0	1	0	1	0	0	1	1	1	2	0	0	0	0	0	1	0	9	0	1082.56	sp|P13010|XRCC5_HUMAN	sp|P13010|XRCC5_HUMAN	355	363	yes	yes	2	0.00065339	150.4	By matching	By MS/MS	By MS/MS		1	1	0	0
FFQGSQEFLASASASAER	ARSKSRDRFFQGSQEF	SASASAERSCTPSPDQ	R	F	F	E	R	S	4	1	0	0	0	2	2	1	0	0	1	0	0	3	0	4	0	0	0	0	0	18	0	1931.9	sp|Q7Z2W4-3|ZCCHV_HUMAN;sp|Q7Z2W4-2|ZCCHV_HUMAN;sp|Q7Z2W4|ZCCHV_HUMAN;tr|C9J6P4|C9J6P4_HUMAN	sp|Q7Z2W4-3|ZCCHV_HUMAN	253	270	yes	no	2	0.0078523	80.382	By matching	By matching	By MS/MS		1	1	2253800	0
FGAYIVDGLR	DMYDQVLKFGAYIVDG	AYIVDGLRECCQPVLV	K	F	G	L	R	E	1	1	0	1	0	0	0	2	0	1	1	0	0	1	0	0	0	0	1	1	0	10	0	1109.59	sp|Q13085-3|ACACA_HUMAN;sp|Q13085-2|ACACA_HUMAN;sp|Q13085|ACACA_HUMAN;sp|Q13085-4|ACACA_HUMAN;tr|Q59FY4|Q59FY4_HUMAN;sp|O00763-3|ACACB_HUMAN;sp|O00763-2|ACACB_HUMAN;sp|O00763|ACACB_HUMAN	sp|Q13085-3|ACACA_HUMAN	1985	1994	yes	no	2	0.0030453	98.04	By MS/MS	By MS/MS	By MS/MS	1	1	1	49045000	17293000
FGEVVDCTLK	DLKDYFSKFGEVVDCT	EVVDCTLKLDPITGRS	K	F	G	L	K	L	0	0	0	1	1	0	1	1	0	0	1	1	0	1	0	0	1	0	0	2	0	10	0	1166.56	sp|Q14103-3|HNRPD_HUMAN;sp|Q14103|HNRPD_HUMAN;tr|H0Y8G5|H0Y8G5_HUMAN;tr|H0YA96|H0YA96_HUMAN;tr|D6RAF8|D6RAF8_HUMAN;sp|Q14103-4|HNRPD_HUMAN;sp|Q14103-2|HNRPD_HUMAN;tr|D6RF44|D6RF44_HUMAN;tr|D6RD83|D6RD83_HUMAN;tr|D6RBQ9|D6RBQ9_HUMAN	sp|Q14103-3|HNRPD_HUMAN	120	129	yes	no	2	2.7305e-07	187.99	By MS/MS	By MS/MS	By MS/MS	1	1	1	67325000	1908000
FGFIFNCDIK	VFKPIVEKFGFIFNCD	FIFNCDIKTRGYYPKG	K	F	G	I	K	T	0	0	1	1	1	0	0	1	0	2	0	1	0	3	0	0	0	0	0	0	0	10	0	1259.6	sp|O00442|RTCA_HUMAN;sp|O00442-2|RTCA_HUMAN	sp|O00442|RTCA_HUMAN	147	156	yes	no	2	0.0011494	135.86	By matching	By matching	By MS/MS	1	1	1	8567900	2632400
FGGFGGPGGVGGLGGPGGFGPGGYPGGIHEVSVNQSLLQPLNVK	GGGFGGGRFGGFGGPG	LLQPLNVKVDPEIQNV	R	F	G	V	K	V	0	0	2	0	0	2	1	17	1	1	4	1	0	3	5	2	0	0	1	4	0	44	0	4091.07	sp|P35908|K22E_HUMAN;CON__P35908	sp|P35908|K22E_HUMAN	123	166	yes	no	3;4	4.0479e-08	84.011	By matching	By MS/MS	By MS/MS		2	2	33471000	0
FGPALSVK	RLKDLFGKFGPALSVK	FGPALSVKVMTDESGK	K	F	G	V	K	V	1	0	0	0	0	0	0	1	0	0	1	1	0	1	1	1	0	0	0	1	0	8	0	817.47	tr|A0A087WTT1|A0A087WTT1_HUMAN;sp|P11940-2|PABP1_HUMAN;sp|P11940|PABP1_HUMAN;tr|E7EQV3|E7EQV3_HUMAN;tr|E7ERJ7|E7ERJ7_HUMAN;tr|H0YAR2|H0YAR2_HUMAN;sp|Q9H361|PABP3_HUMAN;tr|H0YBN4|H0YBN4_HUMAN;tr|H0YAP2|H0YAP2_HUMAN	tr|A0A087WTT1|A0A087WTT1_HUMAN	189	196	yes	no	1;2	0.018069	87.639	By MS/MS	By matching	By matching	2			7782100	7782100
FGYVDFESAEDLEK	VRIGMTRKFGYVDFES	ESAEDLEKALELTGLK	K	F	G	E	K	A	1	0	0	2	0	0	3	1	0	0	1	1	0	2	0	1	0	0	1	1	0	14	0	1647.73	sp|P19338|NUCL_HUMAN	sp|P19338|NUCL_HUMAN	349	362	yes	yes	2	2.2819e-12	220.4	By matching	By MS/MS	By MS/MS		1	1	8617400	0
FHLGLFTDR	VSADVEERFHLGLFTD	HLGLFTDRATLYRMID	R	F	H	D	R	A	0	1	0	1	0	0	0	1	1	0	2	0	0	2	0	0	1	0	0	0	0	9	0	1104.57	sp|Q8TEQ6|GEMI5_HUMAN	sp|Q8TEQ6|GEMI5_HUMAN	891	899	yes	yes	2	0.0057685	97.635	By matching	By matching	By MS/MS		1	1	21544000	0
FIEIAAR	RAPQCLGKFIEIAARK	KFIEIAARKKRNFILD	K	F	I	A	R	K	2	1	0	0	0	0	1	0	0	2	0	0	0	1	0	0	0	0	0	0	0	7	0	818.465	sp|Q00839-2|HNRPU_HUMAN;sp|Q00839|HNRPU_HUMAN	sp|Q00839-2|HNRPU_HUMAN	547	553	yes	no	2	0.044162	72.138	By matching	By MS/MS	By MS/MS		1	1	4803000	0
FISEFLQPNR	TPAGDLDKFISEFLQP	SEFLQPNRQFLAQVNK	K	F	I	N	R	Q	0	1	1	0	0	1	1	0	0	1	1	0	0	2	1	1	0	0	0	0	0	10	0	1249.65	sp|Q9Y6K5|OAS3_HUMAN	sp|Q9Y6K5|OAS3_HUMAN	758	767	yes	yes	2	0.0014565	130.41	By matching	By MS/MS	By MS/MS		1	1	8266900	0
FITSSASDFSDPVYK	GQETKGSKFITSSASD	DFSDPVYKEIAITNGC	K	F	I	Y	K	E	1	0	0	2	0	0	0	0	0	1	0	1	0	2	1	4	1	0	1	1	0	15	0	1662.78	tr|E5RIV7|E5RIV7_HUMAN;sp|Q8IV48|ERI1_HUMAN	tr|E5RIV7|E5RIV7_HUMAN	53	67	yes	no	2	0.013014	114.31	By matching	By matching	By MS/MS			1	0	0
FLEQQNK	ASFIDKVRFLEQQNKV	RFLEQQNKVLDTKWTL	R	F	L	N	K	V	0	0	1	0	0	2	1	0	0	0	1	1	0	1	0	0	0	0	0	0	0	7	0	905.461	sp|P48668|K2C6C_HUMAN;CON__P48668;CON__P04259;sp|O95678|K2C75_HUMAN;CON__O95678;CON__P07744;CON__Q8VED5;tr|F8VUG2|F8VUG2_HUMAN;tr|F8W1U3|F8W1U3_HUMAN;tr|F8VRG4|F8VRG4_HUMAN;sp|Q8N1N4-2|K2C78_HUMAN;CON__H-INV:HIT000292931;sp|Q8N1N4|K2C78_HUMAN;CON__Q8N1N4-2;CON__Q7RTT2;sp|P19013|K2C4_HUMAN;CON__P19013;tr|Q8IWY7|Q8IWY7_HUMAN;tr|U3KPR1|U3KPR1_HUMAN;tr|B4DIR1|B4DIR1_HUMAN;tr|K7ELP4|K7ELP4_HUMAN;tr|K7…	sp|P48668|K2C6C_HUMAN	183	189	no	no	2	0.028362	84.498	By matching	By MS/MS	By MS/MS	1	1	1	10778000	3771000
FLEQQNQVLETK	ASFIDKVRFLEQQNQV	QNQVLETKWELLQQLD	R	F	L	T	K	W	0	0	1	0	0	3	2	0	0	0	2	1	0	1	0	0	1	0	0	1	0	12	0	1475.76	sp|Q7RTS7|K2C74_HUMAN;CON__Q7RTS7;sp|Q86Y46|K2C73_HUMAN;CON__Q32MB2;tr|F8W1S1|F8W1S1_HUMAN	sp|Q7RTS7|K2C74_HUMAN	160	171	no	no	2	6.8899e-19	216.83	By MS/MS	By MS/MS	By MS/MS	2	2	2	15231000	4486600
FLEQQNQVLQTK	ASFIDKVRFLEQQNQV	QNQVLQTKWELLQQMN	R	F	L	T	K	W	0	0	1	0	0	4	1	0	0	0	2	1	0	1	0	0	1	0	0	1	0	12	0	1474.78	sp|P35908|K22E_HUMAN;CON__P35908;CON__Q6NXH9;sp|Q7Z794|K2C1B_HUMAN;CON__Q7Z794;CON__Q9R0H5;sp|P04264|K2C1_HUMAN;CON__P04264	sp|P35908|K22E_HUMAN	198	209	no	no	2;3	3.0918e-28	289.86	By MS/MS	By MS/MS	By MS/MS	2	2	2	1555900000	529630000
FLIIPLHSLMPTVNQTQVFK	QVMFKSDKFLIIPLHS	VNQTQVFKRTPPGVRK	K	F	L	F	K	R	0	0	1	0	0	2	0	0	1	2	3	1	1	2	2	1	2	0	0	2	0	20	0	2325.29	sp|Q9H2U1-3|DHX36_HUMAN;sp|Q9H2U1|DHX36_HUMAN;tr|E7EWK3|E7EWK3_HUMAN	sp|Q9H2U1-3|DHX36_HUMAN	519	538	yes	no	3	0.0018967	85.176	By matching	By MS/MS	By MS/MS		1	1	0	0
FLILPDMLK	YIRGSKIRFLILPDML	LILPDMLKNAPMLKSM	R	F	L	L	K	N	0	0	0	1	0	0	0	0	0	1	3	1	1	1	1	0	0	0	0	0	0	9	0	1088.63	sp|P62318-2|SMD3_HUMAN;sp|P62318|SMD3_HUMAN	sp|P62318-2|SMD3_HUMAN	70	78	yes	no	2	0.027679	61.691	By matching	By matching	By MS/MS			1	0	0
FLITGADQNR	DPDVPFWRFLITGADQ	ITGADQNRELKMWCTV	R	F	L	N	R	E	1	1	1	1	0	1	0	1	0	1	1	0	0	1	0	0	1	0	0	0	0	10	0	1133.58	sp|Q6P2E9|EDC4_HUMAN	sp|Q6P2E9|EDC4_HUMAN	369	378	yes	yes	2	0.0028409	102.53	By matching	By MS/MS	By MS/MS		1	1	6025200	0
FMQTFVLAPEGSVANK	NNNQALRRFMQTFVLA	PEGSVANKFYVHNDIF	R	F	M	N	K	F	2	0	1	0	0	1	1	1	0	0	1	1	1	2	1	1	1	0	0	2	0	16	0	1737.88	sp|Q13283|G3BP1_HUMAN;tr|E5RIZ6|E5RIZ6_HUMAN	sp|Q13283|G3BP1_HUMAN	108	123	yes	no	2	5.8583e-07	175.26	By matching	By MS/MS	By MS/MS		1	1	0	0
FNDILGR	YNIELDPRFNDILGRH	RFNDILGRHSRKRWER	R	F	N	G	R	H	0	1	1	1	0	0	0	1	0	1	1	0	0	1	0	0	0	0	0	0	0	7	0	833.44	tr|E7EU96|E7EU96_HUMAN;sp|Q8NEV1|CSK23_HUMAN;sp|P68400|CSK21_HUMAN;tr|Q5U5J2|Q5U5J2_HUMAN;sp|P68400-2|CSK21_HUMAN;tr|A0A087WY74|A0A087WY74_HUMAN	tr|E7EU96|E7EU96_HUMAN	269	275	yes	no	2	0.010489	106.36	By matching	By matching	By MS/MS			1	2928400	0
FPGQLNADLR	SGVTTCLRFPGQLNAD	GQLNADLRKLAVNMVP	R	F	P	L	R	K	1	1	1	1	0	1	0	1	0	0	2	0	0	1	1	0	0	0	0	0	0	10	0	1129.59	sp|P68371|TBB4B_HUMAN;sp|P04350|TBB4A_HUMAN;tr|M0R2D3|M0R2D3_HUMAN;tr|I3L2F9|I3L2F9_HUMAN;sp|A6NNZ2|TBB8L_HUMAN;tr|G3V2A3|G3V2A3_HUMAN;sp|Q9H4B7|TBB1_HUMAN;CON__ENSEMBL:ENSBTAP00000025008;tr|Q5JP53|Q5JP53_HUMAN;sp|P07437|TBB5_HUMAN;tr|Q5ST81|Q5ST81_HUMAN;sp|Q13509|TBB3_HUMAN;sp|Q13509-2|TBB3_HUMAN;sp|Q3ZCM7|TBB8_HUMAN;tr|A0A075B736|A0A075B736_HUMAN;tr|Q5SQY0|Q5SQY0_HUMAN	sp|P68371|TBB4B_HUMAN	242	251	no	no	2	0.0028972	101.3	By MS/MS	By MS/MS	By MS/MS	1	1	1	31707000	3247500
FPGQLNADLRK	SGVTTCLRFPGQLNAD	QLNADLRKLAVNMVPF	R	F	P	R	K	L	1	1	1	1	0	1	0	1	0	0	2	1	0	1	1	0	0	0	0	0	0	11	1	1257.68	sp|P68371|TBB4B_HUMAN;sp|P04350|TBB4A_HUMAN;tr|M0R2D3|M0R2D3_HUMAN;tr|I3L2F9|I3L2F9_HUMAN;sp|A6NNZ2|TBB8L_HUMAN;tr|G3V2A3|G3V2A3_HUMAN;sp|Q9H4B7|TBB1_HUMAN;CON__ENSEMBL:ENSBTAP00000025008;tr|Q5JP53|Q5JP53_HUMAN;sp|P07437|TBB5_HUMAN;tr|Q5ST81|Q5ST81_HUMAN;sp|Q13509|TBB3_HUMAN;sp|Q13509-2|TBB3_HUMAN;sp|Q3ZCM7|TBB8_HUMAN;tr|A0A075B736|A0A075B736_HUMAN;tr|Q5SQY0|Q5SQY0_HUMAN	sp|P68371|TBB4B_HUMAN	242	252	no	no	2	0.01717	86.114	By matching	By matching	By MS/MS			1	3814700	0
FQAQSLGTTYIYDIPEMFR	KDLLQSKRFQAQSLGT	YDIPEMFRQSLIKLWE	R	F	Q	F	R	Q	1	1	0	1	0	2	1	1	0	2	1	0	1	2	1	1	2	0	2	0	0	19	0	2279.09	sp|Q13085-3|ACACA_HUMAN;sp|Q13085-2|ACACA_HUMAN;sp|Q13085|ACACA_HUMAN;sp|Q13085-4|ACACA_HUMAN;tr|Q59FY4|Q59FY4_HUMAN	sp|Q13085-3|ACACA_HUMAN	1510	1528	yes	no	3	0.017157	60.764	By MS/MS	By matching	By matching	1	1	1	0	0
FQMAYSNLLR	VSSKEVNKFQMAYSNL	MAYSNLLRANMDGLKK	K	F	Q	L	R	A	1	1	1	0	0	1	0	0	0	0	2	0	1	1	0	1	0	0	1	0	0	10	0	1241.62	sp|P37108|SRP14_HUMAN	sp|P37108|SRP14_HUMAN	79	88	yes	yes	2	0.015268	69.721	By matching	By matching	By MS/MS			1	0	0
FQRPGDPQSAQDK	GHIASDCKFQRPGDPQ	DPQSAQDKARMDKEYL	K	F	Q	D	K	A	1	1	0	2	0	3	0	1	0	0	0	1	0	1	2	1	0	0	0	0	0	13	1	1472.7	sp|Q15637-4|SF01_HUMAN;sp|Q15637-6|SF01_HUMAN;sp|Q15637-7|SF01_HUMAN;sp|Q15637-3|SF01_HUMAN;sp|Q15637-2|SF01_HUMAN;sp|Q15637|SF01_HUMAN;sp|Q15637-5|SF01_HUMAN;tr|H7C561|H7C561_HUMAN	sp|Q15637-4|SF01_HUMAN	294	306	yes	no	3	0.011463	80.312	By matching	By MS/MS	By MS/MS		1	1	9182300	0
FSPAGPILSIR	________________	AGPILSIRVCRDMITR	K	F	S	I	R	V	1	1	0	0	0	0	0	1	0	2	1	0	0	1	2	2	0	0	0	0	0	11	0	1156.66	tr|A0A087WTT1|A0A087WTT1_HUMAN;sp|P11940-2|PABP1_HUMAN;sp|P11940|PABP1_HUMAN;tr|E7ERJ7|E7ERJ7_HUMAN;sp|Q9H361|PABP3_HUMAN;tr|H0YBN4|H0YBN4_HUMAN;sp|Q4VXU2|PAP1L_HUMAN;tr|E5RH24|E5RH24_HUMAN;tr|E5RJB9|E5RJB9_HUMAN;sp|Q4VXU2-2|PAP1L_HUMAN;tr|E5RHG7|E5RHG7_HUMAN;tr|E5RGC4|E5RGC4_HUMAN;tr|E5RFD8|E5RFD8_HUMAN	tr|A0A087WTT1|A0A087WTT1_HUMAN	6	16	no	no	2	0.001544	99.539	By MS/MS	By matching	By matching	1	1	1	14089000	11340000
FSPAGPVLSIR	TEAMLYEKFSPAGPVL	AGPVLSIRVCRDMITR	K	F	S	I	R	V	1	1	0	0	0	0	0	1	0	1	1	0	0	1	2	2	0	0	0	1	0	11	0	1142.64	tr|B1ANR0|B1ANR0_HUMAN;sp|Q13310-2|PABP4_HUMAN;sp|Q13310|PABP4_HUMAN;sp|Q13310-3|PABP4_HUMAN;tr|B1ANR1|B1ANR1_HUMAN	tr|B1ANR0|B1ANR0_HUMAN	31	41	yes	no	2	0.029952	66.023	By MS/MS	By matching	By matching	1	1	1	11070000	9439600
FSPDGELYASGSEDGTLR	FGPIHCVRFSPDGELY	GSEDGTLRLWQTVVGK	R	F	S	L	R	L	1	1	0	2	0	0	2	3	0	0	2	0	0	1	1	3	1	0	1	0	0	18	0	1899.85	sp|Q9Y3F4|STRAP_HUMAN;sp|Q9Y3F4-2|STRAP_HUMAN;tr|H0YH33|H0YH33_HUMAN	sp|Q9Y3F4|STRAP_HUMAN	273	290	yes	no	2	0.00023508	126.07	By matching	By MS/MS	By matching		1	1	4207100	0
FSSCGGGGGSFGAGGGFGSR	RSGGGGGRFSSCGGGG	AGGGFGSRSLVNLGGS	R	F	S	S	R	S	1	1	0	0	1	0	0	10	0	0	0	0	0	3	0	4	0	0	0	0	0	20	0	1764.73	sp|P04264|K2C1_HUMAN;CON__P04264	sp|P04264|K2C1_HUMAN	46	65	yes	no	2	2.0397e-08	175.59	By MS/MS	By MS/MS	By MS/MS	1	1	1	36054000	11486000
FSSSSGYGGGSSR	GGGGGGGRFSSSSGYG	GYGGGSSRVCGRGGGG	R	F	S	S	R	V	0	1	0	0	0	0	0	4	0	0	0	0	0	1	0	6	0	0	1	0	0	13	0	1234.52	sp|P35527|K1C9_HUMAN;CON__P35527	sp|P35527|K1C9_HUMAN	47	59	yes	no	2	0.0008764	101.43	By MS/MS	By MS/MS	By MS/MS	1	1	1	149070000	36984000
FTVPMLK	ISKGTLGKFTVPMLKE	KFTVPMLKEACRAYGL	K	F	T	L	K	E	0	0	0	0	0	0	0	0	0	0	1	1	1	1	1	0	1	0	0	1	0	7	0	834.467	sp|P12956|XRCC6_HUMAN;tr|B1AHC9|B1AHC9_HUMAN;sp|P12956-2|XRCC6_HUMAN	sp|P12956|XRCC6_HUMAN	576	582	yes	no	2	0.048065	49.358	By matching	By MS/MS	By MS/MS		1	1	0	0
FTYCSQVLGLHCYK	NYRPHPQRFTYCSQVL	VLGLHCYKKGIHYWEV	R	F	T	Y	K	K	0	0	0	0	2	1	0	1	1	0	2	1	0	1	0	1	1	0	2	1	0	14	0	1774.82	sp|Q14258|TRI25_HUMAN	sp|Q14258|TRI25_HUMAN	495	508	yes	yes	2;3	5.3119e-06	166.62	By matching	By MS/MS	By MS/MS		2	2	29154000	0
FVEEQGPNSSATFMVSCLK	LTAFPALRFVEEQGPN	TFMVSCLKETVWMKFS	R	F	V	L	K	E	1	0	1	0	1	1	2	1	0	0	1	1	1	2	1	3	1	0	0	2	0	19	0	2129.98	tr|I3L2C7|I3L2C7_HUMAN;sp|P57678|GEMI4_HUMAN	tr|I3L2C7|I3L2C7_HUMAN	579	597	yes	no	2	1.4484e-06	157.22	By matching	By matching	By MS/MS		1	1	0	0
FVELPGAEMGK	EKKQDVGKFVELPGAE	LPGAEMGKVTVRFPPE	K	F	V	G	K	V	1	0	0	0	0	0	2	2	0	0	1	1	1	1	1	0	0	0	0	1	0	11	0	1176.58	tr|V9GYZ6|V9GYZ6_HUMAN;sp|P07814|SYEP_HUMAN	tr|V9GYZ6|V9GYZ6_HUMAN	187	197	yes	no	2	0.045775	56.404	By matching	By MS/MS	By matching		1	1	0	0
FVVMVTPEDLK	FRNERAIRFVVMVTPE	MVTPEDLKANAEYIKM	R	F	V	L	K	A	0	0	0	1	0	0	1	0	0	0	1	1	1	1	1	0	1	0	0	3	0	11	0	1276.67	sp|Q13085-3|ACACA_HUMAN;sp|Q13085-2|ACACA_HUMAN;sp|Q13085|ACACA_HUMAN;sp|Q13085-4|ACACA_HUMAN;sp|O00763-3|ACACB_HUMAN;sp|O00763-2|ACACB_HUMAN;sp|O00763|ACACB_HUMAN;tr|A0A087X0W4|A0A087X0W4_HUMAN;tr|S4R3S7|S4R3S7_HUMAN	sp|Q13085-3|ACACA_HUMAN	75	85	yes	no	2	3.7884e-06	176.95	By MS/MS	By MS/MS	By MS/MS	1	1	1	0	0
FWEVISDEHGIDPTGTYHGDSDLQLDR	________________	DSDLQLDRISVYYNEA	M	F	W	D	R	I	0	1	0	5	0	1	2	3	2	2	2	0	0	1	1	2	2	1	1	1	0	27	0	3101.4	tr|Q5JP53|Q5JP53_HUMAN;sp|P07437|TBB5_HUMAN	tr|Q5JP53|Q5JP53_HUMAN	2	28	yes	no	4	0.0033508	56.461	By matching	By MS/MS	By matching		1	1	13485000	0
FWEVISDEHGIDPTGTYHGDSDLQLER	CGNQIGAKFWEVISDE	DSDLQLERINVYYNEA	K	F	W	E	R	I	0	1	0	4	0	1	3	3	2	2	2	0	0	1	1	2	2	1	1	1	0	27	0	3115.42	sp|P68371|TBB4B_HUMAN;sp|P04350|TBB4A_HUMAN;tr|M0R2D3|M0R2D3_HUMAN;tr|M0QY85|M0QY85_HUMAN;tr|M0QZL7|M0QZL7_HUMAN;tr|M0R278|M0R278_HUMAN;tr|M0R0X0|M0R0X0_HUMAN;tr|M0QY37|M0QY37_HUMAN;tr|M0QX14|M0QX14_HUMAN;tr|M0QYM7|M0QYM7_HUMAN	sp|P68371|TBB4B_HUMAN	20	46	yes	no	4	0.02753	35.359	By matching	By MS/MS	By MS/MS		1	1	7815600	0
FYMYELLK	ILTDFDIRFYMYELLK	FYMYELLKALDYCHSK	R	F	Y	L	K	A	0	0	0	0	0	0	1	0	0	0	2	1	1	1	0	0	0	0	2	0	0	8	0	1105.55	sp|P19784|CSK22_HUMAN	sp|P19784|CSK22_HUMAN	136	143	yes	yes	2	0.0084109	91.069	By matching	By MS/MS	By MS/MS		1	1	0	0
FYQGFLFSEKPEK	CCVFNELKFYQGFLFS	LFSEKPEKNLLIFENL	K	F	Y	E	K	N	0	0	0	0	0	1	2	1	0	0	1	2	0	3	1	1	0	0	1	0	0	13	1	1618.8	sp|P78527|PRKDC_HUMAN;sp|P78527-2|PRKDC_HUMAN	sp|P78527|PRKDC_HUMAN	1961	1973	yes	no	3	0.039712	56.087	By matching	By matching	By MS/MS			1	988160	0
GAAPNVVYTYTGK	TVGDDVGKGAAPNVVY	VVYTYTGKRIALYIGN	K	G	A	G	K	R	2	0	1	0	0	0	0	2	0	0	0	1	0	0	1	0	2	0	2	2	0	13	0	1339.68	tr|F8WJN3|F8WJN3_HUMAN;sp|Q16630-3|CPSF6_HUMAN;sp|Q16630|CPSF6_HUMAN;sp|Q16630-2|CPSF6_HUMAN;tr|F8W084|F8W084_HUMAN	tr|F8WJN3|F8WJN3_HUMAN	67	79	yes	no	2	0.0007022	111.72	By matching	By MS/MS	By MS/MS	1	1	1	9631700	1599800
GAEAANVTGPDGVPVEGSR	FDVVEGEKGAEAANVT	GVPVEGSRYAADRRRY	K	G	A	S	R	Y	3	1	1	1	0	0	2	4	0	0	0	0	0	0	2	1	1	0	0	3	0	19	0	1781.85	sp|P16989-2|YBOX3_HUMAN;sp|P16989-3|YBOX3_HUMAN;sp|P16989|YBOX3_HUMAN	sp|P16989-2|YBOX3_HUMAN	151	169	yes	no	2	3.217e-08	174.72	By matching	By MS/MS	By MS/MS		1	1	6783700	0
GAEAANVTGPGGVPVQGSK	FDVVEGEKGAEAANVT	GVPVQGSKYAADRNHY	K	G	A	S	K	Y	3	0	1	0	0	1	1	5	0	0	0	1	0	0	2	1	1	0	0	3	0	19	0	1694.86	sp|P67809|YBOX1_HUMAN;tr|A0A087X1S2|A0A087X1S2_HUMAN;tr|H0Y449|H0Y449_HUMAN;tr|C9J5V9|C9J5V9_HUMAN	sp|P67809|YBOX1_HUMAN	119	137	yes	no	2	2.2672e-21	248.94	By matching	By MS/MS	By MS/MS	1	1	1	53927000	679860
GALQNIIPASTGAAK	GKLWRDGRGALQNIIP	PASTGAAKAVGKVIPE	R	G	A	A	K	A	4	0	1	0	0	1	0	2	0	2	1	1	0	0	1	1	1	0	0	0	0	15	0	1410.78	sp|P04406-2|G3P_HUMAN;sp|P04406|G3P_HUMAN;tr|E7EUT5|E7EUT5_HUMAN	sp|P04406-2|G3P_HUMAN	159	173	yes	no	2	0.0094237	82.529	By MS/MS	By matching	By MS/MS	1	1	1	161210000	89605000
GFCFITFKEEEPVKK	DNKTNKRRGFCFITFK	KEEEPVKKIMEKKYHN	R	G	F	K	K	I	0	0	0	0	1	0	3	1	0	1	0	3	0	3	1	0	1	0	0	1	0	15	2	1857.93	sp|Q14103-3|HNRPD_HUMAN;sp|Q14103|HNRPD_HUMAN;tr|H0Y8G5|H0Y8G5_HUMAN;tr|H0YA96|H0YA96_HUMAN;sp|Q14103-4|HNRPD_HUMAN;sp|Q14103-2|HNRPD_HUMAN	sp|Q14103-3|HNRPD_HUMAN	224	238	yes	no	3;4	0.0090889	74.789	By matching	By MS/MS	By MS/MS		2	2	56650000	0
GFGFILFK	DPNTGRSRGFGFILFK	GFGFILFKDAASVEKV	R	G	F	F	K	D	0	0	0	0	0	0	0	2	0	1	1	1	0	3	0	0	0	0	0	0	0	8	0	927.522	tr|D6R9P3|D6R9P3_HUMAN;tr|D6RD18|D6RD18_HUMAN;sp|Q99729-3|ROAA_HUMAN;tr|D6RBZ0|D6RBZ0_HUMAN;tr|A0A087WZV1|A0A087WZV1_HUMAN;sp|Q99729-2|ROAA_HUMAN;sp|Q99729-4|ROAA_HUMAN;sp|Q99729|ROAA_HUMAN	tr|D6R9P3|D6R9P3_HUMAN	112	119	yes	no	2	0.01536	90.777	By matching	By matching	By MS/MS			1	1526400	0
GFGFVCFSSPEEATK	MMEGGRSKGFGFVCFS	SSPEEATKAVTEMNGR	K	G	F	T	K	A	1	0	0	0	1	0	2	2	0	0	0	1	0	3	1	2	1	0	0	1	0	15	0	1661.74	tr|A0A087WTT1|A0A087WTT1_HUMAN;sp|P11940-2|PABP1_HUMAN;sp|P11940|PABP1_HUMAN;tr|E7EQV3|E7EQV3_HUMAN;tr|E7ERJ7|E7ERJ7_HUMAN;tr|H0YAR2|H0YAR2_HUMAN;sp|Q9H361|PABP3_HUMAN;tr|H0YB86|H0YB86_HUMAN;sp|Q4VXU2|PAP1L_HUMAN;tr|B1ANR0|B1ANR0_HUMAN;sp|Q13310-2|PABP4_HUMAN;sp|Q13310|PABP4_HUMAN;sp|Q13310-3|PABP4_HUMAN;tr|H0Y5F5|H0Y5F5_HUMAN;tr|H0YEU6|H0YEU6_HUMAN	tr|A0A087WTT1|A0A087WTT1_HUMAN	309	323	no	no	2	9.9081e-09	187.16	By MS/MS	By matching	By matching	1		1	13642000	12504000
GFGFVDFNSEEDAK	DRETGSSKGFGFVDFN	FNSEEDAKAAKEAMED	K	G	F	A	K	A	1	0	1	2	0	0	2	2	0	0	0	1	0	3	0	1	0	0	0	1	0	14	0	1560.67	sp|P19338|NUCL_HUMAN;tr|H7BY16|H7BY16_HUMAN	sp|P19338|NUCL_HUMAN	611	624	yes	no	2	3.3922e-12	215.09	By matching	By MS/MS	By MS/MS		1	1	17989000	0
GFGFVLFK	DPITGRSRGFGFVLFK	GFGFVLFKESESVDKV	R	G	F	F	K	E	0	0	0	0	0	0	0	2	0	0	1	1	0	3	0	0	0	0	0	1	0	8	0	913.506	sp|Q14103-3|HNRPD_HUMAN;sp|Q14103|HNRPD_HUMAN;tr|H0Y8G5|H0Y8G5_HUMAN;tr|H0YA96|H0YA96_HUMAN;tr|D6RAF8|D6RAF8_HUMAN;sp|Q14103-4|HNRPD_HUMAN;sp|Q14103-2|HNRPD_HUMAN;tr|D6RF44|D6RF44_HUMAN;tr|D6RBQ9|D6RBQ9_HUMAN;sp|O14979-3|HNRDL_HUMAN;sp|O14979-2|HNRDL_HUMAN;tr|A0A087WUK2|A0A087WUK2_HUMAN;sp|O14979|HNRDL_HUMAN	sp|Q14103-3|HNRPD_HUMAN	139	146	no	no	2	0.017124	79.116	By matching	By MS/MS	By matching		1	1	13804000	0
GFGFVSFER	TDESGKSKGFGFVSFE	FGFVSFERHEDAQKAV	K	G	F	E	R	H	0	1	0	0	0	0	1	2	0	0	0	0	0	3	0	1	0	0	0	1	0	9	0	1044.5	tr|A0A087WTT1|A0A087WTT1_HUMAN;sp|P11940-2|PABP1_HUMAN;sp|P11940|PABP1_HUMAN;tr|E7EQV3|E7EQV3_HUMAN;tr|E7ERJ7|E7ERJ7_HUMAN;tr|H0YAR2|H0YAR2_HUMAN;sp|Q9H361|PABP3_HUMAN;tr|H0YAP2|H0YAP2_HUMAN	tr|A0A087WTT1|A0A087WTT1_HUMAN	207	215	yes	no	2	0.0055124	99.815	By MS/MS	By matching	By matching	1		1	5186700	4834000
GFMQGHVNR	EHRSQFKRGFMQGHVN	FMQGHVNRQEKEEKEA	R	G	F	N	R	Q	0	1	1	0	0	1	0	2	1	0	0	0	1	1	0	0	0	0	0	1	0	9	0	1044.49	sp|Q9H2U1-3|DHX36_HUMAN;sp|Q9H2U1|DHX36_HUMAN;sp|Q9H2U1-2|DHX36_HUMAN;tr|E7EWK3|E7EWK3_HUMAN	sp|Q9H2U1-3|DHX36_HUMAN	421	429	yes	no	2	0.041457	50.04	By matching	By MS/MS	By matching		1	1	0	0
GFSSGSAVVSGGSR	GGGGGGFRGFSSGSAV	AVVSGGSRRSTSSFSC	R	G	F	S	R	R	1	1	0	0	0	0	0	4	0	0	0	0	0	1	0	5	0	0	0	2	0	14	0	1253.6	sp|P35908|K22E_HUMAN;CON__P35908	sp|P35908|K22E_HUMAN	21	34	no	no	1;2	0.00020041	141.59	By matching	By MS/MS	By MS/MS	2	2	2	51200000	15127000
GGGFGGGSSFGGGSGFSGGGFGGGGFGGGR	AAGGFGGRGGGFGGGS	GGGFGGGRFGGFGGPG	R	G	G	G	R	F	0	1	0	0	0	0	0	20	0	0	0	0	0	5	0	4	0	0	0	0	0	30	0	2398.01	sp|P35908|K22E_HUMAN	sp|P35908|K22E_HUMAN	93	122	yes	yes	2;3	4.0467e-18	199.57	By MS/MS	By MS/MS	By MS/MS	2	2	2	82620000	25753000
GGGGGGYGSGGSSYGSGGGSYGSGGGGGGGR	TISGGGSRGGGGGGYG	GGGGGGGRGSYGSGGS	R	G	G	G	R	G	0	1	0	0	0	0	0	21	0	0	0	0	0	0	0	6	0	0	3	0	0	31	0	2382.94	sp|P04264|K2C1_HUMAN;CON__P04264	sp|P04264|K2C1_HUMAN	519	549	yes	no	2;3	1.3103e-15	182.21	By MS/MS	By MS/MS	By MS/MS	2	2	2	129480000	76741000
GGGGPGGGGPGGGSAGGPSQPPGGGGPGIR	GPPGAGDRGGGGPGGG	GGGGPGIRKDAFADAV	R	G	G	I	R	K	1	1	0	0	0	1	0	18	0	1	0	0	0	0	6	2	0	0	0	0	0	30	0	2269.06	tr|A0A087WTP3|A0A087WTP3_HUMAN;sp|Q92945|FUBP2_HUMAN	tr|A0A087WTP3|A0A087WTP3_HUMAN	41	70	yes	no	2;3	0.01376	51.306	By matching	By matching	By MS/MS		2	2	7773700	0
GGGGSFGYSYGGGSGGGFSASSLGGGFGGGSR	GSSRVCGRGGGGSFGY	GGFGGGSRGFGGASGG	R	G	G	S	R	G	1	1	0	0	0	0	0	17	0	0	1	0	0	3	0	7	0	0	2	0	0	32	0	2704.15	sp|P35527|K1C9_HUMAN;CON__P35527	sp|P35527|K1C9_HUMAN	64	95	yes	no	2;3	4.3401e-27	216.48	By MS/MS	By MS/MS	By MS/MS	3	2	2	60191000	16351000
GGQLQEQLTQQLSQALSSAVAGR	ALAEGQQRGGQLQEQL	LSSAVAGRLERSIRDE	R	G	G	G	R	L	3	1	0	0	0	6	1	3	0	0	4	0	0	0	0	3	1	0	0	1	0	23	0	2369.23	sp|Q6P2E9|EDC4_HUMAN;sp|Q6P2E9-2|EDC4_HUMAN	sp|Q6P2E9|EDC4_HUMAN	1016	1038	yes	no	2;3	5.9174e-08	146.25	By matching	By MS/MS	By MS/MS		2	2	6043900	0
GGSGGGGSISGGGYGSGGGSGGR	GGRQSGSRGGSGGGGS	SGGGSGGRYGSGGGSK	R	G	G	G	R	Y	0	1	0	0	0	0	0	15	0	1	0	0	0	0	0	5	0	0	1	0	0	23	0	1740.74	sp|P35908|K22E_HUMAN;CON__P35908	sp|P35908|K22E_HUMAN	550	572	yes	no	2	0.00042697	91.883	By MS/MS	By MS/MS	By MS/MS	1	1	1	10281000	1542500
GGSGGSHGGGSGFGGESGGSYGGGEEASGSGGGYGGGSGK	YGGGSGSRGGSGGSHG	GYGGGSGKSSHS____	R	G	G	G	K	S	1	0	0	0	0	0	3	23	1	0	0	1	0	1	0	8	0	0	2	0	0	40	0	3222.27	sp|P35527|K1C9_HUMAN;CON__P35527;tr|K7EQQ3|K7EQQ3_HUMAN	sp|P35527|K1C9_HUMAN	580	619	yes	no	3	4.6831e-15	121.71	By matching	By MS/MS	By matching		1		10031000	0
GGSGGSYGGGGSGGGYGGGSGSR	GSYGRGSRGGSGGSYG	YGGGSGSRGGSGGSYG	R	G	G	S	R	G	0	1	0	0	0	0	0	15	0	0	0	0	0	0	0	5	0	0	2	0	0	23	0	1790.72	sp|P35527|K1C9_HUMAN;CON__P35527;tr|K7EQQ3|K7EQQ3_HUMAN	sp|P35527|K1C9_HUMAN	491	513	yes	no	2;3	6.3729e-05	102.16	By MS/MS	By MS/MS	By MS/MS	2	2	2	104060000	15756000
GGSISGGGYGSGGGK	YGSGGGSKGGSISGGG	GYGSGGGKHSSGGGSR	K	G	G	G	K	H	0	0	0	0	0	0	0	9	0	1	0	1	0	0	0	3	0	0	1	0	0	15	0	1196.54	sp|P35908|K22E_HUMAN;CON__P35908	sp|P35908|K22E_HUMAN	581	595	yes	no	2	9.7456e-05	150.9	By MS/MS	By MS/MS	By MS/MS	1	1	1	20054000	5895600
GGSSSGGGYGSGGGGSSSVK	HSSGGGSRGGSSSGGG	GGGSSSVKGSSGEAFG	R	G	G	V	K	G	0	0	0	0	0	0	0	10	0	0	0	1	0	0	0	7	0	0	1	1	0	20	0	1587.68	sp|P35908|K22E_HUMAN;CON__P35908	sp|P35908|K22E_HUMAN	604	623	yes	no	2	0.032674	54.875	By matching	By MS/MS	By matching	1	1	1	5180900	534070
GGSWVVIDSSINPR	IPPQAELRGGSWVVID	IDSSINPRHMEMYADR	R	G	G	P	R	H	0	1	1	1	0	0	0	2	0	2	0	0	0	0	1	3	0	1	0	2	0	14	0	1485.76	sp|Q13085-3|ACACA_HUMAN;sp|Q13085-2|ACACA_HUMAN;sp|Q13085|ACACA_HUMAN;sp|Q13085-4|ACACA_HUMAN;tr|Q59FY4|Q59FY4_HUMAN	sp|Q13085-3|ACACA_HUMAN	2012	2025	yes	no	2	3.4919e-12	214.61	By MS/MS	By MS/MS	By MS/MS	1	1	1	16904000	6284400
GHPQDPLLSQFSAMAHK	WWEVMKHKGHPQDPLL	QFSAMAHKYLPALDEF	K	G	H	H	K	Y	2	0	0	1	0	2	0	1	2	0	2	1	1	1	2	2	0	0	0	0	0	17	0	1862.91	tr|I3L2C7|I3L2C7_HUMAN;sp|P57678|GEMI4_HUMAN;tr|I3L399|I3L399_HUMAN;tr|I3L4M4|I3L4M4_HUMAN;tr|I3L4A4|I3L4A4_HUMAN	tr|I3L2C7|I3L2C7_HUMAN	161	177	yes	no	3	0.00068705	104.2	By matching	By MS/MS	By matching		1	1	0	0
GHYTEGAELVDSVLDVVR	GAGNNWAKGHYTEGAE	DSVLDVVRKEAESCDC	K	G	H	V	R	K	1	1	0	2	0	0	2	2	1	0	2	0	0	0	0	1	1	0	1	4	0	18	0	1957.97	sp|P68371|TBB4B_HUMAN;tr|G3V2A3|G3V2A3_HUMAN;tr|Q5JP53|Q5JP53_HUMAN;sp|P07437|TBB5_HUMAN;tr|Q5ST81|Q5ST81_HUMAN;sp|Q13509|TBB3_HUMAN;sp|Q13509-2|TBB3_HUMAN	sp|P68371|TBB4B_HUMAN	104	121	no	no	2;3	9.1987e-19	237.46	By matching	By MS/MS	By MS/MS	1	2	2	34624000	1763100
GIAYIEFK	VSKDGKSKGIAYIEFK	GIAYIEFKTEADAEKT	K	G	I	F	K	T	1	0	0	0	0	0	1	1	0	2	0	1	0	1	0	0	0	0	1	0	0	8	0	939.507	sp|P19338|NUCL_HUMAN;tr|H7BY16|H7BY16_HUMAN	sp|P19338|NUCL_HUMAN	430	437	yes	no	2	0.0037124	103.74	By matching	By matching	By MS/MS			1	0	0
GIFTSEIGTK	IGEYDVLRGIFTSEIG	FTSEIGTKQITQSALL	R	G	I	T	K	Q	0	0	0	0	0	0	1	2	0	2	0	1	0	1	0	1	2	0	0	0	0	10	0	1051.56	sp|P78527|PRKDC_HUMAN;sp|P78527-2|PRKDC_HUMAN	sp|P78527|PRKDC_HUMAN	2941	2950	yes	no	2	0.025968	70.412	By matching	By MS/MS	By matching		1	1	3810100	0
GIGMGNIGPAGMGMEGIGFGINK	IDANHLNKGIGMGNIG	GIGFGINKMGGMEGPF	K	G	I	N	K	M	1	0	2	0	0	0	1	9	0	4	0	1	3	1	1	0	0	0	0	0	0	23	0	2177.04	sp|P52272-2|HNRPM_HUMAN;tr|A0A087X0X3|A0A087X0X3_HUMAN;sp|P52272|HNRPM_HUMAN;tr|M0QZM1|M0QZM1_HUMAN;tr|M0QYL3|M0QYL3_HUMAN	sp|P52272-2|HNRPM_HUMAN	284	306	yes	no	2	1.7993e-05	113.63	By matching	By MS/MS	By MS/MS		1	1	0	0
GIHQSTIDLK	ELNHKLIKGIHQSTID	HQSTIDLKNELKQCIG	K	G	I	L	K	N	0	0	0	1	0	1	0	1	1	2	1	1	0	0	0	1	1	0	0	0	0	10	0	1110.6	sp|Q14258|TRI25_HUMAN	sp|Q14258|TRI25_HUMAN	336	345	yes	yes	2	0.011388	83.081	By matching	By MS/MS	By matching		1	1	18125000	0
GIHQSTIDLKNELK	ELNHKLIKGIHQSTID	IDLKNELKQCIGRLQE	K	G	I	L	K	Q	0	0	1	1	0	1	1	1	1	2	2	2	0	0	0	1	1	0	0	0	0	14	1	1594.87	sp|Q14258|TRI25_HUMAN	sp|Q14258|TRI25_HUMAN	336	349	yes	yes	3	0.042222	67.019	By matching	By MS/MS	By matching		1	1	6432300	0
GIHYWEVELQK	LGLHCYKKGIHYWEVE	YWEVELQKNNFCGVGI	K	G	I	Q	K	N	0	0	0	0	0	1	2	1	1	1	1	1	0	0	0	0	0	1	1	1	0	11	0	1400.71	sp|Q14258|TRI25_HUMAN	sp|Q14258|TRI25_HUMAN	510	520	yes	yes	2;3	2.2334e-05	163.84	By matching	By MS/MS	By MS/MS		2	2	29092000	0
GILAADESTGSIAK	HRIVAPGKGILAADES	ESTGSIAKRLQSIGTE	K	G	I	A	K	R	3	0	0	1	0	0	1	2	0	2	1	1	0	0	0	2	1	0	0	0	0	14	0	1331.69	tr|H3BUH7|H3BUH7_HUMAN;tr|H3BPS8|H3BPS8_HUMAN;tr|H3BQN4|H3BQN4_HUMAN;sp|P04075|ALDOA_HUMAN;tr|J3KPS3|J3KPS3_HUMAN;sp|P04075-2|ALDOA_HUMAN	tr|H3BUH7|H3BUH7_HUMAN	29	42	yes	no	2	0.046618	59.75	By matching	By matching	By MS/MS	1	1	1	10569000	3879500
GISTKPVYIPEVELNHK	LEKASKLRGISTKPVY	PEVELNHKLIKGIHQS	R	G	I	H	K	L	0	0	1	0	0	0	2	1	1	2	1	2	0	0	2	1	1	0	1	2	0	17	1	1923.05	sp|Q14258|TRI25_HUMAN	sp|Q14258|TRI25_HUMAN	316	332	yes	yes	3;4	0.0014452	109.14	By matching	By MS/MS	By MS/MS		2	2	43522000	0
GITNLCVIGGDGSLTGANLFR	AACNLLQRGITNLCVI	LTGANLFRKEWSGLLE	R	G	I	F	R	K	1	1	2	1	1	0	0	5	0	2	3	0	0	1	0	1	2	0	0	1	0	21	0	2134.08	sp|Q01813-2|PFKAP_HUMAN;sp|Q01813|PFKAP_HUMAN;tr|Q5VSR5|Q5VSR5_HUMAN;tr|V9GYV7|V9GYV7_HUMAN	sp|Q01813-2|PFKAP_HUMAN	110	130	yes	no	2	0.0016767	89.47	By matching	By MS/MS	By matching		1	1	1935300	0
GLAGVENVTELK	KRKQISVRGLAGVENV	VENVTELKKNFNRHLH	R	G	L	L	K	K	1	0	1	0	0	0	2	2	0	0	2	1	0	0	0	0	1	0	0	2	0	12	0	1228.67	sp|P11217-2|PYGM_HUMAN;sp|P11217|PYGM_HUMAN	sp|P11217-2|PYGM_HUMAN	18	29	yes	no	2	0.0001219	144.28	By MS/MS	By matching	By matching	1			1352800	1352800
GLSEDTTEETLKESFDGSVR	PSKTLFVKGLSEDTTE	ESFDGSVRARIVTDRE	K	G	L	V	R	A	0	1	0	2	0	0	4	2	0	0	2	1	0	1	0	3	3	0	0	1	0	20	1	2199.02	sp|P19338|NUCL_HUMAN;tr|H7BY16|H7BY16_HUMAN	sp|P19338|NUCL_HUMAN	578	597	yes	no	3	0.0056167	82.877	By matching	By MS/MS	By MS/MS		1	1	18015000	0
GLVSTLQSATEQMAATVAGSVR	EPVLAQLRGLVSTLQS	ATVAGSVRAEVQHQLH	R	G	L	V	R	A	4	1	0	0	0	2	1	2	0	0	2	0	1	0	0	3	3	0	0	3	0	22	0	2176.12	sp|Q6P2E9|EDC4_HUMAN;sp|Q6P2E9-2|EDC4_HUMAN;tr|I3L2F4|I3L2F4_HUMAN	sp|Q6P2E9|EDC4_HUMAN	1176	1197	yes	no	2;3	8.4369e-06	119.43	By matching	By MS/MS	By MS/MS		2	2	0	0
GMTLVTPLQLLLFASK	RTRAISAKGMTLVTPL	QLLLFASKKVQSDGQI	K	G	M	S	K	K	1	0	0	0	0	1	0	1	0	0	5	1	1	1	1	1	2	0	0	1	0	16	0	1731	sp|Q08211|DHX9_HUMAN;sp|Q08211-2|DHX9_HUMAN	sp|Q08211|DHX9_HUMAN	1058	1073	yes	no	2	0.00052417	116.86	By matching	By matching	By MS/MS		1	1	0	0
GNFGGSFAGSFGGAGGHAPGVAR	DRAIEMERGNFGGSFA	GHAPGVARKACQIFVR	R	G	N	A	R	K	4	1	1	0	0	0	0	9	1	0	0	0	0	3	1	2	0	0	0	1	0	23	0	2033.95	sp|P52272-2|HNRPM_HUMAN;tr|A0A087X0X3|A0A087X0X3_HUMAN;sp|P52272|HNRPM_HUMAN;tr|M0R2I7|M0R2I7_HUMAN;tr|M0QY96|M0QY96_HUMAN	sp|P52272-2|HNRPM_HUMAN	589	611	yes	no	3	0.00038812	86.179	By matching	By MS/MS	By MS/MS		1	1	16130000	0
GNSLQEILER	HKYVIGPKGNSLQEIL	SLQEILERTGVSVEIP	K	G	N	E	R	T	0	1	1	0	0	1	2	1	0	1	2	0	0	0	0	1	0	0	0	0	0	10	0	1157.6	sp|Q00341|VIGLN_HUMAN;tr|H7C0A4|H7C0A4_HUMAN	sp|Q00341|VIGLN_HUMAN	315	324	yes	no	2	8.2762e-08	202.65	By matching	By MS/MS	By MS/MS		1	1	12498000	0
GPGPLQER	SEYERMGRGPGPLQER	GPGPLQERSLFEKKRG	R	G	P	E	R	S	0	1	0	0	0	1	1	2	0	0	1	0	0	0	2	0	0	0	0	0	0	8	0	852.445	sp|P43243|MATR3_HUMAN;tr|A8MXP9|A8MXP9_HUMAN;tr|D6REM6|D6REM6_HUMAN;tr|D6R991|D6R991_HUMAN;tr|H0Y8T4|H0Y8T4_HUMAN	sp|P43243|MATR3_HUMAN	256	263	yes	no	2	0.035713	71.692	By matching	By matching	By MS/MS		1	1	3215900	0
GPSLNPVLDYDHGSR	RRDSFDDRGPSLNPVL	LDYDHGSRSQESGYYD	R	G	P	S	R	S	0	1	1	2	0	0	0	2	1	0	2	0	0	0	2	2	0	0	1	1	0	15	0	1625.78	sp|P43243|MATR3_HUMAN;tr|A8MXP9|A8MXP9_HUMAN;tr|D6REM6|D6REM6_HUMAN;tr|D6R991|D6R991_HUMAN	sp|P43243|MATR3_HUMAN	193	207	yes	no	3	0.0041873	103.79	By matching	By MS/MS	By MS/MS		1	1	3190600	0
GPVKPTGGPGGGGTQTQQQMNQLK	SSQNGQLRGPVKPTGG	QQQMNQLKNTNTINNG	R	G	P	L	K	N	0	0	1	0	0	5	0	7	0	0	1	2	1	0	3	0	3	0	0	1	0	24	1	2365.18	sp|P26196|DDX6_HUMAN;tr|Q8IV96|Q8IV96_HUMAN	sp|P26196|DDX6_HUMAN	23	46	yes	no	3	6.7964e-06	114.39	By matching	By MS/MS	By MS/MS	1	1	1	0	0
GPYESGSGHSSGLGHQESR	GSGRSSSRGPYESGSG	GLGHQESRSGQSSGYG	R	G	P	S	R	S	0	1	0	0	0	1	2	5	2	0	1	0	0	0	1	5	0	0	1	0	0	19	0	1927.84	sp|Q86YZ3|HORN_HUMAN;CON__Q86YZ3	sp|Q86YZ3|HORN_HUMAN	572	590	yes	no	3	0.013994	62.658	By matching	By MS/MS	By matching	1	1	1	4675800	745410
GPYESGSGHSSGLGHR	GSGWSSSRGPYESGSG	HSSGLGHRESRSGQSS	R	G	P	H	R	E	0	1	0	0	0	0	1	5	2	0	1	0	0	0	1	4	0	0	1	0	0	16	0	1583.71	sp|Q86YZ3|HORN_HUMAN;CON__Q86YZ3	sp|Q86YZ3|HORN_HUMAN	1038	1053	yes	no	2	0.00050707	129.29	By matching	By MS/MS	By matching	1	1	1	2772800	409920
GQPIYIQFSNHK	TSVTPVLRGQPIYIQF	YIQFSNHKELKTDSSP	R	G	Q	H	K	E	0	0	1	0	0	2	0	1	1	2	0	1	0	1	1	1	0	0	1	0	0	12	0	1430.73	tr|A6NLN1|A6NLN1_HUMAN;sp|P26599|PTBP1_HUMAN;sp|P26599-2|PTBP1_HUMAN;sp|P26599-3|PTBP1_HUMAN;tr|K7EKJ7|K7EKJ7_HUMAN;tr|K7ES59|K7ES59_HUMAN	tr|A6NLN1|A6NLN1_HUMAN	93	104	yes	no	2;3	7.7393e-12	213.84	By matching	By MS/MS	By MS/MS		2	2	68186000	0
GQTGGDVNVEMDAAPGVDLSR	EEEMLALRGQTGGDVN	APGVDLSRILNEMRDQ	R	G	Q	S	R	I	2	1	1	3	0	1	1	4	0	0	1	0	1	0	1	1	1	0	0	3	0	21	0	2086.96	sp|P08779|K1C16_HUMAN;CON__P08779;CON__Q9Z2K1;CON__Q3ZAW8;tr|K7ENW6|K7ENW6_HUMAN	sp|P08779|K1C16_HUMAN	264	284	yes	no	2	2.011e-06	141.79	By MS/MS	By matching	By matching	1	1		0	0
GQVGGDVNVEMDAAPGVDLSR	EEEMNALRGQVGGDVN	APGVDLSRILNEMRDQ	R	G	Q	S	R	I	2	1	1	3	0	1	1	4	0	0	1	0	1	0	1	1	0	0	0	4	0	21	0	2084.98	sp|P02533|K1C14_HUMAN;CON__P02533;CON__Q6IFX2	sp|P02533|K1C14_HUMAN	262	282	yes	no	2	3.0203e-16	217.86	By MS/MS	By MS/MS	By MS/MS	1	1	1	0	0
GSGGLGGACGGAGFGSR	SISVSRSRGSGGLGGA	GGAGFGSRSLYGLGGS	R	G	S	S	R	S	2	1	0	0	1	0	0	9	0	0	1	0	0	1	0	2	0	0	0	0	0	17	0	1423.63	sp|P48668|K2C6C_HUMAN;CON__P48668;CON__P04259;sp|P02538|K2C6A_HUMAN;CON__P02538	sp|P48668|K2C6C_HUMAN	43	59	no	no	2	5.4811e-05	150.01	By MS/MS	By MS/MS	By matching	1	1	1	56560000	19377000
GSGSGQSPSSGQHGTGFGR	QSPGHGQRGSGSGQSP	QHGTGFGRSSSSGPYV	R	G	S	G	R	S	0	1	0	0	0	2	0	7	1	0	0	0	0	1	1	5	1	0	0	0	0	19	0	1746.77	sp|Q86YZ3|HORN_HUMAN;CON__Q86YZ3	sp|Q86YZ3|HORN_HUMAN	430	448	yes	no	2;3	0.00020832	116.87	By matching	By MS/MS	By matching	1	2	1	5532000	373060
GSLGGGFSSGGFSGGSFSR	SLRISSSKGSLGGGFS	FSGGSFSRGSSGGGCF	K	G	S	S	R	G	0	1	0	0	0	0	0	8	0	0	1	0	0	3	0	6	0	0	0	0	0	19	0	1706.76	sp|P13645|K1C10_HUMAN;CON__P13645	sp|P13645|K1C10_HUMAN	41	59	yes	no	2	2.2149e-11	196.65	By MS/MS	By MS/MS	By MS/MS	1	1	1	97158000	30152000
GSRGGSGGSYGGGGSGGGYGGGSGSR	GSGGSYGRGSRGGSGG	YGGGSGSRGGSGGSYG	R	G	S	S	R	G	0	2	0	0	0	0	0	16	0	0	0	0	0	0	0	6	0	0	2	0	0	26	1	2090.88	sp|P35527|K1C9_HUMAN;CON__P35527;tr|K7EQQ3|K7EQQ3_HUMAN	sp|P35527|K1C9_HUMAN	488	513	yes	no	3	0.00012352	91.617	By matching	By MS/MS	By matching	1	1	1	1985500	149490
GSSGGGCFGGSSGGYGGLGGFGGGSFR	FSGGSFSRGSSGGGCF	GFGGGSFRGSYGSSSF	R	G	S	F	R	G	0	1	0	0	1	0	0	15	0	0	1	0	0	3	0	5	0	0	1	0	0	27	0	2341.98	sp|P13645|K1C10_HUMAN;CON__P13645	sp|P13645|K1C10_HUMAN	60	86	yes	no	2;3	1.1786e-13	175.99	By MS/MS	By MS/MS	By MS/MS	2	2	2	73327000	19459000
GSSSGGGYSSGSSSYGSGGR	AFGGSGGRGSSSGGGY	SSYGSGGRQSGSRGGS	R	G	S	G	R	Q	0	1	0	0	0	0	0	8	0	0	0	0	0	0	0	9	0	0	2	0	0	20	0	1739.7	sp|P35908|K22E_HUMAN;CON__P35908	sp|P35908|K22E_HUMAN	525	544	yes	no	2	2.4301e-06	154.56	By MS/MS	By MS/MS	By MS/MS	1	1	1	26215000	3821700
GSVLEPEGTVEIK	MYADRESRGSVLEPEG	PEGTVEIKFRRKDLVK	R	G	S	I	K	F	0	0	0	0	0	0	3	2	0	1	1	1	0	0	1	1	1	0	0	2	0	13	0	1356.71	sp|Q13085-3|ACACA_HUMAN;sp|Q13085-2|ACACA_HUMAN;sp|Q13085|ACACA_HUMAN;sp|Q13085-4|ACACA_HUMAN;tr|Q59FY4|Q59FY4_HUMAN	sp|Q13085-3|ACACA_HUMAN	2037	2049	yes	no	2	1.3752e-06	181.98	By MS/MS	By MS/MS	By MS/MS	1	1	1	37372000	12564000
GSYGDLGGPIITTQVTIPK	DYSYAGGRGSYGDLGG	TTQVTIPKDLAGSIIG	R	G	S	P	K	D	0	0	0	1	0	1	0	4	0	3	1	1	0	0	2	1	3	0	1	1	0	19	0	1916.03	sp|P61978|HNRPK_HUMAN;sp|P61978-2|HNRPK_HUMAN;tr|Q5T6W5|Q5T6W5_HUMAN;sp|P61978-3|HNRPK_HUMAN;tr|Q5T6W2|Q5T6W2_HUMAN;tr|S4R359|S4R359_HUMAN	sp|P61978|HNRPK_HUMAN	378	396	yes	no	2	2.4675e-11	195.25	By matching	By MS/MS	By MS/MS		1	1	20021000	0
GTEQELIGLLQAR	EKIAEELKGTEQELIG	LIGLLQAREKEVHDLE	K	G	T	A	R	E	1	1	0	0	0	2	2	2	0	1	3	0	0	0	0	0	1	0	0	0	0	13	0	1426.78	tr|Q5VXJ5|Q5VXJ5_HUMAN;tr|A0A087WZC3|A0A087WZC3_HUMAN;sp|Q15431|SYCP1_HUMAN	tr|Q5VXJ5|Q5VXJ5_HUMAN	462	474	yes	no	2	0.0094299	77.279	By MS/MS	By matching	By matching	1	1	1	6302200	2213200
GTLEQWIEK	IQMEFCDKGTLEQWIE	TLEQWIEKRRGEKLDK	K	G	T	E	K	R	0	0	0	0	0	1	2	1	0	1	1	1	0	0	0	0	1	1	0	0	0	9	0	1102.57	sp|P19525|E2AK2_HUMAN;sp|P19525-2|E2AK2_HUMAN	sp|P19525|E2AK2_HUMAN	372	380	yes	no	2	0.0065868	96.342	By matching	By MS/MS	By matching		1		4428300	0
GTPQQIDYAR	NMKLFTIRGTPQQIDY	PQQIDYARQLIEEKIG	R	G	T	A	R	Q	1	1	0	1	0	2	0	1	0	1	0	0	0	0	1	0	1	0	1	0	0	10	0	1147.56	sp|Q96AE4|FUBP1_HUMAN;sp|Q96AE4-2|FUBP1_HUMAN;tr|E9PEB5|E9PEB5_HUMAN	sp|Q96AE4|FUBP1_HUMAN	431	440	yes	no	2	0.019451	73.499	By matching	By MS/MS	By matching		1	1	6768000	0
GVISDILDWK	TPGRMQEKGVISDILD	ISDILDWKTSRTFFYW	K	G	V	W	K	T	0	0	0	2	0	0	0	1	0	2	1	1	0	0	0	1	0	1	0	1	0	10	0	1144.61	sp|Q13085-3|ACACA_HUMAN;sp|Q13085-2|ACACA_HUMAN;sp|Q13085|ACACA_HUMAN;sp|Q13085-4|ACACA_HUMAN;tr|Q59FY4|Q59FY4_HUMAN	sp|Q13085-3|ACACA_HUMAN	2122	2131	yes	no	2	0.0046708	94.692	By matching	By MS/MS	By matching	1	1	1	3806500	943220
GVLQTAAER	MLWKGDLKGVLQTAAE	VLQTAAERGELTDNLV	K	G	V	E	R	G	2	1	0	0	0	1	1	1	0	0	1	0	0	0	0	0	1	0	0	1	0	9	0	943.509	sp|Q8TEQ6|GEMI5_HUMAN	sp|Q8TEQ6|GEMI5_HUMAN	934	942	yes	yes	2	0.00054015	159.34	By matching	By MS/MS	By MS/MS		1	1	14152000	0
GVTIPYRPKPSSSPVIFAGGQDR	VMLESPPKGVTIPYRP	IFAGGQDRYSTGSDSA	K	G	V	D	R	Y	1	2	0	1	0	1	0	3	0	2	0	1	0	1	4	3	1	0	1	2	0	23	2	2428.29	sp|Q15366-6|PCBP2_HUMAN;sp|Q15366-3|PCBP2_HUMAN;sp|Q15366|PCBP2_HUMAN;sp|Q15366-2|PCBP2_HUMAN;tr|H3BSS4|H3BSS4_HUMAN	sp|Q15366-6|PCBP2_HUMAN	173	195	yes	no	3	0.0019615	72.564	By matching	By MS/MS	By matching		1	1	6272300	0
GYFEYIEENK	RPREDHGRGYFEYIEE	FEYIEENKYSRAKSPQ	R	G	Y	N	K	Y	0	0	1	0	0	0	3	1	0	1	0	1	0	1	0	0	0	0	2	0	0	10	0	1290.58	sp|Q00839-2|HNRPU_HUMAN;sp|Q00839|HNRPU_HUMAN;tr|Q5RI18|Q5RI18_HUMAN	sp|Q00839-2|HNRPU_HUMAN	237	246	yes	no	2	0.0020814	119.22	By matching	By MS/MS	By matching		1	1	4033600	0
GYFEYIEENKYSR	RPREDHGRGYFEYIEE	IEENKYSRAKSPQPPV	R	G	Y	S	R	A	0	1	1	0	0	0	3	1	0	1	0	1	0	1	0	1	0	0	3	0	0	13	1	1696.77	sp|Q00839-2|HNRPU_HUMAN;sp|Q00839|HNRPU_HUMAN;tr|Q5RI18|Q5RI18_HUMAN	sp|Q00839-2|HNRPU_HUMAN	237	249	yes	no	2	0.0010271	162.93	By matching	By MS/MS	By matching		1	1	3448600	0
GYGFVHFETQEAAER	VCDENGSKGYGFVHFE	ETQEAAERAIEKMNGM	K	G	Y	E	R	A	2	1	0	0	0	1	3	2	1	0	0	0	0	2	0	0	1	0	1	1	0	15	0	1739.79	tr|A0A087WTT1|A0A087WTT1_HUMAN;sp|P11940-2|PABP1_HUMAN;sp|P11940|PABP1_HUMAN;tr|E7EQV3|E7EQV3_HUMAN;tr|E7ERJ7|E7ERJ7_HUMAN;tr|H0YAR2|H0YAR2_HUMAN;tr|H0YBN4|H0YBN4_HUMAN;tr|E5RGH3|E5RGH3_HUMAN	tr|A0A087WTT1|A0A087WTT1_HUMAN	114	128	yes	no	3	0.0025505	90.689	By MS/MS	By matching	By matching	1			1957000	1957000
HEERQDEHGYISR	GVVEITGKHEERQDEH	DEHGYISRCFTRKYTL	K	H	E	S	R	C	0	2	0	1	0	1	3	1	2	1	0	0	0	0	0	1	0	0	1	0	0	13	1	1654.74	sp|P04792|HSPB1_HUMAN	sp|P04792|HSPB1_HUMAN	124	136	yes	yes	4	0.04507	10.72	By MS/MS	By matching	By matching	1	1	1	725870	241230
HEVLLISAEQDKR	KEGIEKARHEVLLISA	ISAEQDKRAVERLEVE	R	H	E	K	R	A	1	1	0	1	0	1	2	0	1	1	2	1	0	0	0	1	0	0	0	1	0	13	1	1536.83	sp|Q00341|VIGLN_HUMAN;sp|Q00341-2|VIGLN_HUMAN;tr|H0Y394|H0Y394_HUMAN;tr|H7C0A4|H7C0A4_HUMAN;tr|C9JIZ1|C9JIZ1_HUMAN	sp|Q00341|VIGLN_HUMAN	210	222	no	no	3	1.388e-06	179.83	By matching	By MS/MS	By MS/MS		1	1	14105000	0
HGDLPDIQIK	VVLYRSYRHGDLPDIQ	DLPDIQIKHSSLITPL	R	H	G	I	K	H	0	0	0	2	0	1	0	1	1	2	1	1	0	0	1	0	0	0	0	0	0	10	0	1134.6	sp|P78527|PRKDC_HUMAN;sp|P78527-2|PRKDC_HUMAN	sp|P78527|PRKDC_HUMAN	2777	2786	yes	no	2	0.0021244	118.28	By matching	By MS/MS	By MS/MS		1	1	10771000	0
HGGGGGGFGGGGFGSR	SSFSCLSRHGGGGGGF	GGGGFGSRSLVGLGGT	R	H	G	S	R	S	0	1	0	0	0	0	0	11	1	0	0	0	0	2	0	1	0	0	0	0	0	16	0	1319.58	sp|P35908|K22E_HUMAN;CON__P35908	sp|P35908|K22E_HUMAN	46	61	yes	no	2	0.0010257	115.26	By MS/MS	By MS/MS	By MS/MS	1	1	1	50748000	19049000
HGSGSGHSSSYGQHGSGSGWSSSSGR	GQSPSRGRHGSGSGHS	GWSSSSGRHGSGSGQS	R	H	G	G	R	H	0	1	0	0	0	1	0	8	3	0	0	0	0	0	0	11	0	1	1	0	0	26	0	2476.01	sp|Q86YZ3|HORN_HUMAN;CON__Q86YZ3	sp|Q86YZ3|HORN_HUMAN	1365	1390	yes	no	3;4	9.8678e-05	78.352	By MS/MS	By MS/MS	By MS/MS	2	2	2	11552000	758030
HGVQELEIELQSQLSK	AKEVTQLRHGVQELEI	ELQSQLSKKAALEKSL	R	H	G	S	K	K	0	0	0	0	0	3	3	1	1	1	3	1	0	0	0	2	0	0	0	1	0	16	0	1836.96	sp|P35527|K1C9_HUMAN;CON__P35527;tr|K7EQQ3|K7EQQ3_HUMAN	sp|P35527|K1C9_HUMAN	375	390	yes	no	2;3	9.4951e-32	288.41	By MS/MS	By MS/MS	By MS/MS	1	2	2	169450000	20606000
HIEIFTDLSSR	IGKKFEKRHIEIFTDL	IFTDLSSRFSKSQLDI	R	H	I	S	R	F	0	1	0	1	0	0	1	0	1	2	1	0	0	1	0	2	1	0	0	0	0	11	0	1316.67	sp|P13010|XRCC5_HUMAN;tr|C9JZ81|C9JZ81_HUMAN	sp|P13010|XRCC5_HUMAN	131	141	yes	no	2	0.00071083	126.19	By matching	By MS/MS	By MS/MS		1	1	17823000	0
HLMELNALDKQEELTPLGVHLAR	EAVLLSIRHLMELNAL	PLGVHLARLPVEPHIG	R	H	L	A	R	L	2	1	1	1	0	1	3	1	2	0	6	1	1	0	1	0	1	0	0	1	0	23	1	2626.39	sp|Q9H2U1-3|DHX36_HUMAN;sp|Q9H2U1|DHX36_HUMAN;sp|Q9H2U1-2|DHX36_HUMAN;tr|E7EWK3|E7EWK3_HUMAN	sp|Q9H2U1-3|DHX36_HUMAN	673	695	yes	no	4	0.00017134	91.64	By matching	By MS/MS	By MS/MS		1	1	0	0
HLTGEFEK	GKTTFVKRHLTGEFEK	HLTGEFEKKYVATLGV	R	H	L	E	K	K	0	0	0	0	0	0	2	1	1	0	1	1	0	1	0	0	1	0	0	0	0	8	0	959.471	tr|F5H018|F5H018_HUMAN;sp|P62826|RAN_HUMAN;tr|B5MDF5|B5MDF5_HUMAN;tr|J3KQE5|J3KQE5_HUMAN;tr|H0YFC6|H0YFC6_HUMAN	tr|F5H018|F5H018_HUMAN	26	33	yes	no	2	0.0071916	107.29	By matching	By MS/MS	By MS/MS		1	1	3069000	0
HMEVCYIFASEK	VIQQKMDRHMEVCYIF	CYIFASEKKWAFSDEW	R	H	M	E	K	K	1	0	0	0	1	0	2	0	1	1	0	1	1	1	0	1	0	0	1	1	0	12	0	1512.67	tr|I3L2C7|I3L2C7_HUMAN;sp|P57678|GEMI4_HUMAN	tr|I3L2C7|I3L2C7_HUMAN	407	418	yes	no	2	0.00055836	97.957	By matching	By matching	By MS/MS		1	1	0	0
HMFHVAWVDPEDPYK	IGLAEEIRHMFHVAWV	VDPEDPYKGYRYLYLT	R	H	M	Y	K	G	1	0	0	2	0	0	1	0	2	0	0	1	1	1	2	0	0	1	1	2	0	15	0	1869.85	sp|Q13085-3|ACACA_HUMAN;sp|Q13085-2|ACACA_HUMAN;sp|Q13085|ACACA_HUMAN;sp|Q13085-4|ACACA_HUMAN;tr|Q59FY4|Q59FY4_HUMAN;tr|A0A087WWN5|A0A087WWN5_HUMAN	sp|Q13085-3|ACACA_HUMAN	1654	1668	yes	no	3	0.00031419	125.82	By MS/MS	By MS/MS	By MS/MS	1	1	1	0	0
HNLITEMVALNPDFKPPADYKPPATR	RKKLEEERHNLITEMV	DYKPPATRVSDKVMIP	R	H	N	T	R	V	3	1	2	2	0	0	1	0	1	1	2	2	1	1	5	0	2	0	1	1	0	26	2	2934.51	sp|Q15637-4|SF01_HUMAN;sp|Q15637-6|SF01_HUMAN;sp|Q15637-7|SF01_HUMAN;sp|Q15637-3|SF01_HUMAN;sp|Q15637-2|SF01_HUMAN;sp|Q15637|SF01_HUMAN;sp|Q15637-5|SF01_HUMAN	sp|Q15637-4|SF01_HUMAN	110	135	yes	no	4	1.8358e-06	112.37	By matching	By MS/MS	By MS/MS		1	1	0	0
HQNVQLPR	PIRITLSKHQNVQLPR	HQNVQLPREGQEDQGL	K	H	Q	P	R	E	0	1	1	0	0	2	0	0	1	0	1	0	0	0	1	0	0	0	0	1	0	8	0	990.536	tr|A6NLN1|A6NLN1_HUMAN;sp|P26599|PTBP1_HUMAN;sp|P26599-2|PTBP1_HUMAN;sp|P26599-3|PTBP1_HUMAN;tr|K7EK45|K7EK45_HUMAN;tr|A0A087WUW5|A0A087WUW5_HUMAN	tr|A6NLN1|A6NLN1_HUMAN	407	414	yes	no	2	0.0069068	108.46	By matching	By MS/MS	By matching		1		20345000	0
HSEAATAQREEWK	GHSNSSPRHSEAATAQ	TAQREEWKMFIGGLSW	R	H	S	W	K	M	3	1	0	0	0	1	3	0	1	0	0	1	0	0	0	1	1	1	0	0	0	13	1	1541.72	sp|Q14103-3|HNRPD_HUMAN;sp|Q14103|HNRPD_HUMAN;tr|H0Y8G5|H0Y8G5_HUMAN;tr|D6RAF8|D6RAF8_HUMAN;tr|D6RD83|D6RD83_HUMAN	sp|Q14103-3|HNRPD_HUMAN	86	98	yes	no	2	0.031313	120.6	By matching	By MS/MS	By matching		1	1	3257200	0
HSQEELLQR	QRELAELRHSQEELLQ	SQEELLQRLCTQLEGL	R	H	S	Q	R	L	0	1	0	0	0	2	2	0	1	0	2	0	0	0	0	1	0	0	0	0	0	9	0	1138.57	sp|Q6P2E9|EDC4_HUMAN;sp|Q6P2E9-2|EDC4_HUMAN	sp|Q6P2E9|EDC4_HUMAN	966	974	yes	no	2	0.0029574	123.11	By matching	By matching	By MS/MS		1	1	18652000	0
HSSLITPLQAVAQR	DLPDIQIKHSSLITPL	PLQAVAQRDPIIAKQL	K	H	S	Q	R	D	2	1	0	0	0	2	0	0	1	1	2	0	0	0	1	2	1	0	0	1	0	14	0	1519.85	sp|P78527|PRKDC_HUMAN;sp|P78527-2|PRKDC_HUMAN	sp|P78527|PRKDC_HUMAN	2787	2800	yes	no	2	0.0002403	139.64	By matching	By MS/MS	By MS/MS		1	1	4443200	0
HSVDLIGRPFGSK	QTRHGVLRHSVDLIGR	IGRPFGSKVTCGRGGW	R	H	S	S	K	V	0	1	0	1	0	0	0	2	1	1	1	1	0	1	1	2	0	0	0	1	0	13	1	1411.76	sp|Q96FX7|TRM61_HUMAN	sp|Q96FX7|TRM61_HUMAN	45	57	yes	yes	3	0.0040461	92.856	By matching	By MS/MS	By MS/MS		1	1	5941900	0
HTGPNSPDTANDGFVR	VEMDWVLKHTGPNSPD	TANDGFVRLRGLPFGC	K	H	T	V	R	L	1	1	2	2	0	0	0	2	1	0	0	0	0	1	2	1	2	0	0	1	0	16	0	1683.76	tr|E5RGH4|E5RGH4_HUMAN;tr|E7EQJ0|E7EQJ0_HUMAN;tr|D6RAM1|D6RAM1_HUMAN;tr|H0YAQ2|H0YAQ2_HUMAN;tr|E5RGV0|E5RGV0_HUMAN;tr|D6R9T0|D6R9T0_HUMAN;tr|D6RFM3|D6RFM3_HUMAN;tr|D6RIT2|D6RIT2_HUMAN;tr|D6RIU0|D6RIU0_HUMAN;tr|D6RDU3|D6RDU3_HUMAN;tr|D6RJ04|D6RJ04_HUMAN;tr|D6RIH9|D6RIH9_HUMAN;tr|D6RBM0|D6RBM0_HUMAN;tr|E9PCY7|E9PCY7_HUMAN;sp|P55795|HNRH2_HUMAN;sp|P31943|HNRH1_HUMAN;tr|G8JLB6|G8JLB6_HUMAN	tr|E5RGH4|E5RGH4_HUMAN	22	37	yes	no	2	1.4597e-07	185.14	By matching	By matching	By MS/MS		1	1	6494100	0
IAIPGLAGAGNSVLLVSNLNPER	AAAAAAGRIAIPGLAG	VSNLNPERVTPQSLFI	R	I	A	E	R	V	3	1	3	0	0	0	1	3	0	2	4	0	0	0	2	2	0	0	0	2	0	23	0	2274.27	tr|A6NLN1|A6NLN1_HUMAN;sp|P26599|PTBP1_HUMAN;sp|P26599-2|PTBP1_HUMAN;sp|P26599-3|PTBP1_HUMAN;tr|K7EK45|K7EK45_HUMAN	tr|A6NLN1|A6NLN1_HUMAN	322	344	yes	no	2;3	2.1115e-18	210.33	By matching	By MS/MS	By MS/MS		2	2	87123000	0
IANPVEGSTDR	QMSGAQIKIANPVEGS	PVEGSTDRQVTITGSA	K	I	A	D	R	Q	1	1	1	1	0	0	1	1	0	1	0	0	0	0	1	1	1	0	0	1	0	11	0	1157.57	sp|Q15366-6|PCBP2_HUMAN;sp|Q15366-3|PCBP2_HUMAN;sp|Q15366|PCBP2_HUMAN;sp|Q15366-2|PCBP2_HUMAN;sp|Q15366-7|PCBP2_HUMAN;sp|Q15366-4|PCBP2_HUMAN;tr|H3BRU6|H3BRU6_HUMAN;tr|F8VZX2|F8VZX2_HUMAN;tr|B4DXP5|B4DXP5_HUMAN;sp|Q15366-5|PCBP2_HUMAN;tr|H3BSS4|H3BSS4_HUMAN;tr|F8VRH0|F8VRH0_HUMAN	sp|Q15366-6|PCBP2_HUMAN	319	329	yes	no	2	0.00059297	130.69	By matching	By MS/MS	By MS/MS		1	1	54191000	0
IAPAEGPDVSER	RFAGASIKIAPAEGPD	EGPDVSERMVIITGPP	K	I	A	E	R	M	2	1	0	1	0	0	2	1	0	1	0	0	0	0	2	1	0	0	0	1	0	12	0	1239.61	sp|Q9Y6M1-5|IF2B2_HUMAN;sp|Q9Y6M1-6|IF2B2_HUMAN;sp|Q9Y6M1-3|IF2B2_HUMAN;sp|Q9Y6M1-4|IF2B2_HUMAN;sp|Q9Y6M1-1|IF2B2_HUMAN;sp|Q9Y6M1|IF2B2_HUMAN;tr|F8W930|F8W930_HUMAN	sp|Q9Y6M1-5|IF2B2_HUMAN	357	368	yes	no	2	0.00076543	107.97	By matching	By matching	By MS/MS		1	1	27043000	0
IAPYSVEIK	FLEKMGQKIAPYSVEI	APYSVEIKNTCTSVYT	K	I	A	I	K	N	1	0	0	0	0	0	1	0	0	2	0	1	0	0	1	1	0	0	1	1	0	9	0	1018.57	sp|P78527|PRKDC_HUMAN;sp|P78527-2|PRKDC_HUMAN;tr|F5GX40|F5GX40_HUMAN	sp|P78527|PRKDC_HUMAN	100	108	yes	no	2	0.034849	68.846	By matching	By MS/MS	By matching		1	1	6686400	0
IASSIVAQTAGIPTLPWSGSGLR	AMWALGDKIASSIVAQ	PWSGSGLRVDWQENDF	K	I	A	L	R	V	3	1	0	0	0	1	0	3	0	3	2	0	0	0	2	4	2	1	0	1	0	23	0	2281.24	sp|Q13085-3|ACACA_HUMAN;sp|Q13085-2|ACACA_HUMAN;sp|Q13085|ACACA_HUMAN;sp|Q13085-4|ACACA_HUMAN	sp|Q13085-3|ACACA_HUMAN	166	188	yes	no	2;3	3.7451e-05	109.68	By MS/MS	By MS/MS	By MS/MS	2	2	2	34663000	11230000
ICLEIMQR	FGEGEQAKICLEIMQR	ICLEIMQRTGAHLELS	K	I	C	Q	R	T	0	1	0	0	1	1	1	0	0	2	1	0	1	0	0	0	0	0	0	0	0	8	0	1061.54	sp|Q00341|VIGLN_HUMAN;sp|Q00341-2|VIGLN_HUMAN;tr|H7C0A4|H7C0A4_HUMAN;tr|C9JIZ1|C9JIZ1_HUMAN;tr|C9JHS7|C9JHS7_HUMAN;tr|C9JHZ8|C9JHZ8_HUMAN;tr|C9JES8|C9JES8_HUMAN;tr|C9JZI8|C9JZI8_HUMAN;tr|C9J5E5|C9J5E5_HUMAN	sp|Q00341|VIGLN_HUMAN	103	110	no	no	2	0.0046536	102.51	By matching	By MS/MS	By MS/MS		1	1	0	0
IDASKNEEDEGHSNSSPR	SAESEGAKIDASKNEE	GHSNSSPRHSEAATAQ	K	I	D	P	R	H	1	1	2	2	0	0	3	1	1	1	0	1	0	0	1	4	0	0	0	0	0	18	1	1970.86	sp|Q14103-3|HNRPD_HUMAN;sp|Q14103|HNRPD_HUMAN;tr|D6RAF8|D6RAF8_HUMAN;tr|D6RD83|D6RD83_HUMAN	sp|Q14103-3|HNRPD_HUMAN	68	85	yes	no	3	0.00080432	113.11	By matching	By MS/MS	By matching		1		3266200	0
IDEPLEGSEDR	HESGASIKIDEPLEGS	PLEGSEDRIITITGTQ	K	I	D	D	R	I	0	1	0	2	0	0	3	1	0	1	1	0	0	0	1	1	0	0	0	0	0	11	0	1258.57	sp|P61978|HNRPK_HUMAN;sp|P61978-2|HNRPK_HUMAN;tr|Q5T6W5|Q5T6W5_HUMAN;sp|P61978-3|HNRPK_HUMAN;tr|S4R359|S4R359_HUMAN	sp|P61978|HNRPK_HUMAN	423	433	yes	no	2	8.8904e-08	188.27	By matching	By MS/MS	By MS/MS		1	1	13646000	0
IDLPAENSNSETIIITGK	IREESNTKIDLPAENS	ETIIITGKRANCEAAR	K	I	D	G	K	R	1	0	2	1	0	0	2	1	0	4	1	1	0	0	1	2	2	0	0	0	0	18	0	1913.99	sp|Q00341|VIGLN_HUMAN;sp|Q00341-2|VIGLN_HUMAN;tr|H0Y394|H0Y394_HUMAN;tr|H7C2D1|H7C2D1_HUMAN;tr|H7BZC3|H7BZC3_HUMAN	sp|Q00341|VIGLN_HUMAN	615	632	yes	no	2	2.327e-07	178.52	By matching	By MS/MS	By MS/MS		1	1	15315000	0
IDPENAEFLTALCELR	EYYEKAQKIDPENAEF	LTALCELRLSI_____	K	I	D	L	R	L	2	1	1	1	1	0	3	0	0	1	3	0	0	1	1	0	1	0	0	0	0	16	0	1889.92	sp|Q13325|IFIT5_HUMAN;sp|Q13325-2|IFIT5_HUMAN	sp|Q13325|IFIT5_HUMAN	464	479	yes	no	2	0.00041207	132.5	By MS/MS	By matching	By matching	1	1	1	4903100	1472600
IDSIPHLNNSTPLVDPSVYGYGVQK	RVRQIAAKIDSIPHLN	VYGYGVQKRPLDDGVG	K	I	D	Q	K	R	0	0	2	2	0	1	0	2	1	2	2	1	0	0	3	3	1	0	2	3	0	25	0	2712.38	sp|Q96I24|FUBP3_HUMAN	sp|Q96I24|FUBP3_HUMAN	33	57	yes	yes	3	1.657e-05	97.5	By matching	By matching	By MS/MS		1	1	11298000	0
IDTGWLDR	TESFQMNRIDTGWLDR	IDTGWLDRLIAEKVQA	R	I	D	D	R	L	0	1	0	2	0	0	0	1	0	1	1	0	0	0	0	0	1	1	0	0	0	8	0	974.482	sp|Q13085-3|ACACA_HUMAN;sp|Q13085-2|ACACA_HUMAN;sp|Q13085|ACACA_HUMAN;sp|Q13085-4|ACACA_HUMAN	sp|Q13085-3|ACACA_HUMAN	530	537	yes	no	2	0.00052891	162.97	By MS/MS	By MS/MS	By MS/MS	1	1	1	18544000	6165300
IDTIEIITDR	DYFEEYGKIDTIEIIT	TIEIITDRQSGKKRGF	K	I	D	D	R	Q	0	1	0	2	0	0	1	0	0	4	0	0	0	0	0	0	2	0	0	0	0	10	0	1187.64	tr|A0A087WUI2|A0A087WUI2_HUMAN;sp|P22626-2|ROA2_HUMAN;sp|P22626|ROA2_HUMAN	tr|A0A087WUI2|A0A087WUI2_HUMAN	138	147	yes	no	2	0.0010346	137.89	By matching	By MS/MS	By MS/MS		1	1	6648000	0
IEELEEELEAER	KLKELQARIEELEEEL	EEELEAERTARAKVEK	R	I	E	E	R	T	1	1	0	0	0	0	7	0	0	1	2	0	0	0	0	0	0	0	0	0	0	12	0	1487.7	sp|P12883|MYH7_HUMAN;sp|P13533|MYH6_HUMAN	sp|P12883|MYH7_HUMAN	1115	1126	yes	no	2	3.5972e-06	171.26	By MS/MS	By matching	By matching	1			1548700	1548700
IEGDPQGVQQAK	SEKSNLIRIEGDPQGV	PQGVQQAKRELLELAS	R	I	E	A	K	R	1	0	0	1	0	3	1	2	0	1	0	1	0	0	1	0	0	0	0	1	0	12	0	1268.64	sp|Q00341|VIGLN_HUMAN;sp|Q00341-2|VIGLN_HUMAN;tr|H0Y394|H0Y394_HUMAN	sp|Q00341|VIGLN_HUMAN	483	494	yes	no	2	3.3893e-05	159.44	By matching	By MS/MS	By MS/MS		1	1	25870000	0
IEISELNR	GDSLKEIKIEISELNR	IEISELNRVIQRLQGE	K	I	E	N	R	V	0	1	1	0	0	0	2	0	0	2	1	0	0	0	0	1	0	0	0	0	0	8	0	972.524	sp|P35908|K22E_HUMAN;CON__P35908;sp|P04264|K2C1_HUMAN;CON__P04264	sp|P35908|K22E_HUMAN	394	401	no	no	2	1.5269e-12	235.12	By MS/MS	By MS/MS	By MS/MS	1	1	1	465320000	118440000
IESPHPVDWNDTK	LDILLQEKIESPHPVD	PVDWNDTKSRDCAVLS	K	I	E	T	K	S	0	0	1	2	0	0	1	0	1	1	0	1	0	0	2	1	1	1	0	1	0	13	0	1536.72	sp|Q9H2U1-3|DHX36_HUMAN;sp|Q9H2U1|DHX36_HUMAN;sp|Q9H2U1-2|DHX36_HUMAN	sp|Q9H2U1-3|DHX36_HUMAN	932	944	yes	no	3	0.037876	46.069	By matching	By matching	By MS/MS		1	1	2307900	0
IEVIEIMTDR	DYFEQYGKIEVIEIMT	VIEIMTDRGSGKKRGF	K	I	E	D	R	G	0	1	0	1	0	0	2	0	0	3	0	0	1	0	0	0	1	0	0	1	0	10	0	1217.63	sp|P09651-3|ROA1_HUMAN;tr|F8W6I7|F8W6I7_HUMAN;sp|P09651-2|ROA1_HUMAN;sp|P09651|ROA1_HUMAN;tr|F8VZ49|F8VZ49_HUMAN;sp|Q32P51|RA1L2_HUMAN;tr|F8VYN5|F8VYN5_HUMAN;tr|F8VTQ5|F8VTQ5_HUMAN;tr|H0YH80|H0YH80_HUMAN	sp|P09651-3|ROA1_HUMAN	131	140	yes	no	2	3.8862e-06	183.33	By matching	By MS/MS	By MS/MS		1	1	0	0
IEVLEEELR	DLKLKNTKIEVLEEEL	EVLEEELRLARDANSE	K	I	E	L	R	L	0	1	0	0	0	0	4	0	0	1	2	0	0	0	0	0	0	0	0	1	0	9	0	1128.6	sp|P15924-2|DESP_HUMAN;sp|P15924-3|DESP_HUMAN;sp|P15924|DESP_HUMAN	sp|P15924-2|DESP_HUMAN	1034	1042	yes	no	2	0.014451	85.355	By MS/MS	By matching	By matching	1	1	1	2942600	675790
IFIQTLEANACR	EEVDLSLRIFIQTLEA	TLEANACREEYWLQTC	R	I	F	C	R	E	2	1	1	0	1	1	1	0	0	2	1	0	0	1	0	0	1	0	0	0	0	12	0	1434.73	tr|I3L2C7|I3L2C7_HUMAN;sp|P57678|GEMI4_HUMAN	tr|I3L2C7|I3L2C7_HUMAN	662	673	yes	no	2	6.4135e-12	216.84	By matching	By MS/MS	By MS/MS		1	1	22710000	0
IFVGGLNPEATEEK	MKKDPVKKIFVGGLNP	NPEATEEKIREYFGEF	K	I	F	E	K	I	1	0	1	0	0	0	3	2	0	1	1	1	0	1	1	0	1	0	0	1	0	14	0	1502.76	tr|D6R9P3|D6R9P3_HUMAN;tr|D6RD18|D6RD18_HUMAN;sp|Q99729-3|ROAA_HUMAN;tr|D6RBZ0|D6RBZ0_HUMAN;tr|A0A087WZV1|A0A087WZV1_HUMAN;sp|Q99729-2|ROAA_HUMAN	tr|D6R9P3|D6R9P3_HUMAN	156	169	yes	no	2	4.075e-12	211.82	By matching	By MS/MS	By MS/MS		1	1	45837000	0
IFVGGLSPDTPEEK	KTKEPVKKIFVGGLSP	SPDTPEEKIREYFGGF	K	I	F	E	K	I	0	0	0	1	0	0	2	2	0	1	1	1	0	1	2	1	1	0	0	1	0	14	0	1487.75	sp|Q14103-3|HNRPD_HUMAN;sp|Q14103|HNRPD_HUMAN;tr|H0Y8G5|H0Y8G5_HUMAN;tr|H0YA96|H0YA96_HUMAN;tr|D6RAF8|D6RAF8_HUMAN;sp|Q14103-4|HNRPD_HUMAN;sp|Q14103-2|HNRPD_HUMAN;tr|D6RF44|D6RF44_HUMAN	sp|Q14103-3|HNRPD_HUMAN	184	197	yes	no	2;3	6.6491e-17	240.37	By MS/MS	By MS/MS	By MS/MS	1	2	2	211380000	2961300
IGAEVYHNLK	ANFREAMRIGAEVYHN	AEVYHNLKNV______	R	I	G	L	K	N	1	0	1	0	0	0	1	1	1	1	1	1	0	0	0	0	0	0	1	1	0	10	0	1142.61	tr|K7EM90|K7EM90_HUMAN;sp|P06733-2|ENOA_HUMAN;sp|P06733|ENOA_HUMAN	tr|K7EM90|K7EM90_HUMAN	184	193	yes	no	2	0.0018257	123.86	By MS/MS	By matching	By matching	1			2093700	2093700
IGDFGLVTSLK	LVDTKQVKIGDFGLVT	FGLVTSLKNDGKRTRS	K	I	G	L	K	N	0	0	0	1	0	0	0	2	0	1	2	1	0	1	0	1	1	0	0	1	0	11	0	1148.64	sp|P19525|E2AK2_HUMAN;sp|P19525-2|E2AK2_HUMAN	sp|P19525|E2AK2_HUMAN	430	440	yes	no	2	0.00034215	140.24	By matching	By MS/MS	By MS/MS		1	1	38623000	0
IGFVGFPSVGK	VAKTGDARIGFVGFPS	VGFPSVGKSTLLSNLA	R	I	G	G	K	S	0	0	0	0	0	0	0	3	0	1	0	1	0	2	1	1	0	0	0	2	0	11	0	1106.61	sp|Q9Y295|DRG1_HUMAN	sp|Q9Y295|DRG1_HUMAN	67	77	yes	yes	2	0.0016141	97.452	By matching	By matching	By MS/MS		1	1	5222500	0
IGGGIDVPVPR	DRNEYGSRIGGGIDVP	GIDVPVPRHSVGVVIG	R	I	G	P	R	H	0	1	0	1	0	0	0	3	0	2	0	0	0	0	2	0	0	0	0	2	0	11	0	1078.61	tr|A0A087WTP3|A0A087WTP3_HUMAN;sp|Q92945|FUBP2_HUMAN;tr|M0R0I5|M0R0I5_HUMAN	tr|A0A087WTP3|A0A087WTP3_HUMAN	321	331	yes	no	2	0.00080276	122.69	By matching	By MS/MS	By MS/MS		1	1	6093600	0
IGGIGTVPVGR	LPLQDVYKIGGIGTVP	IGTVPVGRVETGVLKP	K	I	G	G	R	V	0	1	0	0	0	0	0	4	0	2	0	0	0	0	1	0	1	0	0	2	0	11	0	1024.6	sp|Q5VTE0|EF1A3_HUMAN;sp|P68104|EF1A1_HUMAN;tr|A0A087WVQ9|A0A087WVQ9_HUMAN;sp|P68104-2|EF1A1_HUMAN;sp|Q05639|EF1A2_HUMAN	sp|Q5VTE0|EF1A3_HUMAN	256	266	yes	no	2	0.00016341	152.54	By MS/MS	By MS/MS	By MS/MS	1	1	1	375910000	34695000
IGLAEEIR	VSANSGARIGLAEEIR	IGLAEEIRHMFHVAWV	R	I	G	I	R	H	1	1	0	0	0	0	2	1	0	2	1	0	0	0	0	0	0	0	0	0	0	8	0	899.508	sp|Q13085-3|ACACA_HUMAN;sp|Q13085-2|ACACA_HUMAN;sp|Q13085|ACACA_HUMAN;sp|Q13085-4|ACACA_HUMAN;tr|Q59FY4|Q59FY4_HUMAN	sp|Q13085-3|ACACA_HUMAN	1646	1653	yes	no	2	0.015512	90.601	By MS/MS	By matching	By MS/MS	1		1	26916000	12807000
IGSFGPQEDLLFLR	IGNDITYRIGSFGPQE	QEDLLFLRASELARAE	R	I	G	L	R	A	0	1	0	1	0	1	1	2	0	1	3	0	0	2	1	1	0	0	0	0	0	14	0	1590.84	sp|Q13085-3|ACACA_HUMAN;sp|Q13085-2|ACACA_HUMAN;sp|Q13085|ACACA_HUMAN;sp|Q13085-4|ACACA_HUMAN;tr|Q59FY4|Q59FY4_HUMAN	sp|Q13085-3|ACACA_HUMAN	1610	1623	yes	no	2	8.6398e-05	154.65	By MS/MS	By MS/MS	By MS/MS	1	1	1	57120000	19621000
IGYNPDTVAFVPISGWNGDNMLEPSANMPWFK	EVSTYIKKIGYNPDTV	SANMPWFKGWKVTRKD	K	I	G	F	K	G	2	0	4	2	0	0	1	3	0	2	1	1	2	2	4	2	1	2	1	2	0	32	0	3566.66	sp|Q5VTE0|EF1A3_HUMAN;sp|P68104|EF1A1_HUMAN;tr|A0A087WVQ9|A0A087WVQ9_HUMAN;sp|P68104-2|EF1A1_HUMAN;tr|A0A087WV01|A0A087WV01_HUMAN	sp|Q5VTE0|EF1A3_HUMAN	181	212	yes	no	3	0.012847	44.726	By matching	By matching	By MS/MS			1	0	0
IHFPLATYAPVISAEK	TNLVPYPRIHFPLATY	APVISAEKAYHEQLSV	R	I	H	E	K	A	3	0	0	0	0	0	1	0	1	2	1	1	0	1	2	1	1	0	1	1	0	16	0	1755.96	sp|P68363|TBA1B_HUMAN;sp|Q71U36-2|TBA1A_HUMAN;sp|Q71U36|TBA1A_HUMAN;sp|P68363-2|TBA1B_HUMAN;sp|P68366-2|TBA4A_HUMAN;sp|P68366|TBA4A_HUMAN;sp|Q13748|TBA3C_HUMAN;sp|Q13748-2|TBA3C_HUMAN;tr|F8VVB9|F8VVB9_HUMAN;sp|Q6PEY2|TBA3E_HUMAN;tr|C9JDS9|C9JDS9_HUMAN;sp|Q9BQE3|TBA1C_HUMAN;tr|F5H5D3|F5H5D3_HUMAN	sp|P68363|TBA1B_HUMAN	265	280	no	no	2	2.5123e-07	184	By matching	By MS/MS	By MS/MS		1	1	19998000	0
IHNANPELTDGQIQAMLR	LEDLVKKKIHNANPEL	GQIQAMLRRWFVEVEG	K	I	H	L	R	R	2	1	2	1	0	2	1	1	1	2	2	0	1	0	1	0	1	0	0	0	0	18	0	2020.02	sp|Q13085-3|ACACA_HUMAN;sp|Q13085-2|ACACA_HUMAN;sp|Q13085|ACACA_HUMAN;sp|Q13085-4|ACACA_HUMAN;tr|Q59FY4|Q59FY4_HUMAN	sp|Q13085-3|ACACA_HUMAN	2154	2171	yes	no	2;3	3.0321e-10	195.28	By MS/MS	By MS/MS	By MS/MS	2	1	1	0	0
IIAATIENAQPILQIDNAR	TIEDLRNKIIAATIEN	ILQIDNARLAADDFRT	K	I	I	A	R	L	4	1	2	1	0	2	1	0	0	5	1	0	0	0	1	0	1	0	0	0	0	19	0	2063.14	sp|P08779|K1C16_HUMAN;CON__P08779	sp|P08779|K1C16_HUMAN	178	196	yes	no	2;3	1.05e-20	231.86	By MS/MS	By MS/MS	By MS/MS	2	2	2	56982000	22203000
IIANALSSEPACLAEIEEDKAR	ILLGTTYRIIANALSS	EIEEDKARRILELSGS	R	I	I	A	R	R	5	1	1	1	1	0	4	0	0	3	2	1	0	0	1	2	0	0	0	0	0	22	1	2399.2	sp|P78527|PRKDC_HUMAN;sp|P78527-2|PRKDC_HUMAN	sp|P78527|PRKDC_HUMAN	3336	3357	yes	no	3	0.00080098	93.215	By matching	By MS/MS	By MS/MS		1	1	10857000	0
IIEDQQESLNK	VEKEALKKIIEDQQES	DQQESLNKWKSKGRRF	K	I	I	N	K	W	0	0	1	1	0	2	2	0	0	2	1	1	0	0	0	1	0	0	0	0	0	11	0	1315.66	sp|P05455|LA_HUMAN	sp|P05455|LA_HUMAN	318	328	yes	yes	2	2.839e-06	182.71	By matching	By MS/MS	By MS/MS		1	1	7095300	0
IIEEAPATIATPAVFEHMEQCAVK	SVQRRHQKIIEEAPAT	HMEQCAVKLAKMVGYV	K	I	I	V	K	L	5	0	0	0	1	1	4	0	1	3	0	1	1	1	2	0	2	0	0	2	0	24	0	2654.31	sp|Q13085-3|ACACA_HUMAN;sp|Q13085-2|ACACA_HUMAN;sp|Q13085|ACACA_HUMAN;sp|Q13085-4|ACACA_HUMAN	sp|Q13085-3|ACACA_HUMAN	309	332	yes	no	3	0.0067928	55.536	By MS/MS	By MS/MS	By MS/MS	1	1	1	0	0
IIEFVPTK	NSKDPIDRIIEFVPTK	IIEFVPTKTPYDPRWM	R	I	I	T	K	T	0	0	0	0	0	0	1	0	0	2	0	1	0	1	1	0	1	0	0	1	0	8	0	945.554	sp|Q13085-3|ACACA_HUMAN;sp|Q13085-2|ACACA_HUMAN;sp|Q13085|ACACA_HUMAN;sp|Q13085-4|ACACA_HUMAN;tr|Q59FY4|Q59FY4_HUMAN	sp|Q13085-3|ACACA_HUMAN	1844	1851	yes	no	2	0.019603	85.862	By MS/MS	By matching	By MS/MS	1	1	1	35351000	11351000
IILDLISESPIK	DRVVECIKIILDLISE	LISESPIKGRAQPYDP	K	I	I	I	K	G	0	0	0	1	0	0	1	0	0	4	2	1	0	0	1	2	0	0	0	0	0	12	0	1339.8	sp|P61978|HNRPK_HUMAN;sp|P61978-2|HNRPK_HUMAN;tr|Q5T6W5|Q5T6W5_HUMAN;sp|P61978-3|HNRPK_HUMAN;tr|Q5T6W2|Q5T6W2_HUMAN;tr|Q5T6W1|Q5T6W1_HUMAN	sp|P61978|HNRPK_HUMAN	208	219	yes	no	2	5.1649e-06	164.48	By matching	By MS/MS	By MS/MS		1	1	17355000	0
IINDLLQSLR	DRCEHAARIINDLLQS	NDLLQSLRSGPPGPPG	R	I	I	L	R	S	0	1	1	1	0	1	0	0	0	2	3	0	0	0	0	1	0	0	0	0	0	10	0	1183.69	tr|A0A087WTP3|A0A087WTP3_HUMAN;sp|Q92945|FUBP2_HUMAN	tr|A0A087WTP3|A0A087WTP3_HUMAN	385	394	yes	no	2	4.5495e-08	205.52	By matching	By MS/MS	By MS/MS		1	1	6674400	0
IIPTLEEGLQLPSPTATSQLPLESDAVECLNYQHYK	TIGEILKKIIPTLEEG	CLNYQHYKGSDFDCEL	K	I	I	Y	K	G	2	0	1	1	1	3	4	1	1	2	6	1	0	0	4	3	3	0	2	1	0	36	0	4054.02	sp|P61978|HNRPK_HUMAN;sp|P61978-2|HNRPK_HUMAN;tr|Q5T6W1|Q5T6W1_HUMAN	sp|P61978|HNRPK_HUMAN	104	139	yes	no	4	0.046598	12.736	By matching	By matching	By MS/MS			1	1430800	0
IIQQAGQVWFPDSAFK	ANLDSEAKIIQQAGQV	WFPDSAFKTYQAIKDF	K	I	I	F	K	T	2	0	0	1	0	3	0	1	0	2	0	1	0	2	1	1	0	1	0	1	0	16	0	1833.94	sp|Q13085-3|ACACA_HUMAN;sp|Q13085-2|ACACA_HUMAN;sp|Q13085|ACACA_HUMAN;sp|Q13085-4|ACACA_HUMAN;tr|Q59FY4|Q59FY4_HUMAN	sp|Q13085-3|ACACA_HUMAN	1932	1947	yes	no	2	1.8956e-18	244	By MS/MS	By MS/MS	By MS/MS	1	1	1	96303000	25034000
IISNASCTTNCLAPLAK	EKYDNSLKIISNASCT	NCLAPLAKVIHDNFGI	K	I	I	A	K	V	3	0	2	0	2	0	0	0	0	2	2	1	0	0	1	2	2	0	0	0	0	17	0	1832.91	sp|P04406-2|G3P_HUMAN;sp|P04406|G3P_HUMAN;tr|E7EUT5|E7EUT5_HUMAN	sp|P04406-2|G3P_HUMAN	104	120	yes	no	2;3	1.2825e-24	263.15	By MS/MS	By MS/MS	By MS/MS	2	2	2	166660000	103660000
IITHPNFNGNTLDNDIMLIK	EQFINAAKIITHPNFN	DNDIMLIKLSSPATLN	K	I	I	I	K	L	0	0	4	2	0	0	0	1	1	4	2	1	1	1	1	0	2	0	0	0	0	20	0	2282.17	CON__P00761	CON__P00761	78	97	yes	yes	2;3	2.7135e-06	144.5	By MS/MS	By MS/MS	By MS/MS	2	2	2	0	0
IITITGTQDQIQNAQYLLQNSVK	PLEGSEDRIITITGTQ	YLLQNSVKQYSGKFF_	R	I	I	V	K	Q	1	0	2	1	0	5	0	1	0	4	2	1	0	0	0	1	3	0	1	1	0	23	0	2588.38	sp|P61978|HNRPK_HUMAN;sp|P61978-2|HNRPK_HUMAN;tr|Q5T6W5|Q5T6W5_HUMAN;sp|P61978-3|HNRPK_HUMAN	sp|P61978|HNRPK_HUMAN	434	456	yes	no	2;3;4	5.7558e-31	254.54	By matching	By MS/MS	By MS/MS		2	3	63938000	0
IITLAGPTNAIFK	SEGNCPERIITLAGPT	GPTNAIFKAFAMIIDK	R	I	I	F	K	A	2	0	1	0	0	0	0	1	0	3	1	1	0	1	1	0	2	0	0	0	0	13	0	1357.8	sp|Q15366-6|PCBP2_HUMAN;sp|Q15366-3|PCBP2_HUMAN;sp|Q15366|PCBP2_HUMAN;sp|Q15366-2|PCBP2_HUMAN;sp|Q15366-7|PCBP2_HUMAN;sp|Q15366-4|PCBP2_HUMAN;tr|H3BRU6|H3BRU6_HUMAN;tr|F8VZX2|F8VZX2_HUMAN;tr|B4DXP5|B4DXP5_HUMAN;sp|Q15366-5|PCBP2_HUMAN;tr|F8VXH9|F8VXH9_HUMAN;tr|F8W0G4|F8W0G4_HUMAN;tr|F8W1G6|F8W1G6_HUMAN	sp|Q15366-6|PCBP2_HUMAN	58	70	yes	no	2	1.0643e-08	198.32	By matching	By MS/MS	By MS/MS		1	1	90081000	0
IITLTGPTNAIFK	SEGNCPERIITLTGPT	GPTNAIFKAFAMIIDK	R	I	I	F	K	A	1	0	1	0	0	0	0	1	0	3	1	1	0	1	1	0	3	0	0	0	0	13	0	1387.81	sp|Q15365|PCBP1_HUMAN	sp|Q15365|PCBP1_HUMAN	58	70	yes	yes	2	1.2926e-08	196.02	By matching	By MS/MS	By MS/MS		1	1	15665000	0
IKFEMEQNLR	RMTLDDFRIKFEMEQN	FEMEQNLRQGVDADIN	R	I	K	L	R	Q	0	1	1	0	0	1	2	0	0	1	1	1	1	1	0	0	0	0	0	0	0	10	1	1306.67	sp|P35527|K1C9_HUMAN;CON__P35527;tr|K7EQQ3|K7EQQ3_HUMAN	sp|P35527|K1C9_HUMAN	241	250	yes	no	2;3	3.7054e-05	169.58	By MS/MS	By MS/MS	By MS/MS	2	2	2	0	0
ILDVMYSR	TKKMGYYKILDVMYSR	ILDVMYSRLPKDDVHA	K	I	L	S	R	L	0	1	0	1	0	0	0	0	0	1	1	0	1	0	0	1	0	0	1	1	0	8	0	995.511	sp|P78527|PRKDC_HUMAN;sp|P78527-2|PRKDC_HUMAN	sp|P78527|PRKDC_HUMAN	1876	1883	yes	no	2	0.046598	47.603	By matching	By MS/MS	By matching		1	1	0	0
ILELDQFK	LDNPGAKRILELDQFK	ILELDQFKGQQGQKRF	R	I	L	F	K	G	0	0	0	1	0	1	1	0	0	1	2	1	0	1	0	0	0	0	0	0	0	8	0	1004.55	sp|P12956|XRCC6_HUMAN;tr|B1AHC9|B1AHC9_HUMAN;sp|P12956-2|XRCC6_HUMAN	sp|P12956|XRCC6_HUMAN	116	123	yes	no	2	0.0027943	141.48	By matching	By MS/MS	By MS/MS		1	1	22694000	0
ILGQEGDASYLASEISTWDGVIVTPSEK	LSHGGFRKILGQEGDA	VIVTPSEKAYEKPPEK	K	I	L	E	K	A	2	0	0	2	0	1	3	3	0	3	2	1	0	0	1	4	2	1	1	2	0	28	0	2964.46	tr|B4DY09|B4DY09_HUMAN;sp|Q12905|ILF2_HUMAN	tr|B4DY09|B4DY09_HUMAN	291	318	yes	no	3	0.002996	61.488	By matching	By matching	By MS/MS			1	1364600	0
ILITTVPPNLR	SSSDATVKILITTVPP	TTVPPNLRKLDPELHL	K	I	L	L	R	K	0	1	1	0	0	0	0	0	0	2	2	0	0	0	2	0	2	0	0	1	0	11	0	1235.76	tr|B4DY09|B4DY09_HUMAN;sp|Q12905|ILF2_HUMAN	tr|B4DY09|B4DY09_HUMAN	137	147	yes	no	2	0.021008	70.412	By matching	By MS/MS	By MS/MS		1	1	9079400	0
ILLAELEQLK	RFLEQQNKILLAELEQ	LAELEQLKGQGKSRLG	K	I	L	L	K	G	1	0	0	0	0	1	2	0	0	1	4	1	0	0	0	0	0	0	0	0	0	10	0	1168.71	sp|P08670|VIME_HUMAN;tr|B0YJC4|B0YJC4_HUMAN	sp|P08670|VIME_HUMAN	130	139	yes	no	2	4.1158e-15	245.5	By matching	By MS/MS	By MS/MS	1	1	1	54520000	5732400
ILNEMRDQYEK	APGVDLSRILNEMRDQ	EMRDQYEKMAEKNRKD	R	I	L	E	K	M	0	1	1	1	0	1	2	0	0	1	1	1	1	0	0	0	0	0	1	0	0	11	1	1437.69	sp|P02533|K1C14_HUMAN;CON__P02533;CON__Q6IFX2;tr|F5GWP8|F5GWP8_HUMAN;sp|Q04695|K1C17_HUMAN;CON__Q04695;tr|K7EPJ9|K7EPJ9_HUMAN;tr|K7ESE1|K7ESE1_HUMAN	sp|P02533|K1C14_HUMAN	283	293	yes	no	2	0.0090732	81.92	By MS/MS	By MS/MS	By MS/MS	1	1	1	0	0
ILNVPQELYEK	QENDFSKRILNVPQEL	VPQELYEKGYVKDVDD	R	I	L	E	K	G	0	0	1	0	0	1	2	0	0	1	2	1	0	0	1	0	0	0	1	1	0	11	0	1344.73	sp|Q13085-3|ACACA_HUMAN;sp|Q13085-2|ACACA_HUMAN;sp|Q13085|ACACA_HUMAN;sp|Q13085-4|ACACA_HUMAN	sp|Q13085-3|ACACA_HUMAN	200	210	yes	no	2	0.00094214	117.86	By MS/MS	By MS/MS	By MS/MS	1	1	1	46302000	16195000
ILSHGGFR	YTAQTLVRILSHGGFR	ILSHGGFRKILGQEGD	R	I	L	F	R	K	0	1	0	0	0	0	0	2	1	1	1	0	0	1	0	1	0	0	0	0	0	8	0	885.482	tr|B4DY09|B4DY09_HUMAN;sp|Q12905|ILF2_HUMAN	tr|B4DY09|B4DY09_HUMAN	282	289	yes	no	2	0.036407	71.342	By matching	By MS/MS	By MS/MS		1	1	4433100	0
ILSIMYYAR	TVVKPSTRILSIMYYA	LSIMYYAREPGKINHM	R	I	L	A	R	E	1	1	0	0	0	0	0	0	0	2	1	0	1	0	0	1	0	0	2	0	0	9	0	1128.6	sp|Q9UJA5|TRM6_HUMAN;sp|Q9UJA5-3|TRM6_HUMAN;sp|Q9UJA5-2|TRM6_HUMAN	sp|Q9UJA5|TRM6_HUMAN	167	175	yes	no	2	0.0026249	106.6	By matching	By MS/MS	By MS/MS		1	1	0	0
ILSTMDSPST	TQRAEVIRILSTMDSP	STMDSPST________	R	I	L	S	T	-	0	0	0	1	0	0	0	0	0	1	1	0	1	0	1	3	2	0	0	0	0	10	0	1050.49	sp|Q13085-3|ACACA_HUMAN;sp|Q13085-2|ACACA_HUMAN;sp|Q13085|ACACA_HUMAN;sp|Q13085-4|ACACA_HUMAN;tr|Q59FY4|Q59FY4_HUMAN	sp|Q13085-3|ACACA_HUMAN	2259	2268	yes	no	2	0.0015393	104.2	By MS/MS	By matching	By matching	1	1	1	0	0
IMALGNEDGSIEIFQIPNLK	ISWKADGKIMALGNED	IFQIPNLKLICTIQQH	K	I	M	L	K	L	1	0	2	1	0	1	2	2	0	4	2	1	1	1	1	1	0	0	0	0	0	20	0	2201.14	sp|Q8TEQ6|GEMI5_HUMAN	sp|Q8TEQ6|GEMI5_HUMAN	550	569	yes	yes	2;3	1.9181e-08	167.93	By matching	By MS/MS	By MS/MS		2	2	0	0
IMATPEQVGK	RKMPFTEKIMATPEQV	ATPEQVGKMKAIVEKL	K	I	M	G	K	M	1	0	0	0	0	1	1	1	0	1	0	1	1	0	1	0	1	0	0	1	0	10	0	1072.56	sp|P12956|XRCC6_HUMAN;tr|B1AHC9|B1AHC9_HUMAN;sp|P12956-2|XRCC6_HUMAN	sp|P12956|XRCC6_HUMAN	452	461	yes	no	2	4.2751e-08	154.84	By matching	By MS/MS	By matching		1		0	0
IMEIVDAITTTAQSHQR	GTDSALHRIMEIVDAI	TTAQSHQRTFVLEVMG	R	I	M	Q	R	T	2	1	0	1	0	2	1	0	1	3	0	0	1	0	0	1	3	0	0	1	0	17	0	1912.97	sp|P08237-2|PFKAM_HUMAN;sp|P08237|PFKAM_HUMAN;sp|P08237-3|PFKAM_HUMAN	sp|P08237-2|PFKAM_HUMAN	185	201	yes	no	3	0.00056337	109.14	By matching	By MS/MS	By matching		1	1	0	0
IMLFTNEDNPHGNDSAK	QFKMSHKRIMLFTNED	PHGNDSAKASRARTKA	R	I	M	A	K	A	1	0	3	2	0	0	1	1	1	1	1	1	1	1	1	1	1	0	0	0	0	17	0	1901.86	sp|P12956|XRCC6_HUMAN;tr|B1AHC9|B1AHC9_HUMAN;sp|P12956-2|XRCC6_HUMAN	sp|P12956|XRCC6_HUMAN	166	182	yes	no	3	0.0013033	95.755	By matching	By MS/MS	By MS/MS		1	1	0	0
IMNTFSVVPSPK	IREEYPDRIMNTFSVV	FSVVPSPKVSDTVVEP	R	I	M	P	K	V	0	0	1	0	0	0	0	0	0	1	0	1	1	1	2	2	1	0	0	2	0	12	0	1318.7	sp|P68371|TBB4B_HUMAN;sp|P04350|TBB4A_HUMAN;tr|M0R2D3|M0R2D3_HUMAN;tr|G3V2A3|G3V2A3_HUMAN;tr|M0QYM7|M0QYM7_HUMAN;tr|M0R042|M0R042_HUMAN;tr|Q5JP53|Q5JP53_HUMAN;sp|P07437|TBB5_HUMAN;tr|Q5ST81|Q5ST81_HUMAN;sp|Q13509|TBB3_HUMAN;sp|Q13509-2|TBB3_HUMAN	sp|P68371|TBB4B_HUMAN	163	174	no	no	2	1.6478e-05	160.18	By MS/MS	By MS/MS	By MS/MS	1	1	1	0	0
INEILSNALK	GSGMNMGRINEILSNA	EILSNALKRGEIIAKQ	R	I	N	L	K	R	1	0	2	0	0	0	1	0	0	2	2	1	0	0	0	1	0	0	0	0	0	10	0	1113.64	sp|P52272-2|HNRPM_HUMAN;tr|A0A087X0X3|A0A087X0X3_HUMAN;sp|P52272|HNRPM_HUMAN;tr|M0R019|M0R019_HUMAN	sp|P52272-2|HNRPM_HUMAN	333	342	yes	no	2	0.002463	110.84	By matching	By MS/MS	By MS/MS	1	1	1	14210000	700120
INISEGNCPER	MREESGARINISEGNC	SEGNCPERIITLAGPT	R	I	N	E	R	I	0	1	2	0	1	0	2	1	0	2	0	0	0	0	1	1	0	0	0	0	0	11	0	1287.59	sp|Q15365|PCBP1_HUMAN;tr|F8VTZ0|F8VTZ0_HUMAN;sp|Q15366-6|PCBP2_HUMAN;sp|Q15366-3|PCBP2_HUMAN;sp|Q15366|PCBP2_HUMAN;sp|Q15366-2|PCBP2_HUMAN;sp|Q15366-7|PCBP2_HUMAN;sp|Q15366-4|PCBP2_HUMAN;tr|H3BRU6|H3BRU6_HUMAN;tr|F8VZX2|F8VZX2_HUMAN;tr|B4DXP5|B4DXP5_HUMAN;sp|Q15366-5|PCBP2_HUMAN;tr|F8VXH9|F8VXH9_HUMAN;tr|F8W0G4|F8W0G4_HUMAN;tr|F8W1G6|F8W1G6_HUMAN;sp|P57721-5|PCBP3_HUMAN;tr|E9PFP8|E9PFP8_HUMAN;sp|…	sp|Q15366-6|PCBP2_HUMAN	47	57	no	no	2	4.1596e-11	215.72	By matching	By MS/MS	By MS/MS		1	1	32697000	0
INLIAPPR	STENMPIKINLIAPPR	INLIAPPRYVMTTTTL	K	I	N	P	R	Y	1	1	1	0	0	0	0	0	0	2	1	0	0	0	2	0	0	0	0	0	0	8	0	892.549	sp|P05198|IF2A_HUMAN;tr|H0YJS4|H0YJS4_HUMAN;tr|G3V4T5|G3V4T5_HUMAN	sp|P05198|IF2A_HUMAN	227	234	yes	no	2	0.020721	84.568	By matching	By MS/MS	By MS/MS		1	1	6629900	0
INTQWLLTSGTTEANAWK	YVGGAEARINTQWLLT	TTEANAWKSTLVGHDT	R	I	N	W	K	S	2	0	2	0	0	1	1	1	0	1	2	1	0	0	0	1	4	2	0	0	0	18	0	2033.02	CON__Streptavidin	CON__Streptavidin	105	122	yes	yes	2;3	1.8075e-64	364.14	By MS/MS	By MS/MS	By MS/MS	13	14	12	1915500000	104900000
INTQWLLTSGTTEANAWKSTLVGHDTFTK	YVGGAEARINTQWLLT	VGHDTFTKVKPSAASI	R	I	N	T	K	V	2	0	2	1	0	1	1	2	1	1	3	2	0	1	0	2	7	2	0	1	0	29	1	3219.62	CON__Streptavidin	CON__Streptavidin	105	133	yes	yes	3;4	6.5035e-07	111.27	By MS/MS	By MS/MS	By MS/MS	2	2	2	90169000	24821000
INVYYNEATGGK	DSDLQLERINVYYNEA	YNEATGGKYVPRAVLV	R	I	N	G	K	Y	1	0	2	0	0	0	1	2	0	1	0	1	0	0	0	0	1	0	2	1	0	12	0	1327.64	sp|P68371|TBB4B_HUMAN	sp|P68371|TBB4B_HUMAN	47	58	yes	yes	2	2.8331e-07	185.57	By matching	By matching	By MS/MS	1	1	1	23225000	1931800
IPFNQALVFSNLHSR	HLQELFSRIPFNQALV	VFSNLHSRAQHLADIL	R	I	P	S	R	A	1	1	2	0	0	1	0	0	1	1	2	0	0	2	1	2	0	0	0	1	0	15	0	1741.93	sp|Q9UHI6|DDX20_HUMAN	sp|Q9UHI6|DDX20_HUMAN	307	321	yes	yes	3	4.057e-08	186.29	By matching	By MS/MS	By MS/MS		1	1	49854000	0
IPVQAVWAGWGHASENPK	LILDIAKRIPVQAVWA	GHASENPKLPELLLKN	R	I	P	P	K	L	3	0	1	0	0	1	1	2	1	1	0	1	0	0	2	1	0	2	0	2	0	18	0	1945.98	sp|Q13085-3|ACACA_HUMAN;sp|Q13085-2|ACACA_HUMAN;sp|Q13085|ACACA_HUMAN;sp|Q13085-4|ACACA_HUMAN;sp|O00763-3|ACACB_HUMAN;sp|O00763-2|ACACB_HUMAN;sp|O00763|ACACB_HUMAN	sp|Q13085-3|ACACA_HUMAN	122	139	yes	no	3	1.6563e-05	147.07	By MS/MS	By MS/MS	By MS/MS	1	1	1	18002000	6747800
IQDWYDK	ANNDLENKIQDWYDKK	KIQDWYDKKGPAAIQK	K	I	Q	D	K	K	0	0	0	2	0	1	0	0	0	1	0	1	0	0	0	0	0	1	1	0	0	7	0	966.445	sp|P35527|K1C9_HUMAN;CON__P35527	sp|P35527|K1C9_HUMAN	185	191	yes	no	1	0.043987	55.531	By matching	By MS/MS	By matching		1	1	4166700	0
IQDWYDKK	ANNDLENKIQDWYDKK	IQDWYDKKGPAAIQKN	K	I	Q	K	K	G	0	0	0	2	0	1	0	0	0	1	0	2	0	0	0	0	0	1	1	0	0	8	1	1094.54	sp|P35527|K1C9_HUMAN;CON__P35527	sp|P35527|K1C9_HUMAN	185	192	yes	no	2	0.019354	106.42	By matching	By MS/MS	By matching	1	1	1	44830000	10210000
IQFKPDDGISPER	IQNDAGVRIQFKPDDG	DDGISPERAAQVMGPP	R	I	Q	E	R	A	0	1	0	2	0	1	1	1	0	2	0	1	0	1	2	1	0	0	0	0	0	13	1	1500.76	sp|Q96I24|FUBP3_HUMAN	sp|Q96I24|FUBP3_HUMAN	287	299	yes	yes	2;3	0.0015071	161.87	By matching	By MS/MS	By MS/MS		2	2	36121000	0
IQFKPDDGTTPER	IQNDAGVRIQFKPDDG	DDGTTPERIAQITGPP	R	I	Q	E	R	I	0	1	0	2	0	1	1	1	0	1	0	1	0	1	2	0	2	0	0	0	0	13	1	1502.74	sp|Q96AE4|FUBP1_HUMAN;sp|Q96AE4-2|FUBP1_HUMAN;tr|E9PEB5|E9PEB5_HUMAN	sp|Q96AE4|FUBP1_HUMAN	309	321	yes	no	3	0.046257	64.534	By matching	By matching	By MS/MS		1	1	5569600	0
IQIAPDSGGLPER	IQQESGCKIQIAPDSG	DSGGLPERSCMLTGTP	K	I	Q	E	R	S	1	1	0	1	0	1	1	2	0	2	1	0	0	0	2	1	0	0	0	0	0	13	0	1351.71	sp|Q96AE4|FUBP1_HUMAN;sp|Q96AE4-2|FUBP1_HUMAN;tr|E9PEB5|E9PEB5_HUMAN;tr|C9JSZ1|C9JSZ1_HUMAN	sp|Q96AE4|FUBP1_HUMAN	134	146	yes	no	2	0.006938	83.204	By matching	By matching	By MS/MS		1	1	8251200	0
IQIASESSGIPERPCVLTGTPESIEQAK	IQAESGCKIQIASESS	PESIEQAKRLLGQIVD	K	I	Q	A	K	R	2	1	0	0	1	2	4	2	0	4	1	1	0	0	3	4	2	0	0	1	0	28	1	2996.51	sp|Q96I24|FUBP3_HUMAN;sp|Q96I24-2|FUBP3_HUMAN	sp|Q96I24|FUBP3_HUMAN	111	138	yes	no	3	2.4545e-06	97.623	By matching	By MS/MS	By MS/MS		1	1	10354000	0
IQLLDLPGIIEGAK	VIRYKGAKIQLLDLPG	PGIIEGAKDGKGRGRQ	K	I	Q	A	K	D	1	0	0	1	0	1	1	2	0	3	3	1	0	0	1	0	0	0	0	0	0	14	0	1478.87	sp|Q9Y295|DRG1_HUMAN	sp|Q9Y295|DRG1_HUMAN	113	126	yes	yes	2	0.00067453	118.52	By matching	By MS/MS	By MS/MS		1	1	4119300	0
IRLENEIQTYR	YQQLLDIKIRLENEIQ	ENEIQTYRSLLEGEGS	K	I	R	Y	R	S	0	2	1	0	0	1	2	0	0	2	1	0	0	0	0	0	1	0	1	0	0	11	1	1433.76	sp|P13645|K1C10_HUMAN;CON__P13645	sp|P13645|K1C10_HUMAN	440	450	yes	no	2;3	9.2761e-19	259.18	By MS/MS	By MS/MS	By MS/MS	2	2	2	318310000	97364000
ISAWHNNVEK	CVEWFNTKISAWHNNV	AWHNNVEKTLPSTKAT	K	I	S	E	K	T	1	0	2	0	0	0	1	0	1	1	0	1	0	0	0	1	0	1	0	1	0	10	0	1196.59	sp|Q14258|TRI25_HUMAN	sp|Q14258|TRI25_HUMAN	558	567	yes	yes	2	0.012745	80.737	By matching	By matching	By MS/MS		1	1	82867000	0
ISEQFTAMFR	AIQELFKRISEQFTAM	EQFTAMFRRKAFLHWY	R	I	S	F	R	R	1	1	0	0	0	1	1	0	0	1	0	0	1	2	0	1	1	0	0	0	0	10	0	1228.59	sp|P68371|TBB4B_HUMAN;sp|P04350|TBB4A_HUMAN;tr|Q5JP53|Q5JP53_HUMAN;sp|P07437|TBB5_HUMAN;tr|Q5ST81|Q5ST81_HUMAN;sp|Q13509|TBB3_HUMAN;sp|Q13509-2|TBB3_HUMAN	sp|P68371|TBB4B_HUMAN	381	390	no	no	2	1.0407e-05	177.44	By MS/MS	By MS/MS	By MS/MS	1	1	1	0	0
ISIGGGSCAISGGYGSR	YGLGGSKRISIGGGSC	ISGGYGSRAGGSYGFG	R	I	S	S	R	A	1	1	0	0	1	0	0	6	0	3	0	0	0	0	0	4	0	0	1	0	0	17	0	1597.75	sp|P48668|K2C6C_HUMAN;CON__P48668;CON__P04259;sp|P02538|K2C6A_HUMAN;CON__P02538	sp|P48668|K2C6C_HUMAN	70	86	no	no	2	5.5853e-05	149.73	By MS/MS	By MS/MS	By matching	1	1	1	15251000	6557700
ISISTSGGSFR	YNLGGSKRISISTSGG	STSGGSFRNRFGAGAG	R	I	S	F	R	N	0	1	0	0	0	0	0	2	0	2	0	0	0	1	0	4	1	0	0	0	0	11	0	1110.57	sp|P13647|K2C5_HUMAN;CON__P13647;tr|F8VV57|F8VV57_HUMAN	sp|P13647|K2C5_HUMAN	74	84	yes	no	2	0.0014845	101.35	By MS/MS	By MS/MS	By MS/MS	1	2	1	94730000	24448000
ISSMVVMENVGQQK	YGFGDIFRISSMVVME	MENVGQQKLYEMVSYC	R	I	S	Q	K	L	0	0	1	0	0	2	1	1	0	1	0	1	2	0	0	2	0	0	0	3	0	14	0	1548.76	sp|P46063|RECQ1_HUMAN	sp|P46063|RECQ1_HUMAN	426	439	yes	yes	2	1.4886e-09	206.46	By matching	By MS/MS	By MS/MS		1	1	0	0
ISSVLAGGSCR	GIGGGSSRISSVLAGG	VLAGGSCRAPSTYGGG	R	I	S	C	R	A	1	1	0	0	1	0	0	2	0	1	1	0	0	0	0	3	0	0	0	1	0	11	0	1105.56	sp|P02533|K1C14_HUMAN;CON__P02533;tr|K7ENV3|K7ENV3_HUMAN;sp|P08779|K1C16_HUMAN;CON__P08779	sp|P08779|K1C16_HUMAN	31	41	no	no	2	0.0082535	74.237	By matching	By MS/MS	By matching	1	1		3437500	1719800
ISVYYNEATGGK	DSDLQLDRISVYYNEA	YNEATGGKYVPRAILV	R	I	S	G	K	Y	1	0	1	0	0	0	1	2	0	1	0	1	0	0	0	1	1	0	2	1	0	12	0	1300.63	tr|Q5JP53|Q5JP53_HUMAN;sp|P07437|TBB5_HUMAN	tr|Q5JP53|Q5JP53_HUMAN	29	40	yes	no	2	0.0048451	87.831	By matching	By matching	By MS/MS	1	1	1	31782000	2212900
ITDIIGKEEGIGPENLR	DEGESRYKITDIIGKE	GIGPENLRGSGMIAGE	K	I	T	L	R	G	0	1	1	1	0	0	3	3	0	4	1	1	0	0	1	0	1	0	0	0	0	17	1	1852.99	sp|Q13085-3|ACACA_HUMAN;sp|Q13085-2|ACACA_HUMAN;sp|Q13085|ACACA_HUMAN;sp|Q13085-4|ACACA_HUMAN;tr|Q59FY4|Q59FY4_HUMAN	sp|Q13085-3|ACACA_HUMAN	1704	1720	yes	no	2;3	3.9192e-17	248.1	By MS/MS	By MS/MS	By MS/MS	2	2	2	31859000	11998000
ITGMLLEIDNSELLHMLESPESLR	MHPTLAGKITGMLLEI	LESPESLRSKVDEAVA	K	I	T	L	R	S	0	1	1	1	0	0	4	1	1	2	6	0	2	0	1	3	1	0	0	0	0	24	0	2739.38	tr|A0A087WTT1|A0A087WTT1_HUMAN;sp|P11940-2|PABP1_HUMAN;sp|P11940|PABP1_HUMAN;tr|E7EQV3|E7EQV3_HUMAN;tr|E7ERJ7|E7ERJ7_HUMAN;tr|H0YAS6|H0YAS6_HUMAN;tr|H0YB75|H0YB75_HUMAN;tr|H0YAS7|H0YAS7_HUMAN;tr|H0YER0|H0YER0_HUMAN;tr|B1ANR0|B1ANR0_HUMAN;sp|Q13310-2|PABP4_HUMAN;sp|Q13310|PABP4_HUMAN;sp|Q13310-3|PABP4_HUMAN;tr|H0Y5F5|H0Y5F5_HUMAN;tr|H0Y6X6|H0Y6X6_HUMAN	tr|A0A087WTT1|A0A087WTT1_HUMAN	467	490	no	no	3	7.0947e-06	112.56	By MS/MS	By matching	By matching	1			0	0
ITPENLPQILLQLK	LSRYPEDKITPENLPQ	PQILLQLKRRRTEEGP	K	I	T	L	K	R	0	0	1	0	0	2	1	0	0	2	4	1	0	0	2	0	1	0	0	0	0	14	0	1618.97	sp|P43243|MATR3_HUMAN;tr|A8MXP9|A8MXP9_HUMAN;tr|D6REM6|D6REM6_HUMAN;tr|D6R991|D6R991_HUMAN	sp|P43243|MATR3_HUMAN	133	146	yes	no	2	0.00052885	125.53	By matching	By MS/MS	By MS/MS		1	1	6613500	0
ITSENPDEGFKPSSGTVQELNFR	RGHVIAARITSENPDE	TVQELNFRSNKNVWGY	R	I	T	F	R	S	0	1	2	1	0	1	3	2	0	1	1	1	0	2	2	3	2	0	0	1	0	23	1	2551.22	sp|Q13085-3|ACACA_HUMAN;sp|Q13085-2|ACACA_HUMAN;sp|Q13085|ACACA_HUMAN;sp|Q13085-4|ACACA_HUMAN;sp|O00763-3|ACACB_HUMAN;sp|O00763-2|ACACB_HUMAN;sp|O00763|ACACB_HUMAN	sp|Q13085-3|ACACA_HUMAN	432	454	yes	no	3	2.5821e-06	123.84	By MS/MS	By MS/MS	By MS/MS	1	1	1	43560000	16536000
ITSVAWSPHHDGR	TLSGHTAKITSVAWSP	WSPHHDGRLVSASYDG	K	I	T	G	R	L	1	1	0	1	0	0	0	1	2	1	0	0	0	0	1	2	1	1	0	1	0	13	0	1461.71	sp|Q8TEQ6|GEMI5_HUMAN	sp|Q8TEQ6|GEMI5_HUMAN	642	654	yes	yes	2	0.00027238	136.93	By matching	By MS/MS	By MS/MS		1	1	8452600	0
IVATKPLYVALAQR	AVTEMNGRIVATKPLY	LYVALAQRKEERQAHL	R	I	V	Q	R	K	3	1	0	0	0	1	0	0	0	1	2	1	0	0	1	0	1	0	1	2	0	14	1	1541.93	tr|A0A087WTT1|A0A087WTT1_HUMAN;sp|P11940-2|PABP1_HUMAN;sp|P11940|PABP1_HUMAN;tr|E7EQV3|E7EQV3_HUMAN;tr|E7ERJ7|E7ERJ7_HUMAN;tr|H0YAR2|H0YAR2_HUMAN;sp|Q9H361|PABP3_HUMAN;tr|H0YB86|H0YB86_HUMAN	tr|A0A087WTT1|A0A087WTT1_HUMAN	332	345	yes	no	2;3	0.00217	160.48	By MS/MS	By matching	By matching	2	1	1	21904000	19159000
IVFNLCPLQTEDDK	SEGQNHSRIVFNLCPL	PLQTEDDKQLLLSTSM	R	I	V	D	K	Q	0	0	1	2	1	1	1	0	0	1	2	1	0	1	1	0	1	0	0	1	0	14	0	1690.82	sp|Q8TEQ6|GEMI5_HUMAN	sp|Q8TEQ6|GEMI5_HUMAN	336	349	yes	yes	2	8.5837e-05	154.72	By matching	By matching	By MS/MS		1	1	8478800	0
IVFNLCPLQTEDDKQLLLSTSMDR	SEGQNHSRIVFNLCPL	LLSTSMDRDVKCWDIA	R	I	V	D	R	D	0	1	1	3	1	2	1	0	0	1	5	1	1	1	1	2	2	0	0	1	0	24	1	2835.41	sp|Q8TEQ6|GEMI5_HUMAN	sp|Q8TEQ6|GEMI5_HUMAN	336	359	yes	yes	3	0.00038877	80.016	By matching	By MS/MS	By MS/MS		1	1	0	0
IVFVPGCSIPLTIVK	VQVDDGRKIVFVPGCS	SIPLTIVKSDGGYTYD	K	I	V	V	K	S	0	0	0	0	1	0	0	1	0	3	1	1	0	1	2	1	1	0	0	3	0	15	0	1641.95	sp|P54136|SYRC_HUMAN;sp|P54136-2|SYRC_HUMAN	sp|P54136|SYRC_HUMAN	363	377	yes	no	2	0.011592	78.401	By matching	By matching	By MS/MS		1	1	2679500	0
IVGSKPLYVALAQR	AVTEMNGRIVGSKPLY	LYVALAQRKEERKAHL	R	I	V	Q	R	K	2	1	0	0	0	1	0	1	0	1	2	1	0	0	1	1	0	0	1	2	0	14	1	1513.9	tr|B1ANR0|B1ANR0_HUMAN;sp|Q13310-2|PABP4_HUMAN;sp|Q13310|PABP4_HUMAN;sp|Q13310-3|PABP4_HUMAN;tr|H0Y5F5|H0Y5F5_HUMAN;tr|H0YEU6|H0YEU6_HUMAN	tr|B1ANR0|B1ANR0_HUMAN	357	370	yes	no	2;3	0.00096635	148.48	By MS/MS	By matching	By matching	2		1	9474300	8959100
IVLTNPVCTEVGEK	AVKADLGKIVLTNPVC	VCTEVGEKIALSRRVE	K	I	V	E	K	I	0	0	1	0	1	0	2	1	0	1	1	1	0	0	1	0	2	0	0	3	0	14	0	1557.81	sp|P41091|IF2G_HUMAN;sp|Q2VIR3|IF2GL_HUMAN	sp|P41091|IF2G_HUMAN	427	440	yes	no	2	0.00013043	149.32	By matching	By MS/MS	By MS/MS		1	1	11738000	0
IVSLFAEHNDLQYAAPGGLIGVGTK	MCKPIFSKIVSLFAEH	GLIGVGTKIDPTLCRA	K	I	V	T	K	I	3	0	1	1	0	1	1	4	1	2	3	1	0	1	1	1	1	0	1	2	0	25	0	2569.35	sp|P41091|IF2G_HUMAN;sp|Q2VIR3|IF2GL_HUMAN;tr|F8W810|F8W810_HUMAN;sp|Q2VIR3-2|IF2GL_HUMAN	sp|P41091|IF2G_HUMAN	318	342	yes	no	3	0.015539	47.648	By matching	By MS/MS	By MS/MS		1	1	3336100	0
IWHHTFYNELR	TNWDDMEKIWHHTFYN	HTFYNELRVAPEEHPV	K	I	W	L	R	V	0	1	1	0	0	0	1	0	2	1	1	0	0	1	0	0	1	1	1	0	0	11	0	1514.74	sp|P63261|ACTG_HUMAN;sp|P60709|ACTB_HUMAN;tr|I3L3I0|I3L3I0_HUMAN;tr|I3L1U9|I3L1U9_HUMAN;tr|I3L4N8|I3L4N8_HUMAN;tr|G5E9R0|G5E9R0_HUMAN;tr|K7EM38|K7EM38_HUMAN;tr|I3L3R2|I3L3R2_HUMAN;tr|E7EVS6|E7EVS6_HUMAN;tr|J3KT65|J3KT65_HUMAN;sp|Q6S8J3|POTEE_HUMAN;sp|A5A3E0|POTEF_HUMAN;tr|C9JUM1|C9JUM1_HUMAN;tr|C9JZR7|C9JZR7_HUMAN;sp|P0CG38|POTEI_HUMAN;sp|Q9BYX7|ACTBM_HUMAN;sp|P0CG39|POTEJ_HUMAN;sp|P68133|ACTS_HU…	sp|P63261|ACTG_HUMAN	85	95	no	no	3	0.00010578	148.56	By MS/MS	By MS/MS	By MS/MS	1	1	1	15891000	5184700
IYVSANSGAR	ARAEGIPRIYVSANSG	VSANSGARIGLAEEIR	R	I	Y	A	R	I	2	1	1	0	0	0	0	1	0	1	0	0	0	0	0	2	0	0	1	1	0	10	0	1036.53	sp|Q13085-3|ACACA_HUMAN;sp|Q13085-2|ACACA_HUMAN;sp|Q13085|ACACA_HUMAN;sp|Q13085-4|ACACA_HUMAN;tr|Q59FY4|Q59FY4_HUMAN	sp|Q13085-3|ACACA_HUMAN	1636	1645	yes	no	2	3.7581e-05	167.93	By matching	By MS/MS	By MS/MS	1	1	1	18171000	4307600
KAQLEQSKR	LSNMAAGRKAQLEQSK	AQLEQSKRLWKFFWEM	R	K	A	K	R	L	1	1	0	0	0	2	1	0	0	0	1	2	0	0	0	1	0	0	0	0	0	9	2	1086.61	sp|P11277-3|SPTB1_HUMAN;sp|P11277|SPTB1_HUMAN;sp|P11277-2|SPTB1_HUMAN	sp|P11277-3|SPTB1_HUMAN	630	638	yes	no	2	0.023337	85.161	By matching	By MS/MS	By matching		1	1	43256000	0
KDVDGAYMTK	ENEFVTIKKDVDGAYM	VDGAYMTKVDLQAKLD	K	K	D	T	K	V	1	0	0	2	0	0	0	1	0	0	0	2	1	0	0	0	1	0	1	1	0	10	1	1126.53	sp|P04264|K2C1_HUMAN;CON__P04264	sp|P04264|K2C1_HUMAN	289	298	yes	no	2	0.015115	89.266	By MS/MS	By matching	By MS/MS	2	2	1	1533000	1152800
KDVDNAYMIK	ENDFVTLKKDVDNAYM	VDNAYMIKVELQSKVD	K	K	D	I	K	V	1	0	1	2	0	0	0	0	0	1	0	2	1	0	0	0	0	0	1	1	0	10	1	1195.59	sp|P35908|K22E_HUMAN;CON__P35908	sp|P35908|K22E_HUMAN	287	296	yes	no	2	0.00011857	163.9	By MS/MS	By MS/MS	By matching	1	1	1	0	0
KEAESCDCLQGFQLTHSLGGGTGSGMGTLLLSK	ESVMDVVRKEAESCDC	MGTLLLSKIREEYPDR	R	K	E	S	K	I	1	0	0	1	2	2	2	7	1	0	6	2	1	1	0	4	3	0	0	0	0	33	1	3438.62	sp|Q3ZCM7|TBB8_HUMAN;tr|A0A075B736|A0A075B736_HUMAN;tr|Q5SQY0|Q5SQY0_HUMAN	sp|Q3ZCM7|TBB8_HUMAN	122	154	yes	no	4	0.036169	40.336	By matching	By MS/MS	By matching		1	1	0	0
KEFSPFGTITSAK	GIDDERLRKEFSPFGT	FGTITSAKVMMEGGRS	R	K	E	A	K	V	1	0	0	0	0	0	1	1	0	1	0	2	0	2	1	2	2	0	0	0	0	13	1	1411.73	tr|A0A087WTT1|A0A087WTT1_HUMAN;sp|P11940-2|PABP1_HUMAN;sp|P11940|PABP1_HUMAN;tr|E7EQV3|E7EQV3_HUMAN;tr|E7ERJ7|E7ERJ7_HUMAN;tr|H0YAR2|H0YAR2_HUMAN;tr|H0YAP2|H0YAP2_HUMAN;tr|H0YB86|H0YB86_HUMAN	tr|A0A087WTT1|A0A087WTT1_HUMAN	287	299	yes	no	2	0.00080345	134.88	By MS/MS	By matching	By matching	1			5588400	5588400
KFGYVDFESAEDLEK	DVRIGMTRKFGYVDFE	ESAEDLEKALELTGLK	R	K	F	E	K	A	1	0	0	2	0	0	3	1	0	0	1	2	0	2	0	1	0	0	1	1	0	15	1	1775.83	sp|P19338|NUCL_HUMAN	sp|P19338|NUCL_HUMAN	348	362	yes	yes	2	2.311e-08	189.52	By matching	By MS/MS	By MS/MS		1	1	9434600	0
KGAVITQIR	YHPKIIGRKGAVITQI	GAVITQIRLEHDVNIQ	R	K	G	I	R	L	1	1	0	0	0	1	0	1	0	2	0	1	0	0	0	0	1	0	0	1	0	9	1	984.608	sp|Q00341|VIGLN_HUMAN;sp|Q00341-2|VIGLN_HUMAN;tr|H0Y394|H0Y394_HUMAN	sp|Q00341|VIGLN_HUMAN	1071	1079	yes	no	2	0.0071911	126.39	By matching	By matching	By MS/MS		1	1	18920000	0
KLAVNMVPFPR	GQLNADLRKLAVNMVP	VNMVPFPRLHFFMPGF	R	K	L	P	R	L	1	1	1	0	0	0	0	0	0	0	1	1	1	1	2	0	0	0	0	2	0	11	1	1270.72	sp|P68371|TBB4B_HUMAN;sp|P04350|TBB4A_HUMAN;tr|I3L2F9|I3L2F9_HUMAN;sp|A6NNZ2|TBB8L_HUMAN;sp|Q9H4B7|TBB1_HUMAN;CON__ENSEMBL:ENSBTAP00000025008;tr|Q5JP53|Q5JP53_HUMAN;sp|P07437|TBB5_HUMAN;tr|Q5ST81|Q5ST81_HUMAN;sp|Q13509|TBB3_HUMAN;sp|Q13509-2|TBB3_HUMAN;sp|Q3ZCM7|TBB8_HUMAN;tr|A0A075B736|A0A075B736_HUMAN;tr|Q5SQY0|Q5SQY0_HUMAN	sp|P68371|TBB4B_HUMAN	252	262	no	no	2;3	0.0027481	103.31	By matching	By MS/MS	By MS/MS	1	2	2	0	0
KLDPELHLDIK	TTVPPNLRKLDPELHL	PELHLDIKVLQSALAA	R	K	L	I	K	V	0	0	0	2	0	0	1	0	1	1	3	2	0	0	1	0	0	0	0	0	0	11	1	1319.74	tr|B4DY09|B4DY09_HUMAN;sp|Q12905|ILF2_HUMAN	tr|B4DY09|B4DY09_HUMAN	148	158	yes	no	3	0.0010643	100.09	By matching	By MS/MS	By MS/MS		1	1	9850000	0
KLEQLDWTVGLR	KSLSWLHRKLEQLDWT	LDWTVGLRLKSFFEGH	R	K	L	L	R	L	0	1	0	1	0	1	1	1	0	0	3	1	0	0	0	0	1	1	0	1	0	12	1	1456.8	tr|I3L2C7|I3L2C7_HUMAN;sp|P57678|GEMI4_HUMAN	tr|I3L2C7|I3L2C7_HUMAN	751	762	yes	no	2	0.00079392	131.32	By matching	By MS/MS	By MS/MS		1	1	9901200	0
KLIGDPNLEFVAMPALAPPEVVMDPALAAQYEHDLEV	KPFLWLARKLIGDPNL	QYEHDLEV________	R	K	L	E	V	-	6	0	1	3	0	1	4	1	1	1	5	1	2	1	5	0	0	0	1	4	0	37	1	4002.02	tr|F5H018|F5H018_HUMAN;sp|P62826|RAN_HUMAN;tr|B5MDF5|B5MDF5_HUMAN;tr|J3KQE5|J3KQE5_HUMAN;tr|B4DV51|B4DV51_HUMAN	tr|F5H018|F5H018_HUMAN	163	199	yes	yes	3	0.047737	0.11383	By matching	By MS/MS	By matching		1		0	0
KLLEGEECR	DVEIATYRKLLEGEEC	LLEGEECRMSGDLSSN	R	K	L	C	R	M	0	1	0	0	1	0	3	1	0	0	2	1	0	0	0	0	0	0	0	0	0	9	1	1132.55	sp|P48668|K2C6C_HUMAN;CON__P48668;CON__P04259;sp|O95678|K2C75_HUMAN;CON__O95678;CON__P07744;tr|H0YIC5|H0YIC5_HUMAN;sp|P02538|K2C6A_HUMAN;CON__P02538;sp|P35908|K22E_HUMAN;CON__P35908;CON__Q6NXH9;sp|P13647|K2C5_HUMAN;CON__P13647;tr|H0YI76|H0YI76_HUMAN;sp|Q7RTS7|K2C74_HUMAN;CON__Q7RTS7;sp|Q86Y46|K2C73_HUMAN;CON__Q32MB2;tr|F8W1S1|F8W1S1_HUMAN	sp|P35908|K22E_HUMAN	482	490	no	no	2	0.0095296	115.7	By matching	By MS/MS	By matching	1	1	1	26625000	6822900
KLPIDVTEGEVISLGLPFGK	PSRVIHIRKLPIDVTE	SLGLPFGKVTNLLMLK	R	K	L	G	K	V	0	0	0	1	0	0	2	3	0	2	3	2	0	1	2	1	1	0	0	2	0	20	1	2111.19	tr|A6NLN1|A6NLN1_HUMAN;sp|P26599|PTBP1_HUMAN;sp|P26599-2|PTBP1_HUMAN;sp|P26599-3|PTBP1_HUMAN;tr|K7EKJ7|K7EKJ7_HUMAN;tr|K7ELW5|K7ELW5_HUMAN;tr|K7ES59|K7ES59_HUMAN	tr|A6NLN1|A6NLN1_HUMAN	35	54	yes	no	2;3	3.4398e-06	159.14	By matching	By MS/MS	By MS/MS		2	2	24446000	0
KNHEEEMKDLR	TEELAYLKKNHEEEMK	EEEMKDLRNVSTGDVN	K	K	N	L	R	N	0	1	1	1	0	0	3	0	1	0	1	2	1	0	0	0	0	0	0	0	0	11	2	1427.68	sp|P13645|K1C10_HUMAN;CON__P13645	sp|P13645|K1C10_HUMAN	285	295	yes	no	3	0.03578	51.436	By matching	By MS/MS	By matching		1	1	0	0
KNHEEEMLALR	KEELAYLRKNHEEEML	EEEMLALRGQTGGDVN	R	K	N	L	R	G	1	1	1	0	0	0	3	0	1	0	2	1	1	0	0	0	0	0	0	0	0	11	1	1368.68	sp|P08779|K1C16_HUMAN;CON__P08779;CON__Q9Z2K1;CON__Q3ZAW8;tr|K7ENW6|K7ENW6_HUMAN	sp|P08779|K1C16_HUMAN	253	263	yes	no	2	0.014239	84.31	By MS/MS	By matching	By matching	1	1	1	0	0
KPASSSSAPQNIPK	NGTGKFVKKPASSSSA	SAPQNIPKRTDV____	K	K	P	P	K	R	2	0	1	0	0	1	0	0	0	1	0	2	0	0	3	4	0	0	0	0	0	14	1	1410.75	tr|H3BQP5|H3BQP5_HUMAN;tr|H3BU87|H3BU87_HUMAN;tr|H3BQ37|H3BQ37_HUMAN;tr|H3BPW9|H3BPW9_HUMAN;sp|Q96F86|EDC3_HUMAN	tr|H3BQP5|H3BQP5_HUMAN	106	119	yes	no	2	0.0024789	106.3	By matching	By MS/MS	By matching		1	1	1161300	0
KPEDRPNTSEILR	LLQKLLSKKPEDRPNT	PNTSEILRTLTVWKKS	K	K	P	L	R	T	0	2	1	1	0	0	2	0	0	1	1	1	0	0	2	1	1	0	0	0	0	13	2	1553.82	sp|P19525|E2AK2_HUMAN;sp|P19525-2|E2AK2_HUMAN	sp|P19525|E2AK2_HUMAN	522	534	yes	no	2;3	0.00056176	147.96	By matching	By MS/MS	By MS/MS		2	2	38758000	0
KPGGFDISLFYR	FLDLMHLKKPGGFDIS	FDISLFYRDIISIAED	K	K	P	Y	R	D	0	1	0	1	0	0	0	2	0	1	1	1	0	2	1	1	0	0	1	0	0	12	1	1398.73	sp|P12956|XRCC6_HUMAN;tr|B1AHC9|B1AHC9_HUMAN;sp|P12956-2|XRCC6_HUMAN	sp|P12956|XRCC6_HUMAN	207	218	yes	no	2	0.024719	76.24	By matching	By MS/MS	By matching		1	1	4564900	0
KPTSAKPSSTTPR	STTPFIDKKPTSAKPS	KPSSTTPRLSRLATNT	K	K	P	P	R	L	1	1	0	0	0	0	0	0	0	0	0	2	0	0	3	3	3	0	0	0	0	13	2	1356.74	sp|P27816-6|MAP4_HUMAN;sp|P27816|MAP4_HUMAN;tr|E7EVA0|E7EVA0_HUMAN;sp|P27816-2|MAP4_HUMAN;sp|P27816-5|MAP4_HUMAN;tr|H0Y2V1|H0Y2V1_HUMAN;tr|H7C4C5|H7C4C5_HUMAN;tr|F8W9U4|F8W9U4_HUMAN;sp|P27816-4|MAP4_HUMAN;tr|B5MEG9|B5MEG9_HUMAN	sp|P27816-6|MAP4_HUMAN	907	919	yes	no	3	0.0064078	75.911	By matching	By MS/MS	By matching		1	1	1059400	0
KQELLEALTK	YGLKSGLKKQELLEAL	ELLEALTKHFQD____	K	K	Q	T	K	H	1	0	0	0	0	1	2	0	0	0	3	2	0	0	0	0	1	0	0	0	0	10	1	1171.68	sp|P12956|XRCC6_HUMAN;tr|B1AHC9|B1AHC9_HUMAN;sp|P12956-2|XRCC6_HUMAN	sp|P12956|XRCC6_HUMAN	596	605	yes	no	2	0.00011614	164.48	By matching	By MS/MS	By MS/MS		1	1	12053000	0
KQISNLQQSISDAEQR	RSEIDNVKKQISNLQQ	SISDAEQRGENALKDA	K	K	Q	Q	R	G	1	1	1	1	0	4	1	0	0	2	1	1	0	0	0	3	0	0	0	0	0	16	1	1843.94	sp|P04264|K2C1_HUMAN;CON__P04264	sp|P04264|K2C1_HUMAN	417	432	yes	no	2;3	2.6243e-13	225.68	By MS/MS	By MS/MS	By MS/MS	2	2	2	39695000	13480000
KSEIQTLKEEIEQSLTK	IYQILLKKKSEIQTLK	EIEQSLTKRDEFEFLE	K	K	S	T	K	R	0	0	0	0	0	2	4	0	0	2	2	3	0	0	0	2	2	0	0	0	0	17	2	2003.08	sp|Q14258|TRI25_HUMAN	sp|Q14258|TRI25_HUMAN	285	301	yes	yes	3	0.00022632	128.99	By matching	By MS/MS	By matching		1	1	9207500	0
KSMFTFVEKPK	SMARRGSRKSMFTFVE	FTFVEKPKVTPNPDLL	R	K	S	P	K	V	0	0	0	0	0	0	1	0	0	0	0	3	1	2	1	1	1	0	0	1	0	11	2	1340.72	sp|Q8N3V7-3|SYNPO_HUMAN;sp|Q8N3V7-2|SYNPO_HUMAN;sp|Q8N3V7|SYNPO_HUMAN	sp|Q8N3V7-3|SYNPO_HUMAN	378	388	yes	no	3	0.018538	65.278	By MS/MS	By matching	By matching	1	1		0	0
KVEQLQQEYTEMK	DVRMTANRKVEQLQQE	QQEYTEMKALLDASET	R	K	V	M	K	A	0	0	0	0	0	3	3	0	0	0	1	2	1	0	0	0	1	0	1	1	0	13	1	1652.81	sp|Q14258|TRI25_HUMAN	sp|Q14258|TRI25_HUMAN	237	249	yes	yes	2;3	1.9647e-08	198.81	By matching	By MS/MS	By MS/MS		2	2	0	0
KVMSQNFTNCHTK	YGQKEIHRKVMSQNFT	NFTNCHTKIRHVDAHA	R	K	V	T	K	I	0	0	2	0	1	1	0	0	1	0	0	2	1	1	0	1	2	0	0	1	0	13	1	1593.74	sp|Q13283|G3BP1_HUMAN;tr|E5RI46|E5RI46_HUMAN;tr|E5RIF8|E5RIF8_HUMAN;tr|E5RH42|E5RH42_HUMAN;sp|Q13283-2|G3BP1_HUMAN;tr|E5RIZ6|E5RIZ6_HUMAN;tr|E5RJU8|E5RJU8_HUMAN	sp|Q13283|G3BP1_HUMAN	64	76	yes	no	3	0.042919	50.088	By matching	By MS/MS	By matching		1	1	0	0
KVNNADDFPNLFR	GGGGKGIRKVNNADDF	DDFPNLFRQVQAEVPG	R	K	V	F	R	Q	1	1	3	2	0	0	0	0	0	0	1	1	0	2	1	0	0	0	0	1	0	13	1	1548.77	sp|Q13085-3|ACACA_HUMAN;sp|Q13085-2|ACACA_HUMAN;sp|Q13085|ACACA_HUMAN;sp|Q13085-4|ACACA_HUMAN	sp|Q13085-3|ACACA_HUMAN	245	257	yes	no	2;3	0.0007048	137.09	By MS/MS	By MS/MS	By matching	2	2	1	17623000	8720400
KYAPTEAQLNAVDALIDSMSLAK	FSSLKNSKKYAPTEAQ	IDSMSLAKKDEKTDTL	K	K	Y	A	K	K	5	0	1	2	0	1	1	0	0	1	3	2	1	0	1	2	1	0	1	1	0	23	1	2448.26	sp|P13010|XRCC5_HUMAN	sp|P13010|XRCC5_HUMAN	443	465	yes	yes	3	0.0037664	85.387	By matching	By MS/MS	By matching		1		0	0
KYEDEINKR	DLVEDYKKKYEDEINK	YEDEINKRTAAENDFV	K	K	Y	K	R	T	0	1	1	1	0	0	2	0	0	1	0	2	0	0	0	0	0	0	1	0	0	9	2	1193.6	sp|P35908|K22E_HUMAN;CON__P35908;sp|Q7Z794|K2C1B_HUMAN;CON__Q7Z794	sp|P35908|K22E_HUMAN	267	275	no	no	2;3	0.0033609	128.91	By MS/MS	By MS/MS	By MS/MS	3	3	3	32120000	9784700
LAADDFR	LLQIDNARLAADDFRL	RLAADDFRLKYENEVA	R	L	A	F	R	L	2	1	0	2	0	0	0	0	0	0	1	0	0	1	0	0	0	0	0	0	0	7	0	806.392	sp|P02533|K1C14_HUMAN;CON__P02533;CON__Q6IFX2;tr|F5GWP8|F5GWP8_HUMAN;sp|Q04695|K1C17_HUMAN;CON__Q04695;CON__Q9QWL7;tr|K7EPJ9|K7EPJ9_HUMAN;sp|P19012|K1C15_HUMAN;CON__P19012;CON__A2A4G1;tr|C9JM50|C9JM50_HUMAN;sp|P08727|K1C19_HUMAN;CON__P08727;CON__P19001;tr|F8VZY9|F8VZY9_HUMAN;tr|A0A087X2I6|A0A087X2I6_HUMAN;sp|Q14525|KT33B_HUMAN;CON__Q14525;sp|O76013-2|KRT36_HUMAN;CON__P05784;tr|C4AM86|C4AM86_HUMAN…	sp|P13645|K1C10_HUMAN	229	235	no	no	2	0.013319	100.19	By MS/MS	By MS/MS	By MS/MS	1	1	1	119400000	40571000
LAAQSCALSLVR	REHGSNKKLAAQSCAL	SCALSLVRQLYHLGVV	K	L	A	V	R	Q	3	1	0	0	1	1	0	0	0	0	3	0	0	0	0	2	0	0	0	1	0	12	0	1287.7	sp|Q08211|DHX9_HUMAN	sp|Q08211|DHX9_HUMAN	237	248	yes	yes	2	3.8937e-05	158.58	By matching	By MS/MS	By MS/MS		1	1	14973000	0
LACDVDQVTR	RTFPVLLRLACDVDQV	CDVDQVTRQLYEPLVM	R	L	A	T	R	Q	1	1	0	2	1	1	0	0	0	0	1	0	0	0	0	0	1	0	0	2	0	10	0	1175.56	sp|P78527|PRKDC_HUMAN;sp|P78527-2|PRKDC_HUMAN	sp|P78527|PRKDC_HUMAN	972	981	yes	no	2	0.032355	67.385	By matching	By MS/MS	By matching		1	1	6047000	0
LAELEEALQK	ALKDARNKLAELEEAL	ELEEALQKAKQDMARL	K	L	A	Q	K	A	2	0	0	0	0	1	3	0	0	0	3	1	0	0	0	0	0	0	0	0	0	10	0	1142.62	sp|P13647|K2C5_HUMAN;CON__P13647;tr|H0YI76|H0YI76_HUMAN	sp|P13647|K2C5_HUMAN	432	441	yes	no	2	0.0020401	120.06	By MS/MS	By MS/MS	By matching	1	1	1	45222000	12875000
LAGLEEALQK	ALNDAKCKLAGLEEAL	GLEEALQKAKQDMACL	K	L	A	Q	K	A	2	0	0	0	0	1	2	1	0	0	3	1	0	0	0	0	0	0	0	0	0	10	0	1070.6	sp|Q9NSB4|KRT82_HUMAN;CON__Q9NSB4	sp|Q9NSB4|KRT82_HUMAN	382	391	yes	no	2	0.0038149	97.472	By MS/MS	By MS/MS	By matching	1	1	1	3633700	0
LALDLEIATYR	YQELMNTKLALDLEIA	DLEIATYRTLLEGEES	K	L	A	Y	R	T	2	1	0	1	0	0	1	0	0	1	3	0	0	0	0	0	1	0	1	0	0	11	0	1276.7	sp|P04264|K2C1_HUMAN;CON__P04264	sp|P04264|K2C1_HUMAN	473	483	yes	no	2	8.3321e-08	189.57	By MS/MS	By MS/MS	By matching	1	1	1	73132000	32189000
LALDVEIATYR	YQELMNVKLALDVEIA	DVEIATYRKLLEGEEC	K	L	A	Y	R	K	2	1	0	1	0	0	1	0	0	1	2	0	0	0	0	0	1	0	1	1	0	11	0	1262.69	sp|P48668|K2C6C_HUMAN;CON__P48668;CON__P04259;sp|O95678|K2C75_HUMAN;CON__O95678;CON__P07744;CON__REFSEQ:XP_932229;sp|P02538|K2C6A_HUMAN;CON__P02538;sp|P35908|K22E_HUMAN;CON__P35908;tr|H0YID6|H0YID6_HUMAN;sp|P13647|K2C5_HUMAN;CON__P13647;tr|H0YI76|H0YI76_HUMAN	sp|P35908|K22E_HUMAN	471	481	no	no	2	8.3321e-08	189.57	By MS/MS	By MS/MS	By MS/MS	1	1	1	21820000	9187200
LALYNLLAYVK	EFLTTKSRLALYNLLA	YNLLAYVKHLKGQNKD	R	L	A	V	K	H	2	0	1	0	0	0	0	0	0	0	4	1	0	0	0	0	0	0	2	1	0	11	0	1279.75	sp|Q13325|IFIT5_HUMAN;sp|Q13325-2|IFIT5_HUMAN	sp|Q13325|IFIT5_HUMAN	51	61	yes	no	2	4.2427e-06	180.67	By matching	By MS/MS	By matching	1	1	1	9323600	2164800
LAQEGIYTLYPFINSR	EEFDCAFRLAQEGIYT	LYPFINSRIITVSMED	R	L	A	S	R	I	1	1	1	0	0	1	1	1	0	2	2	0	0	1	1	1	1	0	2	0	0	16	0	1883.98	sp|Q08J23-3|NSUN2_HUMAN;sp|Q08J23-2|NSUN2_HUMAN;sp|Q08J23|NSUN2_HUMAN	sp|Q08J23-3|NSUN2_HUMAN	367	382	yes	no	2	0.041461	65.231	By matching	By MS/MS	By matching		1	1	2523400	0
LASYLDKVQALEEANNDLENK	TMQELNSRLASYLDKV	ANNDLENKIQDWYDKK	R	L	A	N	K	I	3	0	3	2	0	1	3	0	0	0	4	2	0	0	0	1	0	0	1	1	0	21	1	2376.18	sp|P35527|K1C9_HUMAN;CON__P35527	sp|P35527|K1C9_HUMAN	164	184	yes	no	2;3	2.3159e-19	231.39	By MS/MS	By MS/MS	By MS/MS	1	2	2	57020000	13825000
LATNTSAPDLK	STTPRLSRLATNTSAP	NTSAPDLKNVRSKVGS	R	L	A	L	K	N	2	0	1	1	0	0	0	0	0	0	2	1	0	0	1	1	2	0	0	0	0	11	0	1129.6	sp|P27816-6|MAP4_HUMAN;sp|P27816|MAP4_HUMAN;tr|E7EVA0|E7EVA0_HUMAN;sp|P27816-2|MAP4_HUMAN;sp|P27816-5|MAP4_HUMAN;tr|H0Y2V1|H0Y2V1_HUMAN;tr|H7C4C5|H7C4C5_HUMAN;tr|F8W9U4|F8W9U4_HUMAN;sp|P27816-4|MAP4_HUMAN;tr|B5MEG9|B5MEG9_HUMAN	sp|P27816-6|MAP4_HUMAN	923	933	yes	no	2	0.029333	66.326	By matching	By MS/MS	By MS/MS		1	1	10146000	0
LATQSNEITIPVTFESR	TVEAPMPKLATQSNEI	IPVTFESRAQLGGPEA	K	L	A	S	R	A	1	1	1	0	0	1	2	0	0	2	1	0	0	1	1	2	3	0	0	1	0	17	0	1904.98	sp|P04792|HSPB1_HUMAN;tr|C9J3N8|C9J3N8_HUMAN	sp|P04792|HSPB1_HUMAN	172	188	yes	no	2	8.1122e-05	142.94	By MS/MS	By MS/MS	By MS/MS	1	1	1	23722000	8986600
LATVISVWNSDTQNPYHQQALAEK	SATVYLDKLATVISVW	HQQALAEKVKEAERDV	K	L	A	E	K	V	3	0	2	1	0	3	1	0	1	1	2	1	0	0	1	2	2	1	1	2	0	24	0	2712.35	tr|I3L2C7|I3L2C7_HUMAN;sp|P57678|GEMI4_HUMAN;tr|I3L399|I3L399_HUMAN	tr|I3L2C7|I3L2C7_HUMAN	258	281	yes	no	3	1.8989e-05	104.81	By matching	By MS/MS	By MS/MS		1	1	11111000	0
LAVEILNK	EAKNAAAKLAVEILNK	LAVEILNKEKKAVSPL	K	L	A	N	K	E	1	0	1	0	0	0	1	0	0	1	2	1	0	0	0	0	0	0	0	1	0	8	0	898.549	sp|P19525|E2AK2_HUMAN;sp|P19525-2|E2AK2_HUMAN;tr|C9JZT2|C9JZT2_HUMAN;tr|F8WBH4|F8WBH4_HUMAN	sp|P19525|E2AK2_HUMAN	70	77	yes	no	2	0.0031187	136.27	By matching	By MS/MS	By MS/MS		1	1	19767000	0
LAVNMVPFPR	QLNADLRKLAVNMVPF	VNMVPFPRLHFFMPGF	K	L	A	P	R	L	1	1	1	0	0	0	0	0	0	0	1	0	1	1	2	0	0	0	0	2	0	10	0	1142.63	sp|P68371|TBB4B_HUMAN;sp|P04350|TBB4A_HUMAN;tr|I3L2F9|I3L2F9_HUMAN;sp|A6NNZ2|TBB8L_HUMAN;sp|Q9H4B7|TBB1_HUMAN;CON__ENSEMBL:ENSBTAP00000025008;tr|Q5JP53|Q5JP53_HUMAN;sp|P07437|TBB5_HUMAN;tr|Q5ST81|Q5ST81_HUMAN;sp|Q13509|TBB3_HUMAN;sp|Q13509-2|TBB3_HUMAN;sp|Q3ZCM7|TBB8_HUMAN;tr|A0A075B736|A0A075B736_HUMAN;tr|Q5SQY0|Q5SQY0_HUMAN	sp|P68371|TBB4B_HUMAN	253	262	no	no	2	8.2562e-11	213.53	By MS/MS	By MS/MS	By MS/MS	1	1	1	0	0
LCSLFYTNEEVAK	PKTGFYCKLCSLFYTN	YTNEEVAKNTHCSSLP	K	L	C	A	K	N	1	0	1	0	1	0	2	0	0	0	2	1	0	1	0	1	1	0	1	1	0	13	0	1572.75	sp|P43243|MATR3_HUMAN;tr|A8MXP9|A8MXP9_HUMAN;tr|B3KM87|B3KM87_HUMAN;sp|P43243-2|MATR3_HUMAN;tr|Q68E03|Q68E03_HUMAN	sp|P43243|MATR3_HUMAN	805	817	yes	no	2	5.464e-06	167.71	By matching	By MS/MS	By MS/MS		1	1	6689600	0
LCTQLEGLQSTVTGHVER	SQEELLQRLCTQLEGL	TVTGHVERALETRHEQ	R	L	C	E	R	A	0	1	0	0	1	2	2	2	1	0	3	0	0	0	0	1	3	0	0	2	0	18	0	2027.01	sp|Q6P2E9|EDC4_HUMAN;sp|Q6P2E9-2|EDC4_HUMAN	sp|Q6P2E9|EDC4_HUMAN	975	992	yes	no	3	0.00036474	108.96	By matching	By MS/MS	By MS/MS		1	1	19550000	0
LDAENAIVHMGGQWLGGR	GFVSFYNKLDAENAIV	GGQWLGGRQIRTNWAT	K	L	D	G	R	Q	2	1	1	1	0	1	1	4	1	1	2	0	1	0	0	0	0	1	0	1	0	18	0	1922.94	sp|Q01085|TIAR_HUMAN;sp|Q01085-2|TIAR_HUMAN;tr|E7ETJ9|E7ETJ9_HUMAN	sp|Q01085|TIAR_HUMAN	149	166	yes	no	3	0.029513	52.862	By matching	By MS/MS	By matching		1	1	0	0
LDHKFDLMYAK	AIAEAWARLDHKFDLM	KFDLMYAKRAFVHWYV	R	L	D	A	K	R	1	0	0	2	0	0	0	0	1	0	2	2	1	1	0	0	0	0	1	0	0	11	1	1379.69	sp|P68363|TBA1B_HUMAN;sp|Q71U36-2|TBA1A_HUMAN;sp|Q71U36|TBA1A_HUMAN;sp|P68363-2|TBA1B_HUMAN;sp|P68366-2|TBA4A_HUMAN;sp|P68366|TBA4A_HUMAN;sp|Q13748|TBA3C_HUMAN;sp|Q9NY65-2|TBA8_HUMAN;sp|Q9NY65|TBA8_HUMAN;tr|C9J2C0|C9J2C0_HUMAN;tr|V9GZ17|V9GZ17_HUMAN;sp|A6NHL2-2|TBAL3_HUMAN;sp|A6NHL2|TBAL3_HUMAN;sp|Q9BQE3|TBA1C_HUMAN;tr|F5H5D3|F5H5D3_HUMAN	sp|P68363|TBA1B_HUMAN	391	401	no	no	3	0.012052	67.879	By matching	By matching	By MS/MS		1	1	0	0
LDSELKNMQDMVEDYR	QLKSDQSRLDSELKNM	QDMVEDYRNKYEDEIN	R	L	D	Y	R	N	0	1	1	3	0	1	2	0	0	0	2	1	2	0	0	1	0	0	1	1	0	16	1	1984.89	sp|P04264|K2C1_HUMAN;CON__P04264	sp|P04264|K2C1_HUMAN	252	267	yes	no	2	0.009486	74.428	By matching	By MS/MS	By matching	1	1	1	0	0
LDVEEVDLSLR	EFVLPFLRLDVEEVDL	EEVDLSLRIFIQTLEA	R	L	D	L	R	I	0	1	0	2	0	0	2	0	0	0	3	0	0	0	0	1	0	0	0	2	0	11	0	1286.67	tr|I3L2C7|I3L2C7_HUMAN;sp|P57678|GEMI4_HUMAN	tr|I3L2C7|I3L2C7_HUMAN	651	661	yes	no	2	2.5162e-15	237.68	By matching	By MS/MS	By MS/MS		1	1	11715000	0
LEALQVLTLLAR	TYEPSPMRLEALQVLT	QVLTLLARGYFSMTQA	R	L	E	A	R	G	2	1	0	0	0	1	1	0	0	0	5	0	0	0	0	0	1	0	0	1	0	12	0	1338.82	sp|Q6AI08|HEAT6_HUMAN	sp|Q6AI08|HEAT6_HUMAN	689	700	yes	yes	2	0.00044209	122.52	By matching	By MS/MS	By matching		1	1	1600800	0
LEKPAKYDDIK	SVVDLTCRLEKPAKYD	PAKYDDIKKVVKQASE	R	L	E	I	K	K	1	0	0	2	0	0	1	0	0	1	1	3	0	0	1	0	0	0	1	0	0	11	2	1318.71	sp|P04406-2|G3P_HUMAN;sp|P04406|G3P_HUMAN;tr|E7EUT5|E7EUT5_HUMAN	sp|P04406-2|G3P_HUMAN	207	217	yes	no	3	0.042432	49.466	By MS/MS	By matching	By matching	1	1	1	1538900	1010500
LENEIQTYR	QLLDIKIRLENEIQTY	ENEIQTYRSLLEGEGS	R	L	E	Y	R	S	0	1	1	0	0	1	2	0	0	1	1	0	0	0	0	0	1	0	1	0	0	9	0	1164.58	sp|P13645|K1C10_HUMAN;CON__P13645;CON__P02535-1	sp|P13645|K1C10_HUMAN	442	450	yes	no	2	5.0263e-25	296.35	By MS/MS	By MS/MS	By MS/MS	1	1	1	486120000	196140000
LETLRER	________________	MLETLRERLLSVQQDF	M	L	E	E	R	L	0	2	0	0	0	0	2	0	0	0	2	0	0	0	0	0	1	0	0	0	0	7	1	915.514	tr|D6RAX1|D6RAX1_HUMAN;tr|D6RB80|D6RB80_HUMAN;tr|D6RCT8|D6RCT8_HUMAN;tr|D6RID1|D6RID1_HUMAN;sp|Q96EV8-2|DTBP1_HUMAN;tr|A0A087WYP9|A0A087WYP9_HUMAN;tr|A6NFV8|A6NFV8_HUMAN;sp|Q96EV8|DTBP1_HUMAN	tr|D6RAX1|D6RAX1_HUMAN	2	8	yes	no	2	0.019453	90.986	By matching	By MS/MS	By MS/MS		1	1	0	0
LFDQAFGLPR	RDWYPHSRLFDQAFGL	DQAFGLPRLPEEWSQW	R	L	F	P	R	L	1	1	0	1	0	1	0	1	0	0	2	0	0	2	1	0	0	0	0	0	0	10	0	1162.61	sp|P04792|HSPB1_HUMAN;tr|F8WE04|F8WE04_HUMAN	sp|P04792|HSPB1_HUMAN	28	37	yes	no	2	8.7172e-06	182.46	By MS/MS	By MS/MS	By MS/MS	1	1	1	39495000	14990000
LFIGGLSFETTDESLR	KEPEQLRKLFIGGLSF	ETTDESLRSHFEQWGT	K	L	F	L	R	S	0	1	0	1	0	0	2	2	0	1	3	0	0	2	0	2	2	0	0	0	0	16	0	1783.9	sp|P09651-3|ROA1_HUMAN;tr|F8W6I7|F8W6I7_HUMAN;sp|P09651-2|ROA1_HUMAN;sp|P09651|ROA1_HUMAN;tr|F8VZ49|F8VZ49_HUMAN;sp|Q32P51|RA1L2_HUMAN;tr|F8W646|F8W646_HUMAN;tr|F8VTQ5|F8VTQ5_HUMAN	sp|P09651-3|ROA1_HUMAN	16	31	yes	no	2	5.8848e-10	204.67	By matching	By MS/MS	By MS/MS		1	1	5219400	0
LFLVQLQEK	TKPKEHKKLFLVQLQE	FLVQLQEKALFAVPKN	K	L	F	E	K	A	0	0	0	0	0	2	1	0	0	0	3	1	0	1	0	0	0	0	0	1	0	9	0	1116.65	sp|O43809|CPSF5_HUMAN;tr|H3BND3|H3BND3_HUMAN	sp|O43809|CPSF5_HUMAN	174	182	yes	no	2	1.9554e-13	239.6	By MS/MS	By MS/MS	By MS/MS	1	1	1	22210000	3397900
LFPDTPLALDANK	AALAALEKLFPDTPLA	PLALDANKKKRAPVPV	K	L	F	N	K	K	2	0	1	2	0	0	0	0	0	0	3	1	0	1	2	0	1	0	0	0	0	13	0	1413.75	sp|Q12906-5|ILF3_HUMAN;sp|Q12906-4|ILF3_HUMAN;sp|Q12906-2|ILF3_HUMAN;sp|Q12906-6|ILF3_HUMAN;sp|Q12906-3|ILF3_HUMAN;sp|Q12906|ILF3_HUMAN;sp|Q12906-7|ILF3_HUMAN	sp|Q12906-5|ILF3_HUMAN	588	600	yes	no	2	0.00093976	97.69	By matching	By MS/MS	By MS/MS		1	1	8281000	0
LFPLIQAMHPTLAGK	QKQMLGERLFPLIQAM	MHPTLAGKITGMLLEI	R	L	F	G	K	I	2	0	0	0	0	1	0	1	1	1	3	1	1	1	2	0	1	0	0	0	0	15	0	1635.92	tr|A0A087WTT1|A0A087WTT1_HUMAN;sp|P11940-2|PABP1_HUMAN;sp|P11940|PABP1_HUMAN;tr|E7EQV3|E7EQV3_HUMAN;tr|E7ERJ7|E7ERJ7_HUMAN;sp|Q9H361|PABP3_HUMAN;tr|H0YAS6|H0YAS6_HUMAN;tr|H0YB75|H0YB75_HUMAN	tr|A0A087WTT1|A0A087WTT1_HUMAN	452	466	yes	no	2	0.00020269	134.02	By MS/MS	By matching	By matching	1			0	0
LFPLIQTMHSNLAGK	QKQMLGERLFPLIQTM	MHSNLAGKITGMLLEI	R	L	F	G	K	I	1	0	1	0	0	1	0	1	1	1	3	1	1	1	1	1	1	0	0	0	0	15	0	1668.9	tr|B1ANR0|B1ANR0_HUMAN;sp|Q13310-2|PABP4_HUMAN;sp|Q13310|PABP4_HUMAN;sp|Q13310-3|PABP4_HUMAN;tr|H0Y5F5|H0Y5F5_HUMAN;tr|H0Y6X6|H0Y6X6_HUMAN	tr|B1ANR0|B1ANR0_HUMAN	546	560	yes	no	2	0.00043835	118.21	By MS/MS	By matching	By matching	1			0	0
LFQCLLHR	IPNPRFQRLFQCLLHR	LFQCLLHRALHPREPL	R	L	F	H	R	A	0	1	0	0	1	1	0	0	1	0	3	0	0	1	0	0	0	0	0	0	0	8	0	1085.58	sp|P13010|XRCC5_HUMAN	sp|P13010|XRCC5_HUMAN	490	497	yes	yes	2;3	0.0038041	125.25	By matching	By MS/MS	By matching		2		8172300	0
LFQFLQAEPHNSLGK	VMAQVRQKLFQFLQAE	EPHNSLGKAARRLSLM	K	L	F	G	K	A	1	0	1	0	0	2	1	1	1	0	3	1	0	2	1	1	0	0	0	0	0	15	0	1727.9	sp|Q6P2E9|EDC4_HUMAN;sp|Q6P2E9-2|EDC4_HUMAN;tr|I3L0V0|I3L0V0_HUMAN;tr|I3L3M2|I3L3M2_HUMAN	sp|Q6P2E9|EDC4_HUMAN	1369	1383	yes	no	3	0.00015649	135.94	By matching	By MS/MS	By MS/MS		1	1	9717500	0
LFTAHNNMTNYATVWASK	DSCKQKVKLFTAHNNM	YATVWASKTNLEQRKG	K	L	F	S	K	T	3	0	3	0	0	0	0	0	1	0	1	1	1	1	0	1	3	1	1	1	0	18	0	2067.98	sp|Q08211|DHX9_HUMAN	sp|Q08211|DHX9_HUMAN	738	755	yes	yes	3	0.0080916	72.676	By matching	By MS/MS	By matching		1	1	0	0
LFVGSIPK	CISVANNRLFVGSIPK	LFVGSIPKSKTKEQIL	R	L	F	P	K	S	0	0	0	0	0	0	0	1	0	1	1	1	0	1	1	1	0	0	0	1	0	8	0	859.517	sp|O60506-5|HNRPQ_HUMAN;tr|B7Z645|B7Z645_HUMAN;sp|O60506-4|HNRPQ_HUMAN;sp|O60506-3|HNRPQ_HUMAN;sp|O60506-2|HNRPQ_HUMAN;sp|O60506|HNRPQ_HUMAN;tr|B4DT28|B4DT28_HUMAN;sp|O43390-4|HNRPR_HUMAN;sp|O43390-3|HNRPR_HUMAN;sp|O43390|HNRPR_HUMAN;sp|O43390-2|HNRPR_HUMAN	sp|O60506-5|HNRPQ_HUMAN	93	100	yes	no	2	0.031795	73.665	By matching	By MS/MS	By matching		1	1	4356700	0
LGASLAFNNIYR	LHPNAFKRLGASLAFN	LAFNNIYREFREEESL	R	L	G	Y	R	E	2	1	2	0	0	0	0	1	0	1	2	0	0	1	0	1	0	0	1	0	0	12	0	1337.71	sp|P78527|PRKDC_HUMAN;sp|P78527-2|PRKDC_HUMAN	sp|P78527|PRKDC_HUMAN	1076	1087	yes	no	2	0.00013403	142.19	By matching	By MS/MS	By MS/MS		1	1	7803200	0
LGDHQSPATPAFK	GCDHLRDKLGDHQSPA	SPATPAFKSLEAFFLY	K	L	G	F	K	S	2	0	0	1	0	1	0	1	1	0	1	1	0	1	2	1	1	0	0	0	0	13	0	1367.68	sp|Q8TEQ6|GEMI5_HUMAN	sp|Q8TEQ6|GEMI5_HUMAN	1262	1274	yes	yes	2	0.00028939	135.94	By matching	By MS/MS	By matching		1		2753300	0
LGDLYEEEMR	LKGQGKSRLGDLYEEE	DLYEEEMRELRRQVDQ	R	L	G	M	R	E	0	1	0	1	0	0	3	1	0	0	2	0	1	0	0	0	0	0	1	0	0	10	0	1253.56	sp|P08670|VIME_HUMAN;tr|B0YJC4|B0YJC4_HUMAN	sp|P08670|VIME_HUMAN	146	155	yes	no	2	0.012251	72.289	By matching	By MS/MS	By MS/MS		1	1	0	0
LGEHNIDVLEGNEQFINAAK	YKSRIQVRLGEHNIDV	EQFINAAKIITHPNFN	R	L	G	A	K	I	2	0	3	1	0	1	3	2	1	2	2	1	0	1	0	0	0	0	0	1	0	20	0	2210.1	CON__P00761	CON__P00761	58	77	yes	yes	2;3	2.1917e-35	293.22	By MS/MS	By MS/MS	By MS/MS	2	2	2	793910000	302310000
LGGHGPSFPLK	DRGDGPFRLGGHGPSF	HGPSFPLKGITEQQKE	R	L	G	L	K	G	0	0	0	0	0	0	0	3	1	0	2	1	0	1	2	1	0	0	0	0	0	11	0	1108.6	sp|P13010|XRCC5_HUMAN	sp|P13010|XRCC5_HUMAN	185	195	yes	yes	2	0.0075508	83.869	By matching	By MS/MS	By MS/MS		1	1	5890800	0
LGGIGQFLAK	ALSIKLLRLGGIGQFL	GIGQFLAKAIEPPPLD	R	L	G	A	K	A	1	0	0	0	0	1	0	3	0	1	2	1	0	1	0	0	0	0	0	0	0	10	0	1002.59	sp|Q08211|DHX9_HUMAN	sp|Q08211|DHX9_HUMAN	810	819	yes	yes	2	0.0004596	152.11	By matching	By MS/MS	By MS/MS		1	1	14573000	0
LGGIPVGVVAVETR	TVVVGRARLGGIPVGV	GVVAVETRTVELSIPA	R	L	G	T	R	T	1	1	0	0	0	0	1	3	0	1	1	0	0	0	1	0	1	0	0	4	0	14	0	1365.8	sp|Q13085-3|ACACA_HUMAN;sp|Q13085-2|ACACA_HUMAN;sp|Q13085|ACACA_HUMAN;sp|Q13085-4|ACACA_HUMAN;tr|Q59FY4|Q59FY4_HUMAN	sp|Q13085-3|ACACA_HUMAN	1900	1913	yes	no	2	0.00049836	127.02	By MS/MS	By MS/MS	By MS/MS	1	1	1	96058000	30595000
LGLENAEALIR	TYYIKEQKLGLENAEA	ENAEALIRLIEDGRGC	K	L	G	I	R	L	2	1	1	0	0	0	2	1	0	1	3	0	0	0	0	0	0	0	0	0	0	11	0	1197.67	sp|P10155-2|RO60_HUMAN;sp|P10155-3|RO60_HUMAN;sp|P10155-5|RO60_HUMAN;sp|P10155-4|RO60_HUMAN;sp|P10155|RO60_HUMAN	sp|P10155-2|RO60_HUMAN	53	63	yes	no	2	0.00061773	129.74	By matching	By MS/MS	By matching		1	1	5472600	0
LGNPIVPLNIR	WMKFLHGKLGNPIVPL	PIVPLNIRLFLAKLVI	K	L	G	I	R	L	0	1	2	0	0	0	0	1	0	2	2	0	0	0	2	0	0	0	0	1	0	11	0	1204.73	sp|P78527|PRKDC_HUMAN;sp|P78527-2|PRKDC_HUMAN	sp|P78527|PRKDC_HUMAN	2133	2143	yes	no	2	0.045095	58.592	By matching	By matching	By MS/MS		1	1	7985100	0
LGQALTEVYAK	ILRGEPEKLGQALTEV	ALTEVYAKANSFTVSS	K	L	G	A	K	A	2	0	0	0	0	1	1	1	0	0	2	1	0	0	0	0	1	0	1	1	0	11	0	1191.65	sp|Q00341|VIGLN_HUMAN;tr|H7C0A4|H7C0A4_HUMAN	sp|Q00341|VIGLN_HUMAN	350	360	yes	no	2	7.5801e-08	191.33	By matching	By MS/MS	By MS/MS		1	1	35101000	0
LGSLVDEFK	KVEAMNKRLGSLVDEF	GSLVDEFKELVYPPDY	R	L	G	F	K	E	0	0	0	1	0	0	1	1	0	0	2	1	0	1	0	1	0	0	0	1	0	9	0	1006.53	sp|P12956|XRCC6_HUMAN;tr|B1AHC9|B1AHC9_HUMAN;sp|P12956-2|XRCC6_HUMAN	sp|P12956|XRCC6_HUMAN	518	526	yes	no	2	0.035242	68.657	By matching	By matching	By MS/MS		1	1	7988800	0
LGSQAEGLLTSQTMGGQAETLLTSQTGWLLGR	QRRSSLSRLGSQAEGL	QTGWLLGRGCNLGSPG	R	L	G	G	R	G	2	1	0	0	0	4	2	6	0	0	7	0	1	0	0	3	5	1	0	0	0	32	0	3303.68	tr|E5RJN0|E5RJN0_HUMAN	tr|E5RJN0|E5RJN0_HUMAN	13	44	yes	yes	3;4	0.0098635	49.589	By MS/MS	By MS/MS	By MS/MS	8	7	8	691260000	231090000
LGSTVFVANLDYK	RAMQKAGRLGSTVFVA	FVANLDYKVGWKKLKE	R	L	G	Y	K	V	1	0	1	1	0	0	0	1	0	0	2	1	0	1	0	1	1	0	1	2	0	13	0	1425.75	sp|P52272-2|HNRPM_HUMAN;tr|A0A087X0X3|A0A087X0X3_HUMAN;sp|P52272|HNRPM_HUMAN;tr|M0R019|M0R019_HUMAN;tr|M0R2T0|M0R2T0_HUMAN;tr|M0QYQ7|M0QYQ7_HUMAN	sp|P52272-2|HNRPM_HUMAN	163	175	yes	no	2	0.00056253	119.96	By matching	By MS/MS	By MS/MS	1	1	1	13102000	436490
LGTLSPAFSTR	REVLPSTRLGTLSPAF	LSPAFSTRVLPAQATE	R	L	G	T	R	V	1	1	0	0	0	0	0	1	0	0	2	0	0	1	1	2	2	0	0	0	0	11	0	1148.62	sp|Q7KZF4|SND1_HUMAN	sp|Q7KZF4|SND1_HUMAN	777	787	yes	yes	2	0.0012546	108.35	By matching	By MS/MS	By matching	1	1	1	4667100	758950
LGTPELSTAER	VYIHLAERLGTPELST	PELSTAERKELENKLK	R	L	G	E	R	K	1	1	0	0	0	0	2	1	0	0	2	0	0	0	1	1	2	0	0	0	0	11	0	1172.6	sp|Q13085-3|ACACA_HUMAN;sp|Q13085-2|ACACA_HUMAN;sp|Q13085|ACACA_HUMAN;sp|Q13085-4|ACACA_HUMAN;tr|Q59FY4|Q59FY4_HUMAN	sp|Q13085-3|ACACA_HUMAN	2073	2083	yes	no	2	0.0084946	81.709	By MS/MS	By MS/MS	By MS/MS	1	1	1	23608000	7388000
LGTQEYLQQLESHMK	QQINDSFRLGTQEYLQ	QQLESHMKSRKAREQE	R	L	G	M	K	S	0	0	0	0	0	3	2	1	1	0	3	1	1	0	0	1	1	0	1	0	0	15	0	1803.88	sp|Q6P2E9|EDC4_HUMAN;sp|Q6P2E9-2|EDC4_HUMAN;tr|I3L2F4|I3L2F4_HUMAN	sp|Q6P2E9|EDC4_HUMAN	1143	1157	yes	no	3	0.045357	48.214	By matching	By matching	By MS/MS		1	1	0	0
LHFFMPGFAPLTSR	VNMVPFPRLHFFMPGF	GFAPLTSRGSQQYRAL	R	L	H	S	R	G	1	1	0	0	0	0	0	1	1	0	2	0	1	3	2	1	1	0	0	0	0	14	0	1619.83	sp|P68371|TBB4B_HUMAN;sp|P04350|TBB4A_HUMAN;tr|I3L2F9|I3L2F9_HUMAN;sp|A6NNZ2|TBB8L_HUMAN;tr|Q5JP53|Q5JP53_HUMAN;sp|P07437|TBB5_HUMAN;tr|Q5ST81|Q5ST81_HUMAN;sp|Q3ZCM7|TBB8_HUMAN;tr|A0A075B736|A0A075B736_HUMAN;tr|Q5SQY0|Q5SQY0_HUMAN	sp|P68371|TBB4B_HUMAN	263	276	no	no	2;3	0.0002462	129.76	By MS/MS	By MS/MS	By MS/MS	2	2	2	0	0
LHNSLIGTK	VEVSIPAKLHNSLIGT	HNSLIGTKGRLIRSIM	K	L	H	T	K	G	0	0	1	0	0	0	0	1	1	1	2	1	0	0	0	1	1	0	0	0	0	9	0	981.561	sp|Q00341|VIGLN_HUMAN;sp|Q00341-2|VIGLN_HUMAN;tr|H0Y394|H0Y394_HUMAN;tr|H7C2D1|H7C2D1_HUMAN;tr|H7BZC3|H7BZC3_HUMAN	sp|Q00341|VIGLN_HUMAN	664	672	yes	no	2	0.018452	75.566	By matching	By MS/MS	By matching		1		0	0
LIADVAPSAIR	MGIQGLAKLIADVAPS	DVAPSAIRENDIKSYF	K	L	I	I	R	E	3	1	0	1	0	0	0	0	0	2	1	0	0	0	1	1	0	0	0	1	0	11	0	1124.66	tr|F5H1Y3|F5H1Y3_HUMAN;sp|P39748|FEN1_HUMAN	tr|F5H1Y3|F5H1Y3_HUMAN	9	19	yes	no	2	0.024831	68.536	By matching	By MS/MS	By MS/MS		1	1	6432800	0
LICTIQQHHK	IFQIPNLKLICTIQQH	CTIQQHHKLVNTISWH	K	L	I	H	K	L	0	0	0	0	1	2	0	0	2	2	1	1	0	0	0	0	1	0	0	0	0	10	0	1276.67	sp|Q8TEQ6|GEMI5_HUMAN	sp|Q8TEQ6|GEMI5_HUMAN	570	579	yes	yes	3	0.046777	40.352	By matching	By matching	By MS/MS		1	1	912350	0
LIDFLECGK	ICIATPGRLIDFLECG	IDFLECGKTNLRRTTY	R	L	I	G	K	T	0	0	0	1	1	0	1	1	0	1	2	1	0	1	0	0	0	0	0	0	0	9	0	1093.55	sp|P17844-2|DDX5_HUMAN;tr|J3KTA4|J3KTA4_HUMAN;sp|P17844|DDX5_HUMAN;tr|J3KRZ1|J3KRZ1_HUMAN;tr|J3QSF1|J3QSF1_HUMAN	sp|P17844-2|DDX5_HUMAN	149	157	yes	no	2	0.035307	68.626	By matching	By matching	By MS/MS		1	1	4770000	0
LIDWGLAEFYHPGQEYNVR	DHEHRKLRLIDWGLAE	PGQEYNVRVASRYFKG	R	L	I	V	R	V	1	1	1	1	0	1	2	2	1	1	2	0	0	1	1	0	0	1	2	1	0	19	0	2306.11	tr|E7EU96|E7EU96_HUMAN;sp|Q8NEV1|CSK23_HUMAN;sp|P68400|CSK21_HUMAN;tr|Q5U5J2|Q5U5J2_HUMAN;sp|P68400-2|CSK21_HUMAN	tr|E7EU96|E7EU96_HUMAN	173	191	yes	no	3	0.00040544	98.281	By matching	By MS/MS	By MS/MS		1	1	5246200	0
LISQIVSSITASLR	PTYTNLNRLISQIVSS	SSITASLRFDGALNVD	R	L	I	L	R	F	1	1	0	0	0	1	0	0	0	3	2	0	0	0	0	4	1	0	0	1	0	14	0	1486.87	sp|P68363|TBA1B_HUMAN;sp|P68363-2|TBA1B_HUMAN;sp|P68366-2|TBA4A_HUMAN;sp|P68366|TBA4A_HUMAN;sp|Q9NY65-2|TBA8_HUMAN;sp|Q9NY65|TBA8_HUMAN;tr|C9J2C0|C9J2C0_HUMAN;tr|F8VVB9|F8VVB9_HUMAN;tr|C9JDS9|C9JDS9_HUMAN;sp|Q9H853|TBA4B_HUMAN;sp|Q9BQE3|TBA1C_HUMAN;tr|F5H5D3|F5H5D3_HUMAN	sp|P68363|TBA1B_HUMAN	230	243	no	no	2;3	8.107e-17	237.46	By MS/MS	By MS/MS	By MS/MS	1	2	2	19590000	1113400
LISWYDNEFGYSNR	ALNDHFVKLISWYDNE	NEFGYSNRVVDLMAHM	K	L	I	N	R	V	0	1	2	1	0	0	1	1	0	1	1	0	0	1	0	2	0	1	2	0	0	14	0	1762.8	sp|P04406-2|G3P_HUMAN;sp|P04406|G3P_HUMAN;tr|E7EUT5|E7EUT5_HUMAN	sp|P04406-2|G3P_HUMAN	268	281	yes	no	2;3	2.3621e-56	351.61	By MS/MS	By MS/MS	By MS/MS	3	1	2	93045000	60184000
LKYENEVALR	RLAADDFRLKYENEVA	YENEVALRQSVEADIN	R	L	K	L	R	Q	1	1	1	0	0	0	2	0	0	0	2	1	0	0	0	0	0	0	1	1	0	10	1	1233.67	sp|P13645|K1C10_HUMAN;CON__P13645	sp|P13645|K1C10_HUMAN	236	245	yes	no	2;3	1.383e-05	190.26	By MS/MS	By MS/MS	By MS/MS	2	1	1	586710000	193460000
LLALNSLYSPK	LPSNTLDRLLALNSLY	LNSLYSPKIEVHFLSL	R	L	L	P	K	I	1	0	1	0	0	0	0	0	0	0	4	1	0	0	1	2	0	0	1	0	0	11	0	1217.7	sp|P78527|PRKDC_HUMAN;sp|P78527-2|PRKDC_HUMAN	sp|P78527|PRKDC_HUMAN	2539	2549	yes	no	2	0.00036674	139.31	By matching	By MS/MS	By matching		1	1	6468500	0
LLCGSLTR	EGWNHVVKLLCGSLTR	LLCGSLTRLLDSVRAI	K	L	L	T	R	L	0	1	0	0	1	0	0	1	0	0	3	0	0	0	0	1	1	0	0	0	0	8	0	918.496	tr|I3L2C7|I3L2C7_HUMAN;sp|P57678|GEMI4_HUMAN	tr|I3L2C7|I3L2C7_HUMAN	931	938	yes	no	2	0.020209	85.161	By matching	By matching	By MS/MS		1	1	10475000	0
LLEEALLR	LQQPVGIRLLEEALLR	LLEEALLRLLPAELPA	R	L	L	L	R	L	1	1	0	0	0	0	2	0	0	0	4	0	0	0	0	0	0	0	0	0	0	8	0	955.57	sp|P78527|PRKDC_HUMAN;sp|P78527-2|PRKDC_HUMAN	sp|P78527|PRKDC_HUMAN	2892	2899	yes	no	2	0.0036941	127.02	By matching	By MS/MS	By MS/MS		1	1	9342800	0
LLEGEDAHLSSQQASGQSYSSR	QEIATYRRLLEGEDAH	SGQSYSSREVFTSSSS	R	L	L	S	R	E	2	1	0	1	0	3	2	2	1	0	3	0	0	0	0	6	0	0	1	0	0	22	0	2349.08	sp|P08779|K1C16_HUMAN;CON__P08779	sp|P08779|K1C16_HUMAN	420	441	yes	no	3	0.00093401	79.461	By matching	By MS/MS	By matching		1	1	5115400	0
LLEGEDAHLSSSQFSSGSQSSR	QEIATYRRLLEGEDAH	SSGSQSSRDVTSSSRQ	R	L	L	S	R	D	1	1	0	1	0	2	2	2	1	0	3	0	0	1	0	8	0	0	0	0	0	22	0	2308.06	sp|P02533|K1C14_HUMAN;CON__P02533;CON__Q61782	sp|P02533|K1C14_HUMAN	418	439	yes	no	2;3	8.6114e-17	213.64	By MS/MS	By MS/MS	By MS/MS	2	2	2	44767000	12471000
LLEGEECR	VEIATYRKLLEGEECR	LLEGEECRMSGDLSSN	K	L	L	C	R	M	0	1	0	0	1	0	3	1	0	0	2	0	0	0	0	0	0	0	0	0	0	8	0	1004.46	sp|P48668|K2C6C_HUMAN;CON__P48668;CON__P04259;sp|O95678|K2C75_HUMAN;CON__O95678;CON__P07744;tr|H0YIC5|H0YIC5_HUMAN;sp|Q8N1N4-2|K2C78_HUMAN;sp|Q8N1N4|K2C78_HUMAN;CON__Q8N1N4-2;CON__Q7RTT2;CON__REFSEQ:XP_932229;sp|P02538|K2C6A_HUMAN;CON__P02538;sp|P35908|K22E_HUMAN;CON__P35908;CON__Q6NXH9;sp|P13647|K2C5_HUMAN;CON__P13647;tr|H0YI76|H0YI76_HUMAN;sp|Q7RTS7|K2C74_HUMAN;CON__Q7RTS7;sp|Q86Y46|K2C73_HUMAN…	sp|P35908|K22E_HUMAN	483	490	no	no	2	0.0039956	120.87	By MS/MS	By MS/MS	By MS/MS	1	1	1	76563000	22232000
LLEGEESR	IEIATYRKLLEGEESR	LLEGEESRISLPLPNF	K	L	L	S	R	I	0	1	0	0	0	0	3	1	0	0	2	0	0	0	0	1	0	0	0	0	0	8	0	931.461	sp|P08670|VIME_HUMAN;tr|B0YJC4|B0YJC4_HUMAN;tr|B0YJC5|B0YJC5_HUMAN;sp|P17661|DESM_HUMAN	sp|P08670|VIME_HUMAN	403	410	no	no	2	0.024271	80.455	By matching	By MS/MS	By matching	1	1	1	5154300	432830
LLEQYKEESKK	LQKEEAQKLLEQYKEE	QYKEESKKALPPEKKQ	K	L	L	K	K	A	0	0	0	0	0	1	3	0	0	0	2	3	0	0	0	1	0	0	1	0	0	11	2	1393.75	sp|Q00839-2|HNRPU_HUMAN;sp|Q00839|HNRPU_HUMAN	sp|Q00839-2|HNRPU_HUMAN	646	656	yes	no	2	0.00013512	175.74	By matching	By MS/MS	By MS/MS		1	1	6286300	0
LLETECPQYIR	VYRDDLKKLLETECPQ	TECPQYIRKKGADVWF	K	L	L	I	R	K	0	1	0	0	1	1	2	0	0	1	2	0	0	0	1	0	1	0	1	0	0	11	0	1420.7	sp|P05109|S10A8_HUMAN	sp|P05109|S10A8_HUMAN	37	47	yes	yes	2	0.0043801	91.123	By MS/MS	By matching	By matching	1	1		3791400	1678200
LLETESFQMNR	TTVEYLIKLLETESFQ	TESFQMNRIDTGWLDR	K	L	L	N	R	I	0	1	1	0	0	1	2	0	0	0	2	0	1	1	0	1	1	0	0	0	0	11	0	1366.66	sp|Q13085-3|ACACA_HUMAN;sp|Q13085-2|ACACA_HUMAN;sp|Q13085|ACACA_HUMAN;sp|Q13085-4|ACACA_HUMAN	sp|Q13085-3|ACACA_HUMAN	519	529	yes	no	2	1.3568e-11	222.18	By MS/MS	By MS/MS	By MS/MS	2	1	2	2389000	1899500
LLETVIDVSTADR	RQPDLVLRLLETVIDV	IDVSTADRAIPESQIR	R	L	L	D	R	A	1	1	0	2	0	0	1	0	0	1	2	0	0	0	0	1	2	0	0	2	0	13	0	1430.76	tr|I3L2C7|I3L2C7_HUMAN;sp|P57678|GEMI4_HUMAN	tr|I3L2C7|I3L2C7_HUMAN	446	458	yes	no	2	2.081e-08	188.09	By matching	By MS/MS	By MS/MS		1	1	14901000	0
LLGQIVDR	ESIEQAKRLLGQIVDR	LLGQIVDRCRNGPGFH	R	L	L	D	R	C	0	1	0	1	0	1	0	1	0	1	2	0	0	0	0	0	0	0	0	1	0	8	0	912.539	sp|Q96I24|FUBP3_HUMAN;sp|Q96I24-2|FUBP3_HUMAN	sp|Q96I24|FUBP3_HUMAN	140	147	yes	no	2	0.0081071	103.55	By matching	By MS/MS	By MS/MS		1	1	15848000	0
LLIHQSLAGGIIGVK	SDFDCELRLLIHQSLA	AGGIIGVKGAKIKELR	R	L	L	V	K	G	1	0	0	0	0	1	0	3	1	3	3	1	0	0	0	1	0	0	0	1	0	15	0	1517.93	sp|P61978|HNRPK_HUMAN;sp|P61978-2|HNRPK_HUMAN;tr|Q5T6W5|Q5T6W5_HUMAN;sp|P61978-3|HNRPK_HUMAN;tr|Q5T6W2|Q5T6W2_HUMAN;tr|Q5T6W1|Q5T6W1_HUMAN	sp|P61978|HNRPK_HUMAN	149	163	yes	no	2;3	1.7272e-05	162.46	By matching	By MS/MS	By MS/MS		2	2	37396000	0
LLILMEAR	IKDVARGRLLILMEAR	LLILMEARLSALYKLE	R	L	L	A	R	L	1	1	0	0	0	0	1	0	0	1	3	0	1	0	0	0	0	0	0	0	0	8	0	957.568	tr|Q5TCD1|Q5TCD1_HUMAN;tr|J3KR24|J3KR24_HUMAN;sp|P41252|SYIC_HUMAN	tr|Q5TCD1|Q5TCD1_HUMAN	255	262	yes	no	2	0.040233	75.738	By matching	By MS/MS	By matching		1	1	0	0
LLLEDLVK	FFYWRLRRLLLEDLVK	LLLEDLVKKKIHNANP	R	L	L	V	K	K	0	0	0	1	0	0	1	0	0	0	4	1	0	0	0	0	0	0	0	1	0	8	0	941.58	sp|Q13085-3|ACACA_HUMAN;sp|Q13085-2|ACACA_HUMAN;sp|Q13085|ACACA_HUMAN;sp|Q13085-4|ACACA_HUMAN;tr|Q59FY4|Q59FY4_HUMAN	sp|Q13085-3|ACACA_HUMAN	2144	2151	yes	no	2	0.00806	103.74	By MS/MS	By MS/MS	By MS/MS	1	1	1	36877000	15783000
LLNFLMK	KDEVLANRLLNFLMKH	RLLNFLMKHVFHPKRA	R	L	L	M	K	H	0	0	1	0	0	0	0	0	0	0	3	1	1	1	0	0	0	0	0	0	0	7	0	877.51	sp|P78527|PRKDC_HUMAN;sp|P78527-2|PRKDC_HUMAN	sp|P78527|PRKDC_HUMAN	2215	2221	yes	no	2	0.022094	74.439	By matching	By matching	By MS/MS		1	1	0	0
LLQIIER	EARLKFPRLLQIIERY	RLLQIIERYPEETLSL	R	L	L	E	R	Y	0	1	0	0	0	1	1	0	0	2	2	0	0	0	0	0	0	0	0	0	0	7	0	883.549	sp|P78527|PRKDC_HUMAN;sp|P78527-2|PRKDC_HUMAN	sp|P78527|PRKDC_HUMAN	3468	3474	yes	no	2	0.0058935	116.37	By matching	By MS/MS	By MS/MS		1	1	4519300	0
LLQLVEDR	ANQAINPKLLQLVEDR	LLQLVEDRGSGRSRGR	K	L	L	D	R	G	0	1	0	1	0	1	1	0	0	0	3	0	0	0	0	0	0	0	0	1	0	8	0	984.56	sp|P17844-2|DDX5_HUMAN;tr|J3KTA4|J3KTA4_HUMAN;sp|P17844|DDX5_HUMAN	sp|P17844-2|DDX5_HUMAN	392	399	yes	no	2	0.0039222	123.35	By matching	By MS/MS	By MS/MS		1	1	5529000	0
LLQQEEEIK	LVSECSARLLQQEEEI	LQQEEEIKSLTAEIDR	R	L	L	I	K	S	0	0	0	0	0	2	3	0	0	1	2	1	0	0	0	0	0	0	0	0	0	9	0	1128.6	sp|P54136|SYRC_HUMAN;tr|E5RH09|E5RH09_HUMAN;tr|E5RJM9|E5RJM9_HUMAN	sp|P54136|SYRC_HUMAN	12	20	yes	no	2	0.012293	88.37	By matching	By matching	By MS/MS	1	1	1	7592400	2479400
LLRDYQELMNTK	QAKEDLARLLRDYQEL	YQELMNTKLALDLEIA	R	L	L	T	K	L	0	1	1	1	0	1	1	0	0	0	3	1	1	0	0	0	1	0	1	0	0	12	1	1522.78	sp|P04264|K2C1_HUMAN;CON__P04264	sp|P04264|K2C1_HUMAN	461	472	no	no	2	0.016151	72.681	By MS/MS	By matching	By matching	1	1		0	0
LLSELDQQSTEMPR	MAALNILKLLSELDQQ	QQSTEMPRTGNGPMSV	K	L	L	P	R	T	0	1	0	1	0	2	2	0	0	0	3	0	1	0	1	2	1	0	0	0	0	14	0	1645.8	sp|O95793-2|STAU1_HUMAN;sp|O95793-3|STAU1_HUMAN;sp|O95793|STAU1_HUMAN;tr|A0A087X1A5|A0A087X1A5_HUMAN;tr|Q5JW30|Q5JW30_HUMAN	sp|O95793-2|STAU1_HUMAN	471	484	yes	no	2	8.5209e-05	146.59	By matching	By matching	By MS/MS		1	1	0	0
LLTSGCQEGEHK	PNPQVYSRLLTSGCQE	GCQEGEHKACFAELRR	R	L	L	H	K	A	0	0	0	0	1	1	2	2	1	0	2	1	0	0	0	1	1	0	0	0	0	12	0	1357.63	sp|Q9Y6K5|OAS3_HUMAN	sp|Q9Y6K5|OAS3_HUMAN	569	580	yes	yes	2	0.020287	70.089	By matching	By matching	By MS/MS		1	1	1748800	0
LLTSYGFIQCSER	RETGVIEKLLTSYGFI	GFIQCSERQARLFFHC	K	L	L	E	R	Q	0	1	0	0	1	1	1	1	0	1	2	0	0	1	0	2	1	0	1	0	0	13	0	1572.76	sp|O75534-2|CSDE1_HUMAN;sp|O75534|CSDE1_HUMAN;sp|O75534-3|CSDE1_HUMAN;sp|O75534-4|CSDE1_HUMAN;tr|E9PKN4|E9PKN4_HUMAN;tr|E9PLD4|E9PLD4_HUMAN	sp|O75534-2|CSDE1_HUMAN	33	45	yes	no	2	0.00033691	133.16	By matching	By MS/MS	By matching		1	1	5055700	0
LLVPTQFVGAIIGK	KPCDLPLRLLVPTQFV	FVGAIIGKEGATIRNI	R	L	L	G	K	E	1	0	0	0	0	1	0	2	0	2	2	1	0	1	1	0	1	0	0	2	0	14	0	1454.89	sp|O00425|IF2B3_HUMAN	sp|O00425|IF2B3_HUMAN	200	213	yes	yes	2	0.00078131	113.76	By matching	By MS/MS	By MS/MS		1	1	4091100	0
LLVPTQYVGAIIGK	QQVDIPLRLLVPTQYV	YVGAIIGKEGATIRNI	R	L	L	G	K	E	1	0	0	0	0	1	0	2	0	2	2	1	0	0	1	0	1	0	1	2	0	14	0	1470.88	sp|Q9NZI8|IF2B1_HUMAN	sp|Q9NZI8|IF2B1_HUMAN	200	213	yes	yes	2	0.0010036	103.83	By matching	By MS/MS	By MS/MS		1	1	5116700	0
LMDPPSNEAVLLSIR	GIAYFLSRLMDPPSNE	EAVLLSIRHLMELNAL	R	L	M	I	R	H	1	1	1	1	0	0	1	0	0	1	3	0	1	0	2	2	0	0	0	1	0	15	0	1653.88	sp|Q9H2U1-3|DHX36_HUMAN;sp|Q9H2U1|DHX36_HUMAN;sp|Q9H2U1-2|DHX36_HUMAN;tr|E7EWK3|E7EWK3_HUMAN	sp|Q9H2U1-3|DHX36_HUMAN	658	672	yes	no	2	2.0606e-06	165.45	By matching	By MS/MS	By MS/MS		1	1	0	0
LMEGEESRMDLPSATVVSTVK	IEIATYHKLMEGEESR	ATVVSTVKSGCRTTAS	K	L	M	V	K	S	1	1	0	1	0	0	3	1	0	0	2	1	2	0	1	3	2	0	0	3	0	21	1	2278.12	CON__Q0VBK2	CON__Q0VBK2	386	406	yes	yes	3	0.017805	48.372	By matching	By matching	By MS/MS	1		1	0	0
LMMDPLTGLNR	AGPIWDLRLMMDPLTG	DPLTGLNRGYAFVTFC	R	L	M	N	R	G	0	1	1	1	0	0	0	1	0	0	3	0	2	0	1	0	1	0	0	0	0	11	0	1259.64	sp|O60506-5|HNRPQ_HUMAN;tr|B7Z645|B7Z645_HUMAN;sp|O60506-4|HNRPQ_HUMAN;sp|O60506-3|HNRPQ_HUMAN;sp|O60506-2|HNRPQ_HUMAN;sp|O60506|HNRPQ_HUMAN	sp|O60506-5|HNRPQ_HUMAN	41	51	yes	no	2	0.0003674	133.91	By matching	By MS/MS	By MS/MS		1	1	0	0
LMTEILGR	DEVEGLKRLMTEILGR	LMTEILGRQDGVLQDW	R	L	M	G	R	Q	0	1	0	0	0	0	1	1	0	1	2	0	1	0	0	0	1	0	0	0	0	8	0	931.516	sp|O43809|CPSF5_HUMAN;tr|H3BND3|H3BND3_HUMAN;tr|H3BV41|H3BV41_HUMAN	sp|O43809|CPSF5_HUMAN	124	131	yes	no	2	0.0019176	131.03	By matching	By MS/MS	By MS/MS	1	1	1	0	0
LMYEHNLQRTACNMTYGSFGGVK	________________	YGSFGGVKGRDLICIQ	K	L	M	V	K	G	1	1	2	0	1	1	1	3	1	0	2	1	2	1	0	1	2	0	2	1	0	23	1	2676.22	tr|C9JRR5|C9JRR5_HUMAN;sp|Q3SYG4-5|PTHB1_HUMAN;tr|F8WCG5|F8WCG5_HUMAN;sp|Q3SYG4-6|PTHB1_HUMAN;sp|Q3SYG4-2|PTHB1_HUMAN;sp|Q3SYG4-4|PTHB1_HUMAN;sp|Q3SYG4-7|PTHB1_HUMAN;sp|Q3SYG4-3|PTHB1_HUMAN;sp|Q3SYG4|PTHB1_HUMAN	tr|C9JRR5|C9JRR5_HUMAN	3	25	yes	no	3	0.019659	45.237	By matching	By MS/MS	By MS/MS	1	1	1	0	0
LNDLEDALQQAK	ALKDAKNKLNDLEDAL	EDALQQAKEDLARLLR	K	L	N	A	K	E	2	0	1	2	0	2	1	0	0	0	3	1	0	0	0	0	0	0	0	0	0	12	0	1356.69	sp|P04264|K2C1_HUMAN;CON__P04264	sp|P04264|K2C1_HUMAN	444	455	yes	no	2	2.0272e-35	300.27	By MS/MS	By MS/MS	By MS/MS	1	1	1	252040000	80144000
LNDLEDALQQAKEDLAR	ALKDAKNKLNDLEDAL	QAKEDLARLLRDYQEL	K	L	N	A	R	L	3	1	1	3	0	2	2	0	0	0	4	1	0	0	0	0	0	0	0	0	0	17	1	1940.98	sp|P04264|K2C1_HUMAN;CON__P04264	sp|P04264|K2C1_HUMAN	444	460	yes	no	2;3	9.6994e-05	154.51	By MS/MS	By MS/MS	By MS/MS	2	2	2	16302000	5259700
LNDLEEALQQAK	ALKDARNKLNDLEEAL	EEALQQAKEDLARLLR	K	L	N	A	K	E	2	0	1	1	0	2	2	0	0	0	3	1	0	0	0	0	0	0	0	0	0	12	0	1370.7	sp|P35908|K22E_HUMAN;CON__P35908	sp|P35908|K22E_HUMAN	442	453	yes	no	2;3	4.4564e-44	322.7	By MS/MS	By MS/MS	By MS/MS	2	2	2	91628000	27556000
LNESTFDTQITK	VLKSRFTKLNESTFDT	TFDTQITKKMGYYKIL	K	L	N	T	K	K	0	0	1	1	0	1	1	0	0	1	1	1	0	1	0	1	3	0	0	0	0	12	0	1395.69	sp|P78527|PRKDC_HUMAN;sp|P78527-2|PRKDC_HUMAN	sp|P78527|PRKDC_HUMAN	1858	1869	yes	no	2	0.00033758	129.17	By matching	By MS/MS	By matching		1	1	6871700	0
LNSSDPSLIGLK	MRDPTFVRLNSSDPSL	DPSLIGLKQYYKVVNS	R	L	N	L	K	Q	0	0	1	1	0	0	0	1	0	1	3	1	0	0	1	3	0	0	0	0	0	12	0	1242.68	sp|Q9UHI6|DDX20_HUMAN	sp|Q9UHI6|DDX20_HUMAN	266	277	yes	yes	2	1.4528e-08	194.39	By matching	By matching	By MS/MS		1	1	12362000	0
LNVEVDAAPTVDLNR	LRCQLGDRLNVEVDAA	APTVDLNRVLNETRSQ	R	L	N	N	R	V	2	1	2	2	0	0	1	0	0	0	2	0	0	0	1	0	1	0	0	3	0	15	0	1624.84	sp|Q15323|K1H1_HUMAN;CON__Q9UE12;CON__Q15323;CON__A2A5Y0;CON__REFSEQ:XP_986630;CON__Q9D646	sp|Q15323|K1H1_HUMAN	209	223	yes	no	2	0.00087236	116	By MS/MS	By matching	By matching	1	1		3599500	2619200
LPELLLK	GHASENPKLPELLLKN	KLPELLLKNGIAFMGP	K	L	P	L	K	N	0	0	0	0	0	0	1	0	0	0	4	1	0	0	1	0	0	0	0	0	0	7	0	824.537	sp|Q13085-3|ACACA_HUMAN;sp|Q13085-2|ACACA_HUMAN;sp|Q13085|ACACA_HUMAN;sp|Q13085-4|ACACA_HUMAN	sp|Q13085-3|ACACA_HUMAN	140	146	yes	no	2	0.017817	94.407	By MS/MS	By MS/MS	By matching	1	1	1	28941000	8399000
LPGGELNPGEDEVEGLK	QLGTTFFKLPGGELNP	EDEVEGLKRLMTEILG	K	L	P	L	K	R	0	0	1	1	0	0	4	4	0	0	3	1	0	0	2	0	0	0	0	1	0	17	0	1751.86	sp|O43809|CPSF5_HUMAN;tr|H3BND3|H3BND3_HUMAN;tr|H3BV41|H3BV41_HUMAN	sp|O43809|CPSF5_HUMAN	106	122	yes	no	2	0.0013308	102.5	By matching	By MS/MS	By matching	1	1		2626300	917430
LPGGELNPGEDEVEGLKR	QLGTTFFKLPGGELNP	DEVEGLKRLMTEILGR	K	L	P	K	R	L	0	1	1	1	0	0	4	4	0	0	3	1	0	0	2	0	0	0	0	1	0	18	1	1907.96	sp|O43809|CPSF5_HUMAN;tr|H3BND3|H3BND3_HUMAN;tr|H3BV41|H3BV41_HUMAN	sp|O43809|CPSF5_HUMAN	106	123	yes	no	3	5.477e-10	189.52	By MS/MS	By MS/MS	By MS/MS	1	1	1	35438000	7082800
LPGGNEIGMVAWK	GQLVHMNRLPGGNEIG	EIGMVAWKMTFKSPEY	R	L	P	W	K	M	1	0	1	0	0	0	1	3	0	1	1	1	1	0	1	0	0	1	0	1	0	13	0	1370.7	sp|Q13085-3|ACACA_HUMAN;sp|Q13085-2|ACACA_HUMAN;sp|Q13085|ACACA_HUMAN;sp|Q13085-4|ACACA_HUMAN	sp|Q13085-3|ACACA_HUMAN	1573	1585	yes	no	2	0.00042377	108.23	By MS/MS	By MS/MS	By MS/MS	1	1	1	0	0
LPGVAGQYLFK	PVAERGKRLPGVAGQY	VAGQYLFKCLINVKKE	R	L	P	F	K	C	1	0	0	0	0	1	0	2	0	0	2	1	0	1	1	0	0	0	1	1	0	11	0	1191.67	sp|Q86W50|MET16_HUMAN	sp|Q86W50|MET16_HUMAN	507	517	yes	yes	2	0.0045095	90.827	By matching	By matching	By MS/MS		1	1	2881400	0
LPIDVTEGEVISLGLPFGK	SRVIHIRKLPIDVTEG	SLGLPFGKVTNLLMLK	K	L	P	G	K	V	0	0	0	1	0	0	2	3	0	2	3	1	0	1	2	1	1	0	0	2	0	19	0	1983.09	tr|A6NLN1|A6NLN1_HUMAN;sp|P26599|PTBP1_HUMAN;sp|P26599-2|PTBP1_HUMAN;sp|P26599-3|PTBP1_HUMAN;tr|K7EKJ7|K7EKJ7_HUMAN;tr|K7ELW5|K7ELW5_HUMAN;tr|K7ES59|K7ES59_HUMAN	tr|A6NLN1|A6NLN1_HUMAN	36	54	yes	no	2	0.019018	68.243	By matching	By MS/MS	By matching		1	1	1624500	0
LPLQDVYK	RPTDKPLRLPLQDVYK	LPLQDVYKIGGIGTVP	R	L	P	Y	K	I	0	0	0	1	0	1	0	0	0	0	2	1	0	0	1	0	0	0	1	1	0	8	0	974.544	sp|Q5VTE0|EF1A3_HUMAN;sp|P68104|EF1A1_HUMAN;tr|A0A087WVQ9|A0A087WVQ9_HUMAN;sp|P68104-2|EF1A1_HUMAN;tr|A0A087WV01|A0A087WV01_HUMAN;sp|Q05639|EF1A2_HUMAN	sp|Q5VTE0|EF1A3_HUMAN	248	255	yes	no	2	0.0073615	106.6	By MS/MS	By matching	By MS/MS	1	1	1	207470000	19992000
LPNFGFVVFDDSEPVQK	LRINSGGKLPNFGFVV	DDSEPVQKVLSNRPIM	K	L	P	Q	K	V	0	0	1	2	0	1	1	1	0	0	1	1	0	3	2	1	0	0	0	3	0	17	0	1936.96	sp|Q13283|G3BP1_HUMAN	sp|Q13283|G3BP1_HUMAN	377	393	yes	yes	2	0.00037443	127.97	By matching	By MS/MS	By MS/MS		1	1	6439900	0
LPPLPAVER	AVLEELKKLPPLPAVE	PPLPAVERVKPRIKKK	K	L	P	E	R	V	1	1	0	0	0	0	1	0	0	0	2	0	0	0	3	0	0	0	0	1	0	9	0	990.586	sp|O95793-2|STAU1_HUMAN;sp|O95793-3|STAU1_HUMAN;sp|O95793|STAU1_HUMAN;tr|A0A087X1A5|A0A087X1A5_HUMAN;tr|Q5JW30|Q5JW30_HUMAN;tr|Q5JW28|Q5JW28_HUMAN	sp|O95793-2|STAU1_HUMAN	171	179	yes	no	2	0.039326	66.692	By matching	By MS/MS	By MS/MS		1	1	6757500	0
LPSYLDK	QGIPSKSRLPSYLDKV	RLPSYLDKVLKKRILN	R	L	P	D	K	V	0	0	0	1	0	0	0	0	0	0	2	1	0	0	1	1	0	0	1	0	0	7	0	834.449	sp|Q86TJ2-3|TAD2B_HUMAN;sp|Q86TJ2-2|TAD2B_HUMAN;sp|Q86TJ2|TAD2B_HUMAN	sp|Q86TJ2-3|TAD2B_HUMAN	301	307	yes	no	2	0.013319	100.19	By matching	By MS/MS	By matching		1		3476500	0
LPTFGAPEQLVDLK	PVPALPSKLPTFGAPE	PEQLVDLKQAGLEAAA	K	L	P	L	K	Q	1	0	0	1	0	1	1	1	0	0	3	1	0	1	2	0	1	0	0	1	0	14	0	1526.83	sp|Q14258|TRI25_HUMAN	sp|Q14258|TRI25_HUMAN	403	416	yes	yes	2	1.2666e-07	186.29	By matching	By MS/MS	By MS/MS		1	1	59421000	0
LPVHTEISWK	DTNSIKYKLPVHTEIS	VHTEISWKADGKIMAL	K	L	P	W	K	A	0	0	0	0	0	0	1	0	1	1	1	1	0	0	1	1	1	1	0	1	0	10	0	1208.66	sp|Q8TEQ6|GEMI5_HUMAN	sp|Q8TEQ6|GEMI5_HUMAN	536	545	yes	yes	3	0.037658	47.706	By matching	By MS/MS	By MS/MS		1	1	7334200	0
LQDEIQNMKEEMAR	NYQDTIGRLQDEIQNM	NMKEEMARHLREYQDL	R	L	Q	A	R	H	1	1	1	1	0	2	3	0	0	1	1	1	2	0	0	0	0	0	0	0	0	14	1	1733.81	sp|P08670|VIME_HUMAN;tr|B0YJC4|B0YJC4_HUMAN;tr|B0YJC5|B0YJC5_HUMAN	sp|P08670|VIME_HUMAN	365	378	yes	no	2;3	0.023421	62.077	By matching	By MS/MS	By MS/MS	2	2	2	0	0
LQDVHAEAEGEK	IKVFLALKLQDVHAEA	HAEAEGEKYIEEILDQ	K	L	Q	E	K	Y	2	0	0	1	0	1	3	1	1	0	1	1	0	0	0	0	0	0	0	1	0	12	0	1324.63	sp|Q13325|IFIT5_HUMAN;sp|Q13325-2|IFIT5_HUMAN	sp|Q13325|IFIT5_HUMAN	225	236	yes	no	2;3	0.004741	88.092	By MS/MS	By MS/MS	By MS/MS	2	2	2	5734100	1315900
LQGEIAHVK	ELNRVIQRLQGEIAHV	QGEIAHVKKQCKNVQD	R	L	Q	V	K	K	1	0	0	0	0	1	1	1	1	1	1	1	0	0	0	0	0	0	0	1	0	9	0	993.561	sp|P35908|K22E_HUMAN;CON__P35908	sp|P35908|K22E_HUMAN	406	414	yes	no	2;3	0.0052484	102.06	By MS/MS	By MS/MS	By MS/MS	2	2	2	35436000	9043800
LQISHEAAACITGLR	VLVDDWIKLQISHEAA	AACITGLRAAMEALVV	K	L	Q	L	R	A	3	1	0	0	1	1	1	1	1	2	2	0	0	0	0	1	1	0	0	0	0	15	0	1638.85	sp|Q08211|DHX9_HUMAN;sp|Q08211-2|DHX9_HUMAN	sp|Q08211|DHX9_HUMAN	1090	1104	yes	no	3	0.00031654	123.29	By matching	By MS/MS	By MS/MS		1	1	7506100	0
LQVEHPCTEMVADVNLPAAQLQIAMGIPLYR	YFLELNPRLQVEHPCT	AMGIPLYRIKDIRMMY	R	L	Q	Y	R	I	4	1	1	1	1	3	2	1	1	2	4	0	2	0	3	0	1	0	1	3	0	31	0	3476.76	sp|Q13085-3|ACACA_HUMAN;sp|Q13085-2|ACACA_HUMAN;sp|Q13085|ACACA_HUMAN;sp|Q13085-4|ACACA_HUMAN	sp|Q13085-3|ACACA_HUMAN	364	394	yes	no	3	6.5141e-09	117.21	By MS/MS	By matching	By MS/MS	1		1	0	0
LRAEIDNVKK	EMNRMIQRLRAEIDNV	AEIDNVKKQCANLQNA	R	L	R	K	K	Q	1	1	1	1	0	0	1	0	0	1	1	2	0	0	0	0	0	0	0	1	0	10	2	1184.69	sp|P13647|K2C5_HUMAN;CON__P13647;tr|H0YI76|H0YI76_HUMAN	sp|P13647|K2C5_HUMAN	396	405	yes	no	3	0.0016068	109.83	By MS/MS	By MS/MS	By MS/MS	1	1	1	6114200	1647800
LRSEIDHVKK	EINRMIQRLRSEIDHV	SEIDHVKKQCASLQAA	R	L	R	K	K	Q	0	1	0	1	0	0	1	0	1	1	1	2	0	0	0	1	0	0	0	1	0	10	2	1223.7	sp|P48668|K2C6C_HUMAN;CON__P48668;CON__P04259;sp|P02538|K2C6A_HUMAN;CON__P02538	sp|P48668|K2C6C_HUMAN	391	400	no	no	3	0.019003	68.657	By MS/MS	By MS/MS	By matching	1	1	1	1326400	320680
LRSEIDNVKK	ELNRVIQRLRSEIDNV	SEIDNVKKQISNLQQS	R	L	R	K	K	Q	0	1	1	1	0	0	1	0	0	1	1	2	0	0	0	1	0	0	0	1	0	10	2	1200.68	sp|P04264|K2C1_HUMAN;CON__P04264	sp|P04264|K2C1_HUMAN	408	417	no	no	3	0.0061423	86.189	By MS/MS	By MS/MS	By MS/MS	1	1	1	46867000	11123000
LSGEAFDINK	VLQHNPWKLSGEAFDI	GEAFDINKLIRDTNSI	K	L	S	N	K	L	1	0	1	1	0	0	1	1	0	1	1	1	0	1	0	1	0	0	0	0	0	10	0	1092.55	sp|Q8TEQ6|GEMI5_HUMAN	sp|Q8TEQ6|GEMI5_HUMAN	515	524	yes	yes	2	1.461e-10	213.8	By matching	By MS/MS	By MS/MS		1	1	39809000	0
LSLDGQNIYNACCTLR	PVSAQHAKLSLDGQNI	YNACCTLRIDFSKLTS	K	L	S	L	R	I	1	1	2	1	2	1	0	1	0	1	3	0	0	0	0	1	1	0	1	0	0	16	0	1896.88	tr|A6NLN1|A6NLN1_HUMAN;sp|P26599|PTBP1_HUMAN;sp|P26599-2|PTBP1_HUMAN;sp|P26599-3|PTBP1_HUMAN;tr|K7EK45|K7EK45_HUMAN;tr|A0A087WU68|A0A087WU68_HUMAN	tr|A6NLN1|A6NLN1_HUMAN	209	224	yes	no	2	0.00098465	116.04	By matching	By MS/MS	By MS/MS		1	1	34315000	0
LSLPQNETVADTTLTK	IQWKLVEKLSLPQNET	VADTTLTKAPVSSTES	K	L	S	T	K	A	1	0	1	1	0	1	1	0	0	0	3	1	0	0	1	1	4	0	0	1	0	16	0	1729.91	sp|Q9HC35-2|EMAL4_HUMAN;sp|Q9HC35|EMAL4_HUMAN;tr|B5MBZ0|B5MBZ0_HUMAN	sp|Q9HC35-2|EMAL4_HUMAN	810	825	yes	no	2	0.0018603	99.344	By matching	By MS/MS	By matching		1	1	5167700	0
LSMSQLNEK	DEYGPETRLSMSQLNE	SMSQLNEKETPFELIE	R	L	S	E	K	E	0	0	1	0	0	1	1	0	0	0	2	1	1	0	0	2	0	0	0	0	0	9	0	1048.52	sp|Q08211|DHX9_HUMAN	sp|Q08211|DHX9_HUMAN	622	630	yes	yes	2	0.023125	65.627	By matching	By matching	By MS/MS			1	0	0
LSPVISPR	ARKSVSPKLSPVISPR	LSPVISPRNSPRLLRR	K	L	S	P	R	N	0	1	0	0	0	0	0	0	0	1	1	0	0	0	2	2	0	0	0	1	0	8	0	867.518	sp|Q08499-7|PDE4D_HUMAN;sp|Q08499-12|PDE4D_HUMAN;sp|Q08499-6|PDE4D_HUMAN	sp|Q08499-7|PDE4D_HUMAN	54	61	yes	no	2	0.011075	95.741	By MS/MS	By MS/MS	By MS/MS	1	1	1	25885000	9034900
LSSPATLNSR	DNDIMLIKLSSPATLN	SPATLNSRVATVSLPR	K	L	S	S	R	V	1	1	1	0	0	0	0	0	0	0	2	0	0	0	1	3	1	0	0	0	0	10	0	1044.56	CON__P00761	CON__P00761	98	107	yes	yes	2	0.0026759	106.16	By MS/MS	By MS/MS	By MS/MS	1	1	1	491160000	197000000
LTFLVAQK	LVDHGIRRLTFLVAQK	LTFLVAQKDFRKQVNY	R	L	T	Q	K	D	1	0	0	0	0	1	0	0	0	0	2	1	0	1	0	0	1	0	0	1	0	8	0	918.554	sp|Q13085-3|ACACA_HUMAN;sp|Q13085-2|ACACA_HUMAN;sp|Q13085|ACACA_HUMAN;sp|Q13085-4|ACACA_HUMAN;tr|Q59FY4|Q59FY4_HUMAN	sp|Q13085-3|ACACA_HUMAN	1249	1256	yes	no	2	0.002792	141.52	By MS/MS	By MS/MS	By MS/MS	1	1	1	14185000	4706800
LTGMAFR	VIPELNGKLTGMAFRV	KLTGMAFRVPTANVSV	K	L	T	F	R	V	1	1	0	0	0	0	0	1	0	0	1	0	1	1	0	0	1	0	0	0	0	7	0	794.411	sp|P04406-2|G3P_HUMAN;sp|P04406|G3P_HUMAN;tr|E7EUT5|E7EUT5_HUMAN;sp|O14556|G3PT_HUMAN	sp|P04406-2|G3P_HUMAN	186	192	yes	no	2	0.017088	82.305	By MS/MS	By matching	By MS/MS	1		1	0	0
LTIGSNLSIR	HSIHWPCRLTIGSNLS	IGSNLSIRIAAYKSIL	R	L	T	I	R	I	0	1	1	0	0	0	0	1	0	2	2	0	0	0	0	2	1	0	0	0	0	10	0	1072.62	sp|P13010|XRCC5_HUMAN	sp|P13010|XRCC5_HUMAN	251	260	yes	yes	2	0.002433	111.5	By matching	By MS/MS	By MS/MS		1	1	21860000	0
LTTDFNVIVEALSK	IKFNRLNRLTTDFNVI	VIVEALSKSKAELMEI	R	L	T	S	K	S	1	0	1	1	0	0	1	0	0	1	2	1	0	1	0	1	2	0	0	2	0	14	0	1548.84	sp|P05455|LA_HUMAN;tr|E9PGX9|E9PGX9_HUMAN;tr|E9PFL9|E9PFL9_HUMAN;tr|E7ERC4|E7ERC4_HUMAN	sp|P05455|LA_HUMAN	61	74	yes	no	2	0.037646	63.682	By matching	By MS/MS	By matching		1	1	1389900	0
LTTPTYGDLNHLVSATMSGVTTCLR	DICFRTLKLTTPTYGD	SGVTTCLRFPGQLNAD	K	L	T	L	R	F	1	1	1	1	1	0	0	2	1	0	4	0	1	0	1	2	6	0	1	2	0	25	0	2707.33	sp|P68371|TBB4B_HUMAN;sp|P04350|TBB4A_HUMAN;tr|M0R2D3|M0R2D3_HUMAN;tr|Q5JP53|Q5JP53_HUMAN;sp|P07437|TBB5_HUMAN;tr|Q5ST81|Q5ST81_HUMAN	sp|P68371|TBB4B_HUMAN	217	241	no	no	3	9.8296e-05	92.39	By matching	By MS/MS	By MS/MS		2	2	0	0
LTVMYSQINGASR	LEATLRHKLTVMYSQI	SQINGASRALDDVRNR	K	L	T	S	R	A	1	1	1	0	0	1	0	1	0	1	1	0	1	0	0	2	1	0	1	1	0	13	0	1438.72	sp|Q14258|TRI25_HUMAN	sp|Q14258|TRI25_HUMAN	206	218	yes	yes	2	3.9416e-12	209.19	By matching	By MS/MS	By MS/MS		1	1	0	0
LTVNYEQCASGVHGPEGFHYK	NRIAQKKRLTVNYEQC	GPEGFHYKCKMGQKEY	R	L	T	Y	K	C	1	0	1	0	1	1	2	3	2	0	1	1	0	1	1	1	1	0	2	2	0	21	0	2392.09	sp|P19525|E2AK2_HUMAN;sp|P19525-2|E2AK2_HUMAN;tr|C9JZT2|C9JZT2_HUMAN	sp|P19525|E2AK2_HUMAN	114	134	yes	no	4	0.010572	52.52	By matching	By matching	By MS/MS		1	1	7201500	0
LVINGNPITIFQER	TVKAENGKLVINGNPI	PITIFQERDPSKIKWG	K	L	V	E	R	D	0	1	2	0	0	1	1	1	0	3	1	0	0	1	1	0	1	0	0	1	0	14	0	1612.89	sp|P04406-2|G3P_HUMAN;sp|P04406|G3P_HUMAN	sp|P04406-2|G3P_HUMAN	25	38	yes	no	2	7.3619e-05	156.2	By MS/MS	By MS/MS	By MS/MS	1	1	1	12131000	7210400
LVIVHPEVTVK	KAVASVARLVIVHPEV	VHPEVTVKKMCSLAVV	R	L	V	V	K	K	0	0	0	0	0	0	1	0	1	1	1	1	0	0	1	0	1	0	0	4	0	11	0	1232.75	tr|I3L2C7|I3L2C7_HUMAN;sp|P57678|GEMI4_HUMAN	tr|I3L2C7|I3L2C7_HUMAN	541	551	yes	no	2;3	1.3742e-05	166.86	By matching	By MS/MS	By MS/MS		2	2	30548000	0
LVSQTGPVHAPIFTMSVEVDGNSFEASGPSK	LKPGLQYKLVSQTGPV	FEASGPSKKTAKLHVA	K	L	V	S	K	K	2	0	1	1	0	1	2	3	1	1	1	1	1	2	3	5	2	0	0	4	0	31	0	3187.55	sp|Q12906-5|ILF3_HUMAN;sp|Q12906-4|ILF3_HUMAN;sp|Q12906-2|ILF3_HUMAN;sp|Q12906-6|ILF3_HUMAN;sp|Q12906-3|ILF3_HUMAN;sp|Q12906|ILF3_HUMAN;sp|Q12906-7|ILF3_HUMAN	sp|Q12906-5|ILF3_HUMAN	420	450	yes	no	3	4.8828e-08	106.44	By matching	By matching	By MS/MS		1	1	0	0
LVVPASQCGSLIGK	SRPPVTLRLVVPASQC	QCGSLIGKGGCKIKEI	R	L	V	G	K	G	1	0	0	0	1	1	0	2	0	1	2	1	0	0	1	2	0	0	0	2	0	14	0	1427.78	sp|Q15366-6|PCBP2_HUMAN;sp|Q15366-3|PCBP2_HUMAN;sp|Q15366|PCBP2_HUMAN;sp|Q15366-2|PCBP2_HUMAN;sp|Q15366-7|PCBP2_HUMAN;sp|Q15366-4|PCBP2_HUMAN;tr|H3BRU6|H3BRU6_HUMAN;tr|F8VZX2|F8VZX2_HUMAN;tr|B4DXP5|B4DXP5_HUMAN;sp|Q15366-5|PCBP2_HUMAN;tr|F8VXH9|F8VXH9_HUMAN;tr|F8W0G4|F8W0G4_HUMAN;tr|F8W1G6|F8W1G6_HUMAN;sp|P57721-5|PCBP3_HUMAN;tr|E9PFP8|E9PFP8_HUMAN;sp|P57721-4|PCBP3_HUMAN;sp|P57721|PCBP3_HUMAN;tr…	sp|Q15366-6|PCBP2_HUMAN	102	115	yes	no	2	8.2329e-05	155.14	By matching	By MS/MS	By MS/MS	1	1	1	86553000	688420
LVVPATQCGSLIGK	SRPPVTLRLVVPATQC	QCGSLIGKGGCKIKEI	R	L	V	G	K	G	1	0	0	0	1	1	0	2	0	1	2	1	0	0	1	1	1	0	0	2	0	14	0	1441.8	sp|Q15365|PCBP1_HUMAN	sp|Q15365|PCBP1_HUMAN	102	115	yes	yes	2	0.00093035	107.11	By matching	By MS/MS	By MS/MS		1	1	18453000	0
LWQTVVGK	GSEDGTLRLWQTVVGK	LWQTVVGKTYGLWKCV	R	L	W	G	K	T	0	0	0	0	0	1	0	1	0	0	1	1	0	0	0	0	1	1	0	2	0	8	0	929.533	sp|Q9Y3F4|STRAP_HUMAN;sp|Q9Y3F4-2|STRAP_HUMAN;tr|H0YH33|H0YH33_HUMAN	sp|Q9Y3F4|STRAP_HUMAN	291	298	yes	no	2	0.0041213	120.15	By matching	By MS/MS	By MS/MS		1	1	6372600	0
LYANMFER	RQLAREKKLYANMFER	LYANMFERLAEEENKA	K	L	Y	E	R	L	1	1	1	0	0	0	1	0	0	0	1	0	1	1	0	0	0	0	1	0	0	8	0	1042.49	tr|H0YFG2|H0YFG2_HUMAN;sp|Q02790|FKBP4_HUMAN	tr|H0YFG2|H0YFG2_HUMAN	46	53	yes	no	2	0.034157	58.782	By matching	By MS/MS	By matching	1	1	1	0	0
MAALEVYVR	YHSNQVVRMAALEVYV	AALEVYVRRAYIAYEL	R	M	A	V	R	R	2	1	0	0	0	0	1	0	0	0	1	0	1	0	0	0	0	0	1	2	0	9	0	1050.55	sp|Q13085-3|ACACA_HUMAN;sp|Q13085-2|ACACA_HUMAN;sp|Q13085|ACACA_HUMAN;sp|Q13085-4|ACACA_HUMAN	sp|Q13085-3|ACACA_HUMAN	1069	1077	yes	no	2	0.0029326	101.9	By MS/MS	By MS/MS	By MS/MS	1	1	1	0	0
MAVLALLAK	KDSPLETKMAVLALLA	AVLALLAKILQIDSSV	K	M	A	A	K	I	3	0	0	0	0	0	0	0	0	0	3	1	1	0	0	0	0	0	0	1	0	9	0	928.578	sp|P78527|PRKDC_HUMAN;sp|P78527-2|PRKDC_HUMAN	sp|P78527|PRKDC_HUMAN	1643	1651	yes	no	2	0.0026408	106.36	By matching	By MS/MS	By MS/MS		1	1	0	0
MAVTFIGNSTAIQELFK	DIPPRGLKMAVTFIGN	TAIQELFKRISEQFTA	K	M	A	F	K	R	2	0	1	0	0	1	1	1	0	2	1	1	1	2	0	1	2	0	0	1	0	17	0	1868.97	tr|Q5JP53|Q5JP53_HUMAN;sp|P07437|TBB5_HUMAN;tr|Q5ST81|Q5ST81_HUMAN	tr|Q5JP53|Q5JP53_HUMAN	345	361	yes	no	2;3	1.2591e-07	182.91	By MS/MS	By MS/MS	By MS/MS	2	2	2	0	0
MCLFAGFQR	SAAAQRRKMCLFAGFQ	CLFAGFQRKAVVVCPK	K	M	C	Q	R	K	1	1	0	0	1	1	0	1	0	0	1	0	1	2	0	0	0	0	0	0	0	9	0	1128.52	sp|Q00839-2|HNRPU_HUMAN;sp|Q00839|HNRPU_HUMAN	sp|Q00839-2|HNRPU_HUMAN	574	582	yes	no	2	0.0021083	114.5	By matching	By MS/MS	By MS/MS		1	1	0	0
MDYVEINIDHK	MVKDLINRMDYVEINI	VEINIDHKFHRHLIGK	R	M	D	H	K	F	0	0	1	2	0	0	1	0	1	2	0	1	1	0	0	0	0	0	1	1	0	11	0	1375.64	sp|Q00341|VIGLN_HUMAN;sp|Q00341-2|VIGLN_HUMAN;tr|H0Y394|H0Y394_HUMAN;tr|H7C0A4|H7C0A4_HUMAN	sp|Q00341|VIGLN_HUMAN	435	445	yes	no	2	0.00039353	126.34	By matching	By MS/MS	By matching		1	1	0	0
MEEMGNRIEDLQK	LTATLNLRMEEMGNRI	NRIEDLQKNVKDLMVQ	R	M	E	Q	K	N	0	1	1	1	0	1	3	1	0	1	1	1	2	0	0	0	0	0	0	0	0	13	1	1591.73	sp|C9JCN9|HSBPL_HUMAN	sp|C9JCN9|HSBPL_HUMAN	40	52	yes	yes	2	0.00080822	108.98	By MS/MS	By MS/MS	By matching	1	1		0	0
MFIGGLSWDTTK	TAQREEWKMFIGGLSW	GLSWDTTKKDLKDYFS	K	M	F	T	K	K	0	0	0	1	0	0	0	2	0	1	1	1	1	1	0	1	2	1	0	0	0	12	0	1354.66	sp|Q14103-3|HNRPD_HUMAN;sp|Q14103|HNRPD_HUMAN;tr|H0Y8G5|H0Y8G5_HUMAN;tr|H0YA96|H0YA96_HUMAN;tr|D6RAF8|D6RAF8_HUMAN;sp|Q14103-4|HNRPD_HUMAN;sp|Q14103-2|HNRPD_HUMAN;tr|D6RF44|D6RF44_HUMAN;tr|D6RD83|D6RD83_HUMAN;tr|D6RBQ9|D6RBQ9_HUMAN	sp|Q14103-3|HNRPD_HUMAN	99	110	yes	no	2	9.8043e-09	191.29	By matching	By MS/MS	By MS/MS		1	1	0	0
MFIGGLSWDTTKK	TAQREEWKMFIGGLSW	LSWDTTKKDLKDYFSK	K	M	F	K	K	D	0	0	0	1	0	0	0	2	0	1	1	2	1	1	0	1	2	1	0	0	0	13	1	1482.75	sp|Q14103-3|HNRPD_HUMAN;sp|Q14103|HNRPD_HUMAN;tr|H0Y8G5|H0Y8G5_HUMAN;tr|H0YA96|H0YA96_HUMAN;tr|D6RAF8|D6RAF8_HUMAN;sp|Q14103-4|HNRPD_HUMAN;sp|Q14103-2|HNRPD_HUMAN;tr|D6RF44|D6RF44_HUMAN;tr|D6RD83|D6RD83_HUMAN;tr|D6RBQ9|D6RBQ9_HUMAN	sp|Q14103-3|HNRPD_HUMAN	99	111	yes	no	2;3	1.1391e-05	166.24	By matching	By MS/MS	By MS/MS		2	2	0	0
MFVGGLSWDTSKK	KNEEDAGKMFVGGLSW	LSWDTSKKDLKDYFTK	K	M	F	K	K	D	0	0	0	1	0	0	0	2	0	0	1	2	1	1	0	2	1	1	0	1	0	13	1	1454.72	tr|D6R9P3|D6R9P3_HUMAN;tr|D6RD18|D6RD18_HUMAN;sp|Q99729-3|ROAA_HUMAN;tr|D6RBZ0|D6RBZ0_HUMAN;tr|A0A087WZV1|A0A087WZV1_HUMAN;sp|Q99729-2|ROAA_HUMAN;sp|Q99729-4|ROAA_HUMAN;sp|Q99729|ROAA_HUMAN	tr|D6R9P3|D6R9P3_HUMAN	72	84	yes	no	3	0.00024818	118.77	By matching	By MS/MS	By matching		1	1	0	0
MGAGLGHGMDR	LGGAGMERMGAGLGHG	GLGHGMDRVGSEIERM	R	M	G	D	R	V	1	1	0	1	0	0	0	4	1	0	1	0	2	0	0	0	0	0	0	0	0	11	0	1100.49	sp|P52272-2|HNRPM_HUMAN;tr|A0A087X0X3|A0A087X0X3_HUMAN;sp|P52272|HNRPM_HUMAN;tr|M0R2T0|M0R2T0_HUMAN;tr|M0QZM1|M0QZM1_HUMAN	sp|P52272-2|HNRPM_HUMAN	380	390	yes	no	2	0.018213	68.355	By matching	By MS/MS	By matching		1	1	0	0
MGGEEAEIR	FQAWDDARMGGEEAEI	GGEEAEIRFCEHKRLN	R	M	G	I	R	F	1	1	0	0	0	0	3	2	0	1	0	0	1	0	0	0	0	0	0	0	0	9	0	990.444	sp|Q08211|DHX9_HUMAN	sp|Q08211|DHX9_HUMAN	930	938	yes	yes	2	0.038064	52.725	By matching	By MS/MS	By MS/MS		1	1	0	0
MGMSFGLESGK	DDIEVLKRMGMSFGLE	SFGLESGKCSLEDLKL	R	M	G	G	K	C	0	0	0	0	0	0	1	3	0	0	1	1	2	1	0	2	0	0	0	0	0	11	0	1142.51	tr|H7C5C2|H7C5C2_HUMAN;sp|Q14188-7|TFDP2_HUMAN;sp|Q14188-6|TFDP2_HUMAN;sp|Q14188-2|TFDP2_HUMAN;sp|Q14188-3|TFDP2_HUMAN;sp|Q14188-4|TFDP2_HUMAN;sp|Q14188-5|TFDP2_HUMAN;sp|Q14188-8|TFDP2_HUMAN;sp|Q14188|TFDP2_HUMAN	tr|H7C5C2|H7C5C2_HUMAN	32	42	yes	no	2	0.021505	61.765	By MS/MS	By MS/MS	By MS/MS	1	1	1	0	0
MGPAMGPALGAGIER	MGANSLERMGPAMGPA	ALGAGIERMGLAMGGG	R	M	G	E	R	M	3	1	0	0	0	0	1	4	0	1	1	0	2	0	2	0	0	0	0	0	0	15	0	1426.71	sp|P52272-2|HNRPM_HUMAN;tr|A0A087X0X3|A0A087X0X3_HUMAN;sp|P52272|HNRPM_HUMAN;tr|M0QZM1|M0QZM1_HUMAN;tr|M0R2I7|M0R2I7_HUMAN;tr|M0QY96|M0QY96_HUMAN	sp|P52272-2|HNRPM_HUMAN	553	567	yes	no	2	0.00075092	111.66	By matching	By MS/MS	By MS/MS	1	1	1	0	0
MGPLGLDHMASSIER	RMGSGIERMGPLGLDH	HMASSIERMGQTMERI	R	M	G	E	R	M	1	1	0	1	0	0	1	2	1	1	2	0	2	0	1	2	0	0	0	0	0	15	0	1612.77	sp|P52272-2|HNRPM_HUMAN;tr|A0A087X0X3|A0A087X0X3_HUMAN;sp|P52272|HNRPM_HUMAN;tr|M0QZM1|M0QZM1_HUMAN	sp|P52272-2|HNRPM_HUMAN	418	432	yes	no	3	0.018019	60.937	By matching	By MS/MS	By MS/MS	1	1	1	0	0
MHLYLGAAK	AIPCANHKMHLYLGAA	HLYLGAAKVEVGTEVT	K	M	H	A	K	V	2	0	0	0	0	0	0	1	1	0	2	1	1	0	0	0	0	0	1	0	0	9	0	1002.53	sp|Q13085-3|ACACA_HUMAN;sp|Q13085-2|ACACA_HUMAN;sp|Q13085|ACACA_HUMAN;sp|Q13085-4|ACACA_HUMAN;tr|Q59FY4|Q59FY4_HUMAN;sp|O00763-3|ACACB_HUMAN;sp|O00763-2|ACACB_HUMAN;sp|O00763|ACACB_HUMAN;tr|F8W8T8|F8W8T8_HUMAN;tr|H0YGH5|H0YGH5_HUMAN	sp|Q13085-3|ACACA_HUMAN	1323	1331	yes	no	2	0.010669	78.77	By MS/MS	By MS/MS	By MS/MS	1	1	1	0	0
MILIQDGSQNTNVDKPLR	LQERAGVKMILIQDGS	TNVDKPLRIIGDPYKV	K	M	I	L	R	I	0	1	2	2	0	2	0	1	0	2	2	1	1	0	1	1	1	0	0	1	0	18	1	2041.06	tr|A0A087WTP3|A0A087WTP3_HUMAN;sp|Q92945|FUBP2_HUMAN;tr|M0QYH3|M0QYH3_HUMAN;tr|M0R0I5|M0R0I5_HUMAN	tr|A0A087WTP3|A0A087WTP3_HUMAN	267	284	yes	no	3	0.0077775	71.601	By matching	By matching	By MS/MS		1	1	0	0
MLDMGFEPQIR	LVLDEADRMLDMGFEP	MGFEPQIRKIVDQIRP	R	M	L	I	R	K	0	1	0	1	0	1	1	1	0	1	1	0	2	1	1	0	0	0	0	0	0	11	0	1335.63	sp|P17844-2|DDX5_HUMAN;tr|J3KTA4|J3KTA4_HUMAN;sp|P17844|DDX5_HUMAN;tr|J3KRZ1|J3KRZ1_HUMAN;tr|J3QSF1|J3QSF1_HUMAN;sp|Q92841-1|DDX17_HUMAN;sp|Q92841-3|DDX17_HUMAN;sp|Q92841-2|DDX17_HUMAN;sp|Q92841|DDX17_HUMAN;tr|H3BLZ8|H3BLZ8_HUMAN;sp|O00571-2|DDX3X_HUMAN;sp|O15523-2|DDX3Y_HUMAN;sp|O15523|DDX3Y_HUMAN;sp|O00571|DDX3X_HUMAN	sp|P17844-2|DDX5_HUMAN	174	184	no	no	2	0.00011669	152.7	By matching	By MS/MS	By MS/MS		1	1	0	0
MLHKWEMLK	TGQIFAMKMLHKWEML	LHKWEMLKRAETACFR	K	M	L	L	K	R	0	0	0	0	0	0	1	0	1	0	2	2	2	0	0	0	0	1	0	0	0	9	1	1214.63	sp|Q6DT37|MRCKG_HUMAN	sp|Q6DT37|MRCKG_HUMAN	101	109	yes	yes	2	0.020019	93.429	By matching	By MS/MS	By matching	1	1	1	0	0
MLMLSGNTSAK	________________	LSGNTSAKYFFSFACG	-	M	L	A	K	Y	1	0	1	0	0	0	0	1	0	0	2	1	2	0	0	2	1	0	0	0	0	11	0	1151.57	tr|F5H292|F5H292_HUMAN	tr|F5H292|F5H292_HUMAN	1	11	yes	yes	2	0.036784	42.21	By matching	By matching	By MS/MS			1	0	0
MMGLEVLGEK	NERLHYLRMMGLEVLG	GLEVLGEKKKEGVILT	R	M	M	E	K	K	0	0	0	0	0	0	2	2	0	0	2	1	2	0	0	0	0	0	0	1	0	10	0	1105.55	sp|Q08J23-3|NSUN2_HUMAN;sp|Q08J23-2|NSUN2_HUMAN;sp|Q08J23|NSUN2_HUMAN	sp|Q08J23-3|NSUN2_HUMAN	465	474	yes	no	2	0.01993	69.65	By matching	By MS/MS	By matching		1	1	0	0
MMVENIMNK	VLEMFDLRMMVENIMN	MVENIMNKEAFMNQEI	R	M	M	N	K	E	0	0	2	0	0	0	1	0	0	1	0	1	3	0	0	0	0	0	0	1	0	9	0	1108.51	sp|O94844|RHBT1_HUMAN	sp|O94844|RHBT1_HUMAN	447	455	yes	yes	2	0.020267	49.715	By MS/MS	By matching	By matching	1			0	0
MMYGVSPWGDSPIDFEDSAHVPCPR	LYRIKDIRMMYGVSPW	SAHVPCPRGHVIAARI	R	M	M	P	R	G	1	1	0	3	1	0	1	2	1	1	0	0	2	1	4	3	0	1	1	2	0	25	0	2849.22	sp|Q13085-3|ACACA_HUMAN;sp|Q13085-2|ACACA_HUMAN;sp|Q13085|ACACA_HUMAN;sp|Q13085-4|ACACA_HUMAN	sp|Q13085-3|ACACA_HUMAN	400	424	yes	no	3	6.5253e-06	108.25	By MS/MS	By matching	By MS/MS	1	1	1	0	0
MQNLNDR	________________	________________	-	M	Q	D	R	L	0	1	2	1	0	1	0	0	0	0	1	0	1	0	0	0	0	0	0	0	0	7	0	889.408	tr|K7EMD9|K7EMD9_HUMAN;sp|P13646-2|K1C13_HUMAN	tr|K7EMD9|K7EMD9_HUMAN	1	7	yes	yes	2	0.010637	93.195	By matching	By MS/MS	By matching	1	1	1	0	0
MSATFIGNSTAIQELFK	DIPPRGLKMSATFIGN	TAIQELFKRISEQFTA	K	M	S	F	K	R	2	0	1	0	0	1	1	1	0	2	1	1	1	2	0	2	2	0	0	0	0	17	0	1856.93	sp|P68371|TBB4B_HUMAN	sp|P68371|TBB4B_HUMAN	363	379	no	no	2;3	2.0401e-10	204.78	By matching	By MS/MS	By MS/MS		2	1	0	0
MSENLNAELVTFAQEMLVDR	RISGSQTKMSENLNAE	AQEMLVDRHPSWELFQ	K	M	S	D	R	H	2	1	2	1	0	1	3	0	0	0	3	0	2	1	0	1	1	0	0	2	0	20	0	2309.1	sp|Q6ZQQ6|WDR87_HUMAN;tr|E7ESW6|E7ESW6_HUMAN;sp|Q6ZQQ6-2|WDR87_HUMAN	sp|Q6ZQQ6|WDR87_HUMAN	1261	1280	yes	no	3	0.018744	52.185	By matching	By MS/MS	By matching		1		5410700	0
MSGDLSSNVTVSVTSSTISSNVASK	LLEGEECRMSGDLSSN	ISSNVASKAAFGGSGG	R	M	S	S	K	A	1	0	2	1	0	0	0	1	0	1	1	1	1	0	0	9	3	0	0	4	0	25	0	2457.19	sp|P35908|K22E_HUMAN;CON__P35908	sp|P35908|K22E_HUMAN	491	515	yes	no	2;3	4.3479e-11	171.9	By MS/MS	By MS/MS	By matching	2	2	2	0	0
MSGECAPNVSVSVSTSHTTISGGGSR	LLEGEESRMSGECAPN	TISGGGSRGGGGGGYG	R	M	S	S	R	G	1	1	1	0	1	0	1	4	1	1	0	0	1	0	1	7	3	0	0	3	0	26	0	2564.16	sp|P04264|K2C1_HUMAN;CON__P04264	sp|P04264|K2C1_HUMAN	493	518	yes	no	2;3	3.1608e-15	197.15	By MS/MS	By MS/MS	By MS/MS	3	2	2	4967600	4967600
MSSTFIGNSTAIQELFK	DIPPRGLKMSSTFIGN	TAIQELFKRISEQFTA	K	M	S	F	K	R	1	0	1	0	0	1	1	1	0	2	1	1	1	2	0	3	2	0	0	0	0	17	0	1872.93	sp|Q13509|TBB3_HUMAN;sp|Q13509-2|TBB3_HUMAN	sp|Q13509|TBB3_HUMAN	363	379	yes	no	2	3.2436e-19	251.04	By MS/MS	By matching	By MS/MS	1		1	7239600	803220
MTLDDFR	LLDIDNTRMTLDDFRI	RMTLDDFRIKFEMEQN	R	M	T	F	R	I	0	1	0	2	0	0	0	0	0	0	1	0	1	1	0	0	1	0	0	0	0	7	0	896.406	sp|P35527|K1C9_HUMAN;CON__P35527;tr|K7EQQ3|K7EQQ3_HUMAN	sp|P35527|K1C9_HUMAN	234	240	yes	no	2	0.012947	89.296	By MS/MS	By MS/MS	By MS/MS	1	1	1	0	0
MVADLVENSYSISVPIFK	KCTKYMQKMVADLVEN	SISVPIFKQFHKNIIG	K	M	V	F	K	Q	1	0	1	1	0	0	1	0	0	2	1	1	1	1	1	3	0	0	1	3	0	18	0	2011.03	sp|Q00341|VIGLN_HUMAN;sp|Q00341-2|VIGLN_HUMAN;tr|H0Y394|H0Y394_HUMAN;tr|H7BZC3|H7BZC3_HUMAN	sp|Q00341|VIGLN_HUMAN	573	590	yes	no	2	2.2111e-10	199.15	By matching	By MS/MS	By MS/MS		1	1	0	0
MVGFIIGR	EEFKVPDKMVGFIIGR	MVGFIIGRGGEQISRI	K	M	V	G	R	G	0	1	0	0	0	0	0	2	0	2	0	0	1	1	0	0	0	0	0	1	0	8	0	891.5	sp|Q96I24|FUBP3_HUMAN;sp|Q96I24-2|FUBP3_HUMAN	sp|Q96I24|FUBP3_HUMAN	88	95	yes	no	2	0.0053214	97.602	By matching	By MS/MS	By MS/MS		1	1	0	0
MVIITGPPEAQFK	EGPDVSERMVIITGPP	GPPEAQFKAQGRIFGK	R	M	V	F	K	A	1	0	0	0	0	1	1	1	0	2	0	1	1	1	2	0	1	0	0	1	0	13	0	1429.76	sp|Q9Y6M1-5|IF2B2_HUMAN;sp|Q9Y6M1-6|IF2B2_HUMAN;sp|Q9Y6M1-3|IF2B2_HUMAN;sp|Q9Y6M1-4|IF2B2_HUMAN;sp|Q9Y6M1-1|IF2B2_HUMAN;sp|Q9Y6M1|IF2B2_HUMAN;tr|F8W930|F8W930_HUMAN;sp|O00425-2|IF2B3_HUMAN;sp|Q9NZI8-2|IF2B1_HUMAN;sp|Q9NZI8|IF2B1_HUMAN;sp|O00425|IF2B3_HUMAN	sp|Q9Y6M1-5|IF2B2_HUMAN	369	381	no	no	2	8.8291e-05	145.31	By matching	By MS/MS	By MS/MS		1	1	0	0
MVMIQDGPLPTGADKPLR	LQERTGVKMVMIQDGP	TGADKPLRITGDAFKV	K	M	V	L	R	I	1	1	0	2	0	1	0	2	0	1	2	1	2	0	3	0	1	0	0	1	0	18	1	1938.01	sp|Q96I24|FUBP3_HUMAN;sp|Q96I24-2|FUBP3_HUMAN	sp|Q96I24|FUBP3_HUMAN	196	213	yes	no	3	0.00012399	120.63	By matching	By MS/MS	By MS/MS		1	1	0	0
MVMIQDGPQNTGADKPLR	LQERAGVKMVMIQDGP	TGADKPLRITGDPYKV	K	M	V	L	R	I	1	1	1	2	0	2	0	2	0	1	1	1	2	0	2	0	1	0	0	1	0	18	1	1969.97	sp|Q96AE4|FUBP1_HUMAN;sp|Q96AE4-2|FUBP1_HUMAN;tr|E9PEB5|E9PEB5_HUMAN	sp|Q96AE4|FUBP1_HUMAN	219	236	yes	no	3	0.011509	66.022	By matching	By matching	By MS/MS		1	1	0	0
MVPAGMGAGLER	RMGLSMERMVPAGMGA	GMGAGLERMGPVMDRM	R	M	V	E	R	M	2	1	0	0	0	0	1	3	0	0	1	0	2	0	1	0	0	0	0	1	0	12	0	1187.58	sp|P52272-2|HNRPM_HUMAN;tr|A0A087X0X3|A0A087X0X3_HUMAN;sp|P52272|HNRPM_HUMAN;tr|M0QZM1|M0QZM1_HUMAN;tr|M0R2I7|M0R2I7_HUMAN	sp|P52272-2|HNRPM_HUMAN	493	504	yes	no	2	0.029538	60.08	By matching	By matching	By MS/MS		1	1	0	0
NAAIAVLEELKK	KSKKISKKNAAIAVLE	AVLEELKKLPPLPAVE	K	N	A	K	K	L	3	0	1	0	0	0	2	0	0	1	2	2	0	0	0	0	0	0	0	1	0	12	1	1297.76	sp|O95793-2|STAU1_HUMAN;sp|O95793-3|STAU1_HUMAN;sp|O95793|STAU1_HUMAN;tr|A0A087X1A5|A0A087X1A5_HUMAN;tr|Q5JW30|Q5JW30_HUMAN;tr|Q5JW28|Q5JW28_HUMAN	sp|O95793-2|STAU1_HUMAN	159	170	yes	no	2	0.00073067	132.86	By matching	By MS/MS	By MS/MS		1	1	5658200	0
NAHSATTWSGQYVGGAEAR	VAWKNNYRNAHSATTW	YVGGAEARINTQWLLT	R	N	A	A	R	I	4	1	1	0	0	1	1	3	1	0	0	0	0	0	0	2	2	1	1	1	0	19	0	1961.9	CON__Streptavidin	CON__Streptavidin	86	104	yes	yes	2;3;4	5.8104e-54	342.02	By MS/MS	By MS/MS	By MS/MS	13	20	19	7769600000	2002100000
NCISTVVHQGLIR	AAKGPVLRNCISTVVH	VVHQGLIRICSKPVVL	R	N	C	I	R	I	0	1	1	0	1	1	0	1	1	2	1	0	0	0	0	1	1	0	0	2	0	13	0	1495.79	sp|P78527|PRKDC_HUMAN;sp|P78527-2|PRKDC_HUMAN	sp|P78527|PRKDC_HUMAN	477	489	yes	no	3	0.0050018	75.739	By matching	By MS/MS	By MS/MS		1	1	7122600	0
NDLAVVDVR	GISDVFAKNDLAVVDV	DLAVVDVRIGMTRKFG	K	N	D	V	R	I	1	1	1	2	0	0	0	0	0	0	1	0	0	0	0	0	0	0	0	3	0	9	0	999.535	sp|P19338|NUCL_HUMAN	sp|P19338|NUCL_HUMAN	334	342	yes	yes	2	0.001022	152.54	By matching	By MS/MS	By MS/MS		1	1	31406000	0
NDTKEDVFVHQTAIK	NGYGFINRNDTKEDVF	FVHQTAIKKNNPRKYL	R	N	D	I	K	K	1	0	1	2	0	1	1	0	1	1	0	2	0	1	0	0	2	0	0	2	0	15	1	1743.88	sp|P67809|YBOX1_HUMAN;tr|A0A087X1S2|A0A087X1S2_HUMAN;tr|H0Y449|H0Y449_HUMAN;sp|Q9Y2T7|YBOX2_HUMAN;sp|P16989-2|YBOX3_HUMAN;sp|P16989-3|YBOX3_HUMAN;sp|P16989|YBOX3_HUMAN	sp|P67809|YBOX1_HUMAN	78	92	no	no	2	2.6701e-15	234.63	By matching	By MS/MS	By MS/MS		1	1	19492000	0
NEPLSLPELTK	QSQCKEEKNEPLSLPE	LSLPELTKRLTEANQR	K	N	E	T	K	R	0	0	1	0	0	0	2	0	0	0	3	1	0	0	2	1	1	0	0	0	0	11	0	1239.67	sp|Q8TEQ6|GEMI5_HUMAN	sp|Q8TEQ6|GEMI5_HUMAN	1426	1436	yes	yes	2	0.010271	77.644	By matching	By MS/MS	By MS/MS		1	1	6099000	0
NFDLTAIPCANHK	QLELNRMRNFDLTAIP	AIPCANHKMHLYLGAA	R	N	F	H	K	M	2	0	2	1	1	0	0	0	1	1	1	1	0	1	1	0	1	0	0	0	0	13	0	1499.72	sp|Q13085-3|ACACA_HUMAN;sp|Q13085-2|ACACA_HUMAN;sp|Q13085|ACACA_HUMAN;sp|Q13085-4|ACACA_HUMAN;tr|Q59FY4|Q59FY4_HUMAN	sp|Q13085-3|ACACA_HUMAN	1310	1322	yes	no	2;3	0.00022368	139.78	By MS/MS	By MS/MS	By matching	2	2	2	15535000	5200900
NFGEDMDDER	EFTNVYIKNFGEDMDD	GEDMDDERLKDLFGKF	K	N	F	E	R	L	0	1	1	3	0	0	2	1	0	0	0	0	1	1	0	0	0	0	0	0	0	10	0	1226.45	tr|A0A087WTT1|A0A087WTT1_HUMAN;sp|P11940-2|PABP1_HUMAN;sp|P11940|PABP1_HUMAN;tr|E7EQV3|E7EQV3_HUMAN;tr|E7ERJ7|E7ERJ7_HUMAN;tr|H0YAR2|H0YAR2_HUMAN;sp|Q9H361|PABP3_HUMAN;tr|H0YBN4|H0YBN4_HUMAN	tr|A0A087WTT1|A0A087WTT1_HUMAN	172	181	yes	no	2	0.01399	70.808	By MS/MS	By matching	By matching	1			0	0
NFILDQTNVSAAAQR	EIAARKKRNFILDQTN	NVSAAAQRRKMCLFAG	R	N	F	Q	R	R	3	1	2	1	0	2	0	0	0	1	1	0	0	1	0	1	1	0	0	1	0	15	0	1646.84	sp|Q00839-2|HNRPU_HUMAN;sp|Q00839|HNRPU_HUMAN	sp|Q00839-2|HNRPU_HUMAN	557	571	yes	no	2;3	2.3243e-46	321.34	By matching	By MS/MS	By MS/MS		2	2	29444000	0
NFQNIFPPSATLHLSNIPPSVSEEDLK	RFKKPGSKNFQNIFPP	SVSEEDLKVLFSSNGG	K	N	F	L	K	V	1	0	3	1	0	1	2	0	1	2	3	1	0	2	4	4	1	0	0	1	0	27	0	2993.51	tr|A6NLN1|A6NLN1_HUMAN;sp|P26599|PTBP1_HUMAN;sp|P26599-2|PTBP1_HUMAN;sp|P26599-3|PTBP1_HUMAN	tr|A6NLN1|A6NLN1_HUMAN	441	467	yes	no	3	1.1031e-06	98.533	By matching	By MS/MS	By MS/MS		1	1	9727300	0
NFWQGVK	IKNNYDVKNFWQGVKS	KNFWQGVKSKVTALCW	K	N	F	V	K	S	0	0	1	0	0	1	0	1	0	0	0	1	0	1	0	0	0	1	0	1	0	7	0	877.445	sp|Q8TEQ6|GEMI5_HUMAN	sp|Q8TEQ6|GEMI5_HUMAN	420	426	yes	yes	2	0.036504	76.847	By matching	By MS/MS	By MS/MS		1	1	6543900	0
NGQDLGVAFK	EVELSYAKNGQDLGVA	QDLGVAFKISKEVLAG	K	N	G	F	K	I	1	0	1	1	0	1	0	2	0	0	1	1	0	1	0	0	0	0	0	1	0	10	0	1047.53	sp|Q00839-2|HNRPU_HUMAN;sp|Q00839|HNRPU_HUMAN;tr|Q5RI18|Q5RI18_HUMAN	sp|Q00839-2|HNRPU_HUMAN	405	414	yes	no	2	0.011773	82.417	By matching	By matching	By MS/MS		1	1	3998700	0
NHEEEMKDLR	EELAYLKKNHEEEMKD	EEEMKDLRNVSTGDVN	K	N	H	L	R	N	0	1	1	1	0	0	3	0	1	0	1	1	1	0	0	0	0	0	0	0	0	10	1	1299.59	sp|P13645|K1C10_HUMAN;CON__P13645	sp|P13645|K1C10_HUMAN	286	295	yes	no	3	0.013793	85.807	By MS/MS	By MS/MS	By MS/MS	1	2	2	8232100	5183800
NHEEEMLALR	EELAYLRKNHEEEMLA	EEEMLALRGQTGGDVN	K	N	H	L	R	G	1	1	1	0	0	0	3	0	1	0	2	0	1	0	0	0	0	0	0	0	0	10	0	1240.59	sp|P08779|K1C16_HUMAN;CON__P08779;CON__Q9Z2K1;CON__Q3ZAW8;tr|K7ENW6|K7ENW6_HUMAN	sp|P08779|K1C16_HUMAN	254	263	yes	no	2	0.0010135	123.96	By MS/MS	By matching	By matching	1	1		0	0
NHEEEMNALR	EELAYLKKNHEEEMNA	EEEMNALRGQVGGDVN	K	N	H	L	R	G	1	1	2	0	0	0	3	0	1	0	1	0	1	0	0	0	0	0	0	0	0	10	0	1241.55	sp|P02533|K1C14_HUMAN;CON__P02533;CON__Q6IFX2;tr|F5GWP8|F5GWP8_HUMAN;sp|Q04695|K1C17_HUMAN;CON__Q04695;CON__Q9QWL7;tr|K7EPJ9|K7EPJ9_HUMAN;tr|K7ESE1|K7ESE1_HUMAN	sp|P02533|K1C14_HUMAN	252	261	yes	no	2	0.0025725	108.43	By MS/MS	By MS/MS	By MS/MS	2	2	2	7663800	4847700
NHKEEMSQLTGQNSGDVNVEINVAPGK	EELMALKKNHKEEMSQ	EINVAPGKDLTKTLND	K	N	H	G	K	D	1	0	4	1	0	2	3	3	1	1	1	2	1	0	1	2	1	0	0	3	0	27	1	2894.38	sp|P35527|K1C9_HUMAN;CON__P35527;tr|K7EQQ3|K7EQQ3_HUMAN	sp|P35527|K1C9_HUMAN	291	317	yes	no	3;4	2.2804e-11	155.87	By matching	By MS/MS	By MS/MS	2	2	2	0	0
NITLDDASAPR	DRLVNRLKNITLDDAS	LDDASAPRLMVLRQPR	K	N	I	P	R	L	2	1	1	2	0	0	0	0	0	1	1	0	0	0	1	1	1	0	0	0	0	11	0	1171.58	sp|O75534-2|CSDE1_HUMAN;sp|O75534|CSDE1_HUMAN;sp|O75534-3|CSDE1_HUMAN;sp|O75534-4|CSDE1_HUMAN;tr|E9PLT0|E9PLT0_HUMAN	sp|O75534-2|CSDE1_HUMAN	728	738	yes	no	2	0.027973	101.38	By matching	By MS/MS	By MS/MS		1	1	3609000	0
NIYVLQELDNPGAK	DKNSVNFKNIYVLQEL	ELDNPGAKRILELDQF	K	N	I	A	K	R	1	0	2	1	0	1	1	1	0	1	2	1	0	0	1	0	0	0	1	1	0	14	0	1572.81	sp|P12956|XRCC6_HUMAN;tr|B1AHC9|B1AHC9_HUMAN	sp|P12956|XRCC6_HUMAN	101	114	yes	no	2	4.6089e-17	244.44	By matching	By MS/MS	By MS/MS		1	1	17882000	0
NKLEGLEDALQK	EMALKDAKNKLEGLED	GLEDALQKAKQDLARL	K	N	K	Q	K	A	1	0	1	1	0	1	2	1	0	0	3	2	0	0	0	0	0	0	0	0	0	12	1	1356.72	sp|P48668|K2C6C_HUMAN;CON__P48668;CON__P04259;sp|P02538|K2C6A_HUMAN;CON__P02538	sp|P48668|K2C6C_HUMAN	425	436	no	no	2	1.2064e-06	187.62	By MS/MS	By MS/MS	By MS/MS	1	1	1	16918000	6777900
NKLNDLEDALQQAK	ENALKDAKNKLNDLED	EDALQQAKEDLARLLR	K	N	K	A	K	E	2	0	2	2	0	2	1	0	0	0	3	2	0	0	0	0	0	0	0	0	0	14	1	1598.83	sp|P04264|K2C1_HUMAN;CON__P04264	sp|P04264|K2C1_HUMAN	442	455	yes	no	2;3	1.7945e-27	281.68	By MS/MS	By MS/MS	By MS/MS	2	2	2	113870000	33035000
NKLNDLEDALQQAKEDLAR	ENALKDAKNKLNDLED	QAKEDLARLLRDYQEL	K	N	K	A	R	L	3	1	2	3	0	2	2	0	0	0	4	2	0	0	0	0	0	0	0	0	0	19	2	2183.12	sp|P04264|K2C1_HUMAN;CON__P04264	sp|P04264|K2C1_HUMAN	442	460	yes	no	3	1.1875e-11	198.67	By MS/MS	By MS/MS	By MS/MS	1	1	1	32744000	6938000
NKLNDLEEALQQAK	EHALKDARNKLNDLEE	EEALQQAKEDLARLLR	R	N	K	A	K	E	2	0	2	1	0	2	2	0	0	0	3	2	0	0	0	0	0	0	0	0	0	14	1	1612.84	sp|P35908|K22E_HUMAN;CON__P35908	sp|P35908|K22E_HUMAN	440	453	yes	no	2;3	1.6453e-16	253.06	By MS/MS	By MS/MS	By MS/MS	2	2	2	50848000	15482000
NKLNDLEEALQQAKEDLAR	EHALKDARNKLNDLEE	QAKEDLARLLRDYQEL	R	N	K	A	R	L	3	1	2	2	0	2	3	0	0	0	4	2	0	0	0	0	0	0	0	0	0	19	2	2197.13	sp|P35908|K22E_HUMAN;CON__P35908	sp|P35908|K22E_HUMAN	440	458	yes	no	3	1.5255e-06	157.84	By matching	By MS/MS	By matching	1	1	1	6142400	1540900
NKYEDEINKR	QDMVEDYRNKYEDEIN	YEDEINKRTNAENEFV	R	N	K	K	R	T	0	1	2	1	0	0	2	0	0	1	0	2	0	0	0	0	0	0	1	0	0	10	2	1307.65	sp|P48668|K2C6C_HUMAN;CON__P48668;CON__P04259;CON__Q8VED5;tr|F8VUG2|F8VUG2_HUMAN;tr|F8W1U3|F8W1U3_HUMAN;CON__H-INV:HIT000016045;tr|F8VP67|F8VP67_HUMAN;sp|P02538|K2C6A_HUMAN;CON__P02538;sp|P04264|K2C1_HUMAN;CON__P04264;sp|P13647|K2C5_HUMAN;CON__P13647;tr|F8W0C6|F8W0C6_HUMAN	sp|P04264|K2C1_HUMAN	268	277	no	no	2;3	2.81e-09	212.28	By MS/MS	By MS/MS	By MS/MS	3	2	2	347140000	126510000
NLANTVTEEILEK	KVKVLFVRNLANTVTE	VTEEILEKAFSQFGKL	R	N	L	E	K	A	1	0	2	0	0	0	3	0	0	1	2	1	0	0	0	0	2	0	0	1	0	13	0	1472.77	sp|O60506-5|HNRPQ_HUMAN;tr|B7Z645|B7Z645_HUMAN;sp|O60506-4|HNRPQ_HUMAN;sp|O60506-3|HNRPQ_HUMAN;sp|O60506-2|HNRPQ_HUMAN;sp|O60506|HNRPQ_HUMAN	sp|O60506-5|HNRPQ_HUMAN	192	204	yes	no	2	1.7556e-16	237.21	By matching	By MS/MS	By MS/MS		1	1	12640000	0
NLDDGIDDER	QGVNLYVKNLDDGIDD	DDGIDDERLRKEFSPF	K	N	L	E	R	L	0	1	1	4	0	0	1	1	0	1	1	0	0	0	0	0	0	0	0	0	0	10	0	1160.49	tr|A0A087WTT1|A0A087WTT1_HUMAN;sp|P11940-2|PABP1_HUMAN;sp|P11940|PABP1_HUMAN;tr|E7EQV3|E7EQV3_HUMAN;tr|E7ERJ7|E7ERJ7_HUMAN;tr|H0YAR2|H0YAR2_HUMAN;sp|Q9H361|PABP3_HUMAN;tr|H0YAP2|H0YAP2_HUMAN	tr|A0A087WTT1|A0A087WTT1_HUMAN	275	284	yes	no	2	0.00034575	155.48	By MS/MS	By matching	By matching	1		1	6190100	5933000
NLDDTIDDEK	QGVNLYIKNLDDTIDD	DDTIDDEKLRKEFSPF	K	N	L	E	K	L	0	0	1	4	0	0	1	0	0	1	1	1	0	0	0	0	1	0	0	0	0	10	0	1176.51	tr|B1ANR0|B1ANR0_HUMAN;sp|Q13310-2|PABP4_HUMAN;sp|Q13310|PABP4_HUMAN;sp|Q13310-3|PABP4_HUMAN;tr|H0Y5F5|H0Y5F5_HUMAN;tr|H0YEU6|H0YEU6_HUMAN;sp|P0CB38|PAB4L_HUMAN	tr|B1ANR0|B1ANR0_HUMAN	300	309	yes	no	2	0.0020578	119.74	By MS/MS	By matching	By matching	1			5544600	5544600
NLDIERPTYTNLNR	AIYDICRRNLDIERPT	PTYTNLNRLISQIVSS	R	N	L	N	R	L	0	2	3	1	0	0	1	0	0	1	2	0	0	0	1	0	2	0	1	0	0	14	1	1717.87	sp|P68363|TBA1B_HUMAN;sp|Q71U36-2|TBA1A_HUMAN;sp|Q71U36|TBA1A_HUMAN;sp|P68366-2|TBA4A_HUMAN;sp|P68366|TBA4A_HUMAN;sp|Q13748|TBA3C_HUMAN;sp|Q9NY65-2|TBA8_HUMAN;sp|Q13748-2|TBA3C_HUMAN;sp|Q9NY65|TBA8_HUMAN;tr|C9J2C0|C9J2C0_HUMAN;tr|F8VVB9|F8VVB9_HUMAN;sp|Q6PEY2|TBA3E_HUMAN;tr|F8VQQ4|F8VQQ4_HUMAN;tr|C9JDS9|C9JDS9_HUMAN;sp|Q9H853|TBA4B_HUMAN;sp|Q9BQE3|TBA1C_HUMAN;tr|F5H5D3|F5H5D3_HUMAN	sp|P68363|TBA1B_HUMAN	216	229	no	no	2;3	0.021299	133.04	By matching	By MS/MS	By MS/MS	1	2	2	147200000	8942600
NLDLDSIIAEVK	ILSMDNSRNLDLDSII	DSIIAEVKAQYEEIAQ	R	N	L	V	K	A	1	0	1	2	0	0	1	0	0	2	2	1	0	0	0	1	0	0	0	1	0	12	0	1328.72	sp|P48668|K2C6C_HUMAN;CON__P48668;CON__P04259;sp|O95678|K2C75_HUMAN;CON__O95678;CON__Q8VED5;sp|P02538|K2C6A_HUMAN;CON__P02538;sp|P35908|K22E_HUMAN;CON__P35908;sp|P13647|K2C5_HUMAN;CON__P13647;tr|H0YI76|H0YI76_HUMAN;tr|H0YIN9|H0YIN9_HUMAN	sp|P35908|K22E_HUMAN	342	353	no	no	2	1.7408e-21	255.54	By MS/MS	By MS/MS	By MS/MS	1	1	1	140730000	45619000
NLEALALDLMEPEQAVDLTLPK	PVLQQHFRNLEALALD	AVDLTLPKVEAMNKRL	R	N	L	P	K	V	3	0	1	2	0	1	3	0	0	0	6	1	1	0	2	0	1	0	0	1	0	22	0	2422.27	sp|P12956|XRCC6_HUMAN;tr|B1AHC9|B1AHC9_HUMAN;sp|P12956-2|XRCC6_HUMAN	sp|P12956|XRCC6_HUMAN	489	510	yes	no	2;3	5.763e-06	124.4	By matching	By MS/MS	By MS/MS		2	2	0	0
NLLTVTSSDEMMK	SLGGQINKNLLTVTSS	TSSDEMMKSYVAWDRE	K	N	L	M	K	S	0	0	1	1	0	0	1	0	0	0	2	1	2	0	0	2	2	0	0	1	0	13	0	1467.69	sp|P78527|PRKDC_HUMAN;sp|P78527-2|PRKDC_HUMAN	sp|P78527|PRKDC_HUMAN	869	881	yes	no	2	4.5315e-05	157.33	By matching	By MS/MS	By MS/MS		1	1	0	0
NLPLPPPPPPR	GRGGSRARNLPLPPPP	LPPPPPPRGGDLMAYD	R	N	L	P	R	G	0	1	1	0	0	0	0	0	0	0	2	0	0	0	7	0	0	0	0	0	0	11	0	1193.69	sp|P61978|HNRPK_HUMAN;sp|P61978-2|HNRPK_HUMAN;tr|Q5T6W5|Q5T6W5_HUMAN;sp|P61978-3|HNRPK_HUMAN;tr|Q5T6W2|Q5T6W2_HUMAN;tr|Q5T6W1|Q5T6W1_HUMAN	sp|P61978|HNRPK_HUMAN	306	316	yes	no	2	0.0087973	81.017	By matching	By MS/MS	By MS/MS		1	1	5186000	0
NLQSDVLMTVVK	VLDEIHERNLQSDVLM	DVLMTVVKDLLNFRSD	R	N	L	V	K	D	0	0	1	1	0	1	0	0	0	0	2	1	1	0	0	1	1	0	0	3	0	12	0	1345.73	sp|Q9H2U1-3|DHX36_HUMAN;sp|Q9H2U1|DHX36_HUMAN;sp|Q9H2U1-2|DHX36_HUMAN;tr|E7EWK3|E7EWK3_HUMAN	sp|Q9H2U1-3|DHX36_HUMAN	340	351	yes	no	2	4.401e-05	151.66	By matching	By MS/MS	By MS/MS		1	1	0	0
NLQYYDISAK	SIVFHRKKNLQYYDIS	QYYDISAKSNYNFEKP	K	N	L	A	K	S	1	0	1	1	0	1	0	0	0	1	1	1	0	0	0	1	0	0	2	0	0	10	0	1213.6	tr|F5H018|F5H018_HUMAN;sp|P62826|RAN_HUMAN;tr|B5MDF5|B5MDF5_HUMAN;tr|J3KQE5|J3KQE5_HUMAN;tr|B4DV51|B4DV51_HUMAN	tr|F5H018|F5H018_HUMAN	139	148	yes	no	2	0.0021764	117.14	By matching	By MS/MS	By MS/MS		1	1	5791200	0
NLVCTDLFTR	DFRNGLCRNLVCTDLF	VCTDLFTRGIDIQAVN	R	N	L	T	R	G	0	1	1	1	1	0	0	0	0	0	2	0	0	1	0	0	2	0	0	1	0	10	0	1237.61	sp|P26196|DDX6_HUMAN	sp|P26196|DDX6_HUMAN	387	396	yes	yes	2	0.001986	121.02	By matching	By MS/MS	By MS/MS		1	1	4199000	0
NMITGTSQADCAVLIVAAGVGEFEAGISK	PGHRDFIKNMITGTSQ	EFEAGISKNGQTREHA	K	N	M	S	K	N	5	0	1	1	1	1	2	4	0	3	1	1	1	1	0	2	2	0	0	3	0	29	0	2908.43	sp|Q5VTE0|EF1A3_HUMAN;sp|P68104|EF1A1_HUMAN;tr|A0A087WVQ9|A0A087WVQ9_HUMAN;sp|P68104-2|EF1A1_HUMAN;tr|A0A087WV01|A0A087WV01_HUMAN;sp|Q05639|EF1A2_HUMAN;tr|Q5JR01|Q5JR01_HUMAN	sp|Q5VTE0|EF1A3_HUMAN	101	129	yes	no	3	3.4948e-05	80.664	By matching	By MS/MS	By MS/MS		1	1	0	0
NMQDLVEDFK	GRLDSELRNMQDLVED	QDLVEDFKNKYEDEIN	R	N	M	F	K	N	0	0	1	2	0	1	1	0	0	0	1	1	1	1	0	0	0	0	0	1	0	10	0	1237.56	sp|P13647|K2C5_HUMAN;CON__P13647;tr|F8W0C6|F8W0C6_HUMAN	sp|P13647|K2C5_HUMAN	246	255	no	no	2	1.2563e-05	175.49	By MS/MS	By MS/MS	By MS/MS	1	1	1	0	0
NMQDLVEDLK	GRLDSELRNMQDLVED	QDLVEDLKNKYEDEIN	R	N	M	L	K	N	0	0	1	2	0	1	1	0	0	0	2	1	1	0	0	0	0	0	0	1	0	10	0	1203.58	sp|P48668|K2C6C_HUMAN;CON__P48668;CON__P04259	sp|P48668|K2C6C_HUMAN	241	250	no	no	2	0.0015148	105.17	By MS/MS	By matching	By matching	1	1		0	0
NMQDMVEDYR	SRLDSELKNMQDMVED	QDMVEDYRNKYEDEIN	K	N	M	Y	R	N	0	1	1	2	0	1	1	0	0	0	0	0	2	0	0	0	0	0	1	1	0	10	0	1299.52	sp|P04264|K2C1_HUMAN;CON__P04264	sp|P04264|K2C1_HUMAN	258	267	yes	no	2	2.0416e-07	193.3	By MS/MS	By MS/MS	By MS/MS	3	2	2	3374100	3374100
NNFCGVGICYGSMNR	YWEVELQKNNFCGVGI	ICYGSMNRQGPESRLG	K	N	N	N	R	Q	0	1	3	0	2	0	0	3	0	1	0	0	1	1	0	1	0	0	1	1	0	15	0	1747.72	sp|Q14258|TRI25_HUMAN	sp|Q14258|TRI25_HUMAN	521	535	yes	yes	2	8.2455e-07	178.23	By matching	By matching	By MS/MS		1	1	0	0
NNQFQALLQYADPVSAQHAK	LKIITFTKNNQFQALL	PVSAQHAKLSLDGQNI	K	N	N	A	K	L	4	0	2	1	0	4	0	0	1	0	2	1	0	1	1	1	0	0	1	1	0	20	0	2242.11	tr|A6NLN1|A6NLN1_HUMAN;sp|P26599|PTBP1_HUMAN;sp|P26599-2|PTBP1_HUMAN;sp|P26599-3|PTBP1_HUMAN;tr|K7EKJ7|K7EKJ7_HUMAN;tr|K7EK45|K7EK45_HUMAN;tr|A0A087WU68|A0A087WU68_HUMAN	tr|A6NLN1|A6NLN1_HUMAN	189	208	yes	no	3	1.8421e-08	166.48	By matching	By MS/MS	By MS/MS		1	1	20966000	0
NQGGYGGSSSSSSYGSGR	GQYFAKPRNQGGYGGS	SSSYGSGRRF______	R	N	Q	G	R	R	0	1	1	0	0	1	0	6	0	0	0	0	0	0	0	7	0	0	2	0	0	18	0	1693.69	sp|P09651-3|ROA1_HUMAN;tr|F8W6I7|F8W6I7_HUMAN;sp|P09651-2|ROA1_HUMAN;sp|P09651|ROA1_HUMAN;tr|H0YH80|H0YH80_HUMAN	sp|P09651-3|ROA1_HUMAN	248	265	yes	no	2	2.2362e-05	152.89	By matching	By MS/MS	By MS/MS	1	1	1	7744600	137620
NQILNLTTDNANILLQIDNAR	YKTIDDLKNQILNLTT	LLQIDNARLAADDFRL	K	N	Q	A	R	L	2	1	5	2	0	2	0	0	0	3	4	0	0	0	0	0	2	0	0	0	0	21	0	2366.26	sp|P13645|K1C10_HUMAN;CON__P13645	sp|P13645|K1C10_HUMAN	208	228	yes	no	3	4.0464e-16	211.09	By MS/MS	By MS/MS	By MS/MS	1	1	1	12928000	4820800
NREELGFRPEYSASQLK	YHPGCFVKNREELGFR	EYSASQLKGFSLLATE	K	N	R	L	K	G	1	2	1	0	0	1	3	1	0	0	2	1	0	1	1	2	0	0	1	0	0	17	2	2023.01	sp|P09874|PARP1_HUMAN	sp|P09874|PARP1_HUMAN	166	182	yes	yes	3	0.046959	50.04	By matching	By matching	By MS/MS		1	1	5600600	0
NSLESYAFNMK	QRDKVSSKNSLESYAF	ESYAFNMKATVEDEKL	K	N	S	M	K	A	1	0	2	0	0	0	1	0	0	0	1	1	1	1	0	2	0	0	1	0	0	11	0	1302.59	tr|E9PNE6|E9PNE6_HUMAN;tr|E9PKE3|E9PKE3_HUMAN;sp|P11142|HSP7C_HUMAN;tr|E9PM13|E9PM13_HUMAN;tr|E9PS65|E9PS65_HUMAN;tr|A8K7Q2|A8K7Q2_HUMAN	tr|E9PNE6|E9PNE6_HUMAN	394	404	yes	no	2	0.01759	86.114	By matching	By MS/MS	By matching		1	1	0	0
NSSYFVEWIPNNVK	QMLNVQNKNSSYFVEW	EWIPNNVKTAVCDIPP	K	N	S	V	K	T	0	0	3	0	0	0	1	0	0	1	0	1	0	1	1	2	0	1	1	2	0	14	0	1695.83	sp|P68371|TBB4B_HUMAN;sp|P04350|TBB4A_HUMAN;tr|Q5JP53|Q5JP53_HUMAN;sp|P07437|TBB5_HUMAN;tr|Q5ST81|Q5ST81_HUMAN;sp|Q13509|TBB3_HUMAN;sp|Q13509-2|TBB3_HUMAN	sp|P68371|TBB4B_HUMAN	337	350	no	no	2	0.00033746	134.88	By matching	By MS/MS	By MS/MS		1	1	17219000	0
NSVQTPVENSTNSQHQVK	RQSEEQMKNSVQTPVE	TNSQHQVKEALPVSLP	K	N	S	V	K	E	0	0	3	0	0	3	1	0	1	0	0	1	0	0	1	3	2	0	0	3	0	18	0	1995.96	sp|Q9UHI6|DDX20_HUMAN;tr|E9PJ60|E9PJ60_HUMAN	sp|Q9UHI6|DDX20_HUMAN	548	565	yes	no	2	7.8328e-05	139.12	By matching	By MS/MS	By MS/MS		1	1	5459800	0
NSVSNFLHSLER	HVADVSLRNSVSNFLH	NFLHSLERGQVLPAHT	R	N	S	E	R	G	0	1	2	0	0	0	1	0	1	0	2	0	0	1	0	3	0	0	0	1	0	12	0	1401.7	sp|Q13085-3|ACACA_HUMAN;sp|Q13085-2|ACACA_HUMAN;sp|Q13085|ACACA_HUMAN;sp|Q13085-4|ACACA_HUMAN	sp|Q13085-3|ACACA_HUMAN	568	579	yes	no	2;3	5.8913e-12	218.02	By MS/MS	By MS/MS	By MS/MS	2	1	1	25174000	7437500
NTAASLQQWK	KKNKSQKKNTAASLQQ	AASLQQWKVGDKCSAI	K	N	T	W	K	V	2	0	1	0	0	2	0	0	0	0	1	1	0	0	0	1	1	1	0	0	0	10	0	1145.58	sp|Q16637-4|SMN_HUMAN;sp|Q16637-2|SMN_HUMAN;sp|Q16637-3|SMN_HUMAN;tr|E7EQZ4|E7EQZ4_HUMAN;sp|Q16637|SMN_HUMAN	sp|Q16637-4|SMN_HUMAN	84	93	yes	no	2	0.00055354	149.33	By matching	By MS/MS	By MS/MS		1	1	5630300	0
NTDEMVELR	EQAFKRSRNTDEMVEL	TDEMVELRILLQSKNA	R	N	T	L	R	I	0	1	1	1	0	0	2	0	0	0	1	0	1	0	0	0	1	0	0	1	0	9	0	1105.51	sp|P61978|HNRPK_HUMAN;sp|P61978-2|HNRPK_HUMAN;tr|Q5T6W5|Q5T6W5_HUMAN;sp|P61978-3|HNRPK_HUMAN;tr|Q5T6W2|Q5T6W2_HUMAN;tr|S4R457|S4R457_HUMAN	sp|P61978|HNRPK_HUMAN	38	46	yes	no	2	1.2105e-06	188.99	By matching	By MS/MS	By MS/MS		1	1	0	0
NTHCSSLPHYQK	YTNEEVAKNTHCSSLP	SSLPHYQKLKKFLNKL	K	N	T	Q	K	L	0	0	1	0	1	1	0	0	2	0	1	1	0	0	1	2	1	0	1	0	0	12	0	1470.67	sp|P43243|MATR3_HUMAN;tr|A8MXP9|A8MXP9_HUMAN;tr|B3KM87|B3KM87_HUMAN;sp|P43243-2|MATR3_HUMAN;tr|Q68E03|Q68E03_HUMAN	sp|P43243|MATR3_HUMAN	818	829	yes	no	3	0.042851	42.083	By matching	By MS/MS	By matching		1	1	1834200	0
NTPCSENKLDIQEK	YGTEVSTKNTPCSENK	NKLDIQEKKLINQEKK	K	N	T	E	K	K	0	0	2	1	1	1	2	0	0	1	1	2	0	0	1	1	1	0	0	0	0	14	1	1674.79	sp|Q9H2U1-3|DHX36_HUMAN;sp|Q9H2U1|DHX36_HUMAN;sp|Q9H2U1-2|DHX36_HUMAN;tr|E7EWK3|E7EWK3_HUMAN	sp|Q9H2U1-3|DHX36_HUMAN	132	145	yes	no	2	0.0208	133.47	By matching	By MS/MS	By matching		1	1	4329300	0
NTVLCNVVEQFLQADLAR	QARPQLHKNTVLCNVV	FLQADLAREPPADVWT	K	N	T	A	R	E	2	1	2	1	1	2	1	0	0	0	3	0	0	1	0	0	1	0	0	3	0	18	0	2089.06	sp|Q14258|TRI25_HUMAN	sp|Q14258|TRI25_HUMAN	66	83	yes	yes	2	4.0042e-07	172.6	By matching	By MS/MS	By MS/MS		1	1	4446200	0
NTVSQSISGDPEIDKK	PAPQSTPRNTVSQSIS	GDPEIDKKIKNLKKKL	R	N	T	K	K	I	0	0	1	2	0	1	1	1	0	2	0	2	0	0	1	3	1	0	0	1	0	16	1	1716.85	sp|Q9BY44-2|EIF2A_HUMAN;sp|Q9BY44-4|EIF2A_HUMAN;sp|Q9BY44-3|EIF2A_HUMAN;tr|F8WAE5|F8WAE5_HUMAN;sp|Q9BY44|EIF2A_HUMAN	sp|Q9BY44-2|EIF2A_HUMAN	307	322	yes	no	2;3	0.0045938	101.3	By matching	By MS/MS	By MS/MS		2	2	13244000	0
NTYMMLITER				N	T	E	R		0	1	1	0	0	0	1	0	0	1	1	0	2	0	0	0	2	0	1	0	0	10	0	1270.61		REV__sp|Q6XZB0-7|LIPI_HUMAN			yes	no	3	0.026078	60.167	By matching	By MS/MS	By matching	1	2	1	0	0
NVLGHMQQGGAPSPFDR	KGVFDCRKNVLGHMQQ	GAPSPFDRNFGTKISA	K	N	V	D	R	N	1	1	1	1	0	2	0	3	1	0	1	0	1	1	2	1	0	0	0	1	0	17	0	1809.86	sp|Q01813-2|PFKAP_HUMAN;sp|Q01813|PFKAP_HUMAN;tr|H0Y757|H0Y757_HUMAN;tr|B1APP8|B1APP8_HUMAN	sp|Q01813-2|PFKAP_HUMAN	659	675	yes	no	3	0.047079	46.249	By matching	By matching	By MS/MS		1	1	0	0
NVQALEIELQSQLALK	SEITELRRNVQALEIE	LQSQLALKQSLEASLA	R	N	V	L	K	Q	2	0	1	0	0	3	2	0	0	1	4	1	0	0	0	1	0	0	0	1	0	16	0	1796	sp|P13645|K1C10_HUMAN;CON__P13645	sp|P13645|K1C10_HUMAN	371	386	yes	no	2;3	8.3279e-26	275.42	By MS/MS	By MS/MS	By MS/MS	2	2	2	18998000	6649600
NVQDAIADAEQR	AHVKKQCKNVQDAIAD	AIADAEQRGEHALKDA	K	N	V	Q	R	G	3	1	1	2	0	2	1	0	0	1	0	0	0	0	0	0	0	0	0	1	0	12	0	1328.63	sp|P35908|K22E_HUMAN;CON__P35908	sp|P35908|K22E_HUMAN	419	430	yes	no	2	5.1049e-09	203.88	By MS/MS	By MS/MS	By MS/MS	1	1	1	115390000	36796000
NVQDAIADAEQRGEHALK	AHVKKQCKNVQDAIAD	QRGEHALKDARNKLND	K	N	V	L	K	D	4	1	1	2	0	2	2	1	1	1	1	1	0	0	0	0	0	0	0	1	0	18	1	1963.97	sp|P35908|K22E_HUMAN;CON__P35908	sp|P35908|K22E_HUMAN	419	436	yes	no	4	0.025089	51.591	By matching	By MS/MS	By MS/MS	1	1	1	10154000	2944900
NVSTGDVNVEMNAAPGVDLTQLLNNMR	EEEMKDLRNVSTGDVN	TQLLNNMRSQYEQLAE	R	N	V	M	R	S	2	1	5	2	0	1	1	2	0	0	3	0	2	0	1	1	2	0	0	4	0	27	0	2871.39	sp|P13645|K1C10_HUMAN;CON__P13645;CON__P02535-1	sp|P13645|K1C10_HUMAN	296	322	yes	no	2;3	5.2266e-14	173.81	By MS/MS	By MS/MS	By MS/MS	2	2	2	0	0
NYQQNYQNSESGEKNEGSESAPEGQAQQR	PRRRGPPRNYQQNYQN	PEGQAQQRRPYRRRRF	R	N	Y	Q	R	R	2	1	4	0	0	6	5	3	0	0	0	1	0	0	1	4	0	0	2	0	0	29	1	3256.39	sp|P67809|YBOX1_HUMAN;tr|H0Y449|H0Y449_HUMAN;tr|C9J5V9|C9J5V9_HUMAN	sp|P67809|YBOX1_HUMAN	157	185	yes	no	3	0.003108	69.845	By matching	By matching	By MS/MS		1	1	10689000	0
NYSPYYNTIDDLKDQIVDLTVGNNK	KGPAAIQKNYSPYYNT	DLTVGNNKTLLDIDNT	K	N	Y	N	K	T	0	0	4	4	0	1	0	1	0	2	2	2	0	0	1	1	2	0	3	2	0	25	1	2901.4	sp|P35527|K1C9_HUMAN;CON__P35527	sp|P35527|K1C9_HUMAN	200	224	yes	no	3;4	1.1726e-06	121.33	By MS/MS	By MS/MS	By MS/MS	2	2	2	22548000	3101700
PAPAVGEAEDKENQQATSGPNQPSVR	SRGPPRPRPAPAVGEA	GPNQPSVRRGYRRPYN	R	P	A	V	R	R	4	1	2	1	0	3	3	2	0	0	0	1	0	0	4	2	1	0	0	2	0	26	1	2676.27	sp|P16989-2|YBOX3_HUMAN;sp|P16989-3|YBOX3_HUMAN;sp|P16989|YBOX3_HUMAN	sp|P16989-2|YBOX3_HUMAN	232	257	yes	no	3;4	3.6627e-05	96.341	By matching	By MS/MS	By MS/MS		2	2	13405000	0
PATEGKR	YLNEYVLKPATEGKRR	KPATEGKRRLKLAQFD	K	P	A	K	R	R	1	1	0	0	0	0	1	1	0	0	0	1	0	0	1	0	1	0	0	0	0	7	1	757.408	sp|Q5T2N8|ATD3C_HUMAN;sp|Q5T9A4-3|ATD3B_HUMAN;sp|Q5T9A4|ATD3B_HUMAN	sp|Q5T2N8|ATD3C_HUMAN	321	327	yes	no	2	0.01905	74.415	By MS/MS	By matching	By matching	1			0	0
PIILDPADPTGNLGHNAR	KQQLQKPRPIILDPAD	GNLGHNARWDLLAKEA	R	P	I	A	R	W	2	1	2	2	0	0	0	2	1	2	2	0	0	0	3	0	1	0	0	0	0	18	0	1869.97	sp|Q9Y6K5|OAS3_HUMAN	sp|Q9Y6K5|OAS3_HUMAN	1036	1053	yes	yes	3	0.00022767	116	By matching	By MS/MS	By MS/MS		1	1	12980000	0
PLLFWEDMMQQLFLDR	LCRRLLEKPLLFWEDM	MQQLFLDRLQTLTKEG	K	P	L	D	R	L	0	1	0	2	0	2	1	0	0	0	4	0	2	2	1	0	0	1	0	0	0	16	0	2081.01	tr|A0A087WVI0|A0A087WVI0_HUMAN;tr|E9PBL8|E9PBL8_HUMAN;sp|Q8WTW3|COG1_HUMAN	tr|A0A087WVI0|A0A087WVI0_HUMAN	410	425	yes	no	2	0.013655	71.529	By MS/MS	By matching	By matching	1	1	1	0	0
PLYVALAQR	NGRIVATKPLYVALAQ	LYVALAQRKEERQAHL	K	P	L	Q	R	K	2	1	0	0	0	1	0	0	0	0	2	0	0	0	1	0	0	0	1	1	0	9	0	1029.6	tr|A0A087WTT1|A0A087WTT1_HUMAN;sp|P11940-2|PABP1_HUMAN;sp|P11940|PABP1_HUMAN;tr|E7EQV3|E7EQV3_HUMAN;tr|E7ERJ7|E7ERJ7_HUMAN;tr|H0YAR2|H0YAR2_HUMAN;sp|Q9H361|PABP3_HUMAN;tr|H0YB86|H0YB86_HUMAN;sp|Q4VXU2|PAP1L_HUMAN;tr|B1ANR0|B1ANR0_HUMAN;sp|Q13310-2|PABP4_HUMAN;sp|Q13310|PABP4_HUMAN;sp|Q13310-3|PABP4_HUMAN;tr|H0Y5F5|H0Y5F5_HUMAN;tr|H0YEU6|H0YEU6_HUMAN	tr|A0A087WTT1|A0A087WTT1_HUMAN	337	345	no	no	2	0.011342	89.698	By MS/MS	By matching	By matching	1			3802700	3802700
PSAAGINLMIGSTR	NMIRQISRPSAAGINL	NLMIGSTRYGDGPRPP	R	P	S	T	R	Y	2	1	1	0	0	0	0	2	0	2	1	0	1	0	1	2	1	0	0	0	0	14	0	1386.73	sp|Q08211|DHX9_HUMAN;sp|Q08211-2|DHX9_HUMAN	sp|Q08211|DHX9_HUMAN	1141	1154	yes	no	2	0.012413	70.41	By matching	By MS/MS	By MS/MS		1	1	0	0
PSSSPVIFAGGQDR	VTIPYRPKPSSSPVIF	IFAGGQDRYSTGSDSA	K	P	S	D	R	Y	1	1	0	1	0	1	0	2	0	1	0	0	0	1	2	3	0	0	0	1	0	14	0	1416.7	sp|Q15366-6|PCBP2_HUMAN;sp|Q15366-3|PCBP2_HUMAN;sp|Q15366|PCBP2_HUMAN;sp|Q15366-2|PCBP2_HUMAN;tr|H3BSS4|H3BSS4_HUMAN	sp|Q15366-6|PCBP2_HUMAN	182	195	yes	no	2	0.0036925	91.969	By matching	By MS/MS	By matching		1	1	13207000	0
PVYIPEVELNHK	KLRGISTKPVYIPEVE	PEVELNHKLIKGIHQS	K	P	V	H	K	L	0	0	1	0	0	0	2	0	1	1	1	1	0	0	2	0	0	0	1	2	0	12	0	1436.77	sp|Q14258|TRI25_HUMAN	sp|Q14258|TRI25_HUMAN	321	332	yes	yes	3	0.00021809	122.69	By matching	By MS/MS	By MS/MS		1	1	4305300	0
QALVEFENIDSAK	VMMMPFKRQALVEFEN	FENIDSAKECVTFAAD	R	Q	A	A	K	E	2	0	1	1	0	1	2	0	0	1	1	1	0	1	0	1	0	0	0	1	0	13	0	1462.73	tr|B7WPG3|B7WPG3_HUMAN;sp|Q8WVV9-5|HNRLL_HUMAN;tr|C9IYN3|C9IYN3_HUMAN;sp|Q8WVV9-4|HNRLL_HUMAN;tr|D6W592|D6W592_HUMAN;sp|Q8WVV9|HNRLL_HUMAN;tr|C9JJZ7|C9JJZ7_HUMAN;tr|H7BXH8|H7BXH8_HUMAN;sp|Q8WVV9-3|HNRLL_HUMAN;sp|Q8WVV9-2|HNRLL_HUMAN	tr|B7WPG3|B7WPG3_HUMAN	113	125	yes	no	2	0.036849	62.68	By matching	By MS/MS	By matching		1	1	3999700	0
QASEGPLK	DDIKKVVKQASEGPLK	QASEGPLKGILGYTEH	K	Q	A	L	K	G	1	0	0	0	0	1	1	1	0	0	1	1	0	0	1	1	0	0	0	0	0	8	0	828.434	sp|P04406-2|G3P_HUMAN;sp|P04406|G3P_HUMAN;tr|E7EUT5|E7EUT5_HUMAN	sp|P04406-2|G3P_HUMAN	222	229	yes	no	2	0.029056	75.043	By MS/MS	By matching	By matching	1	1	1	3671300	1480600
QCANLQNAIADAEQR	AEIDNVKKQCANLQNA	AIADAEQRGELALKDA	K	Q	C	Q	R	G	4	1	2	1	1	3	1	0	0	1	1	0	0	0	0	0	0	0	0	0	0	15	0	1700.79	sp|P13647|K2C5_HUMAN;CON__P13647;tr|H0YI76|H0YI76_HUMAN	sp|P13647|K2C5_HUMAN	406	420	no	no	2	5.5387e-09	196.8	By MS/MS	By MS/MS	By matching	1	1		11615000	3485500
QDVDNASLAR	ENTLQSFRQDVDNASL	VDNASLARLDLERKVE	R	Q	D	A	R	L	2	1	1	2	0	1	0	0	0	0	1	0	0	0	0	1	0	0	0	1	0	10	0	1087.53	sp|P08670|VIME_HUMAN;tr|B0YJC4|B0YJC4_HUMAN;tr|B0YJC5|B0YJC5_HUMAN;tr|Q5JVS8|Q5JVS8_HUMAN	sp|P08670|VIME_HUMAN	208	217	yes	no	2	0.0021244	118.28	By MS/MS	By MS/MS	By MS/MS	1	1	1	8729000	606600
QEIAEINR	GDDLRNTKQEIAEINR	QEIAEINRMIQRLRSE	K	Q	E	N	R	M	1	1	1	0	0	1	2	0	0	2	0	0	0	0	0	0	0	0	0	0	0	8	0	971.504	sp|P48668|K2C6C_HUMAN;CON__P48668;CON__P04259;sp|P02538|K2C6A_HUMAN;CON__P02538	sp|P48668|K2C6C_HUMAN	379	386	no	no	2	0.007341	106.68	By MS/MS	By MS/MS	By matching	1	1	1	7314600	3062300
QEYDESGPSIVHR	FQQMWISKQEYDESGP	SGPSIVHRKCF_____	K	Q	E	H	R	K	0	1	0	1	0	1	2	1	1	1	0	0	0	0	1	2	0	0	1	1	0	13	0	1515.7	sp|P63261|ACTG_HUMAN;sp|P60709|ACTB_HUMAN;sp|Q6S8J3|POTEE_HUMAN;sp|A5A3E0|POTEF_HUMAN;sp|P0CG38|POTEI_HUMAN;sp|Q9BYX7|ACTBM_HUMAN;sp|P0CG39|POTEJ_HUMAN	sp|P63261|ACTG_HUMAN	360	372	yes	no	2;3	0.00085199	102.87	By MS/MS	By MS/MS	By MS/MS	2	2	2	21797000	6734400
QEYEQLIAK	TKTLNDMRQEYEQLIA	EYEQLIAKNRKDIENQ	R	Q	E	A	K	N	1	0	0	0	0	2	2	0	0	1	1	1	0	0	0	0	0	0	1	0	0	9	0	1120.58	sp|P35527|K1C9_HUMAN;CON__P35527;tr|K7EQQ3|K7EQQ3_HUMAN	sp|P35527|K1C9_HUMAN	328	336	yes	no	2	0.0009861	153.05	By MS/MS	By MS/MS	By MS/MS	1	1	1	202950000	49865000
QFLSQFEMQSR	PVVTPCNKQFLSQFEM	SQFEMQSRKTTQSGQM	K	Q	F	S	R	K	0	1	0	0	0	3	1	0	0	0	1	0	1	2	0	2	0	0	0	0	0	11	0	1399.66	tr|F8WJN3|F8WJN3_HUMAN;sp|Q16630-3|CPSF6_HUMAN;sp|Q16630|CPSF6_HUMAN;sp|Q16630-2|CPSF6_HUMAN	tr|F8WJN3|F8WJN3_HUMAN	162	172	yes	no	2	0.014715	67.749	By matching	By matching	By MS/MS		1	1	0	0
QGANINEIR	LIGCIIGRQGANINEI	GANINEIRQMSGAQIK	R	Q	G	I	R	Q	1	1	2	0	0	1	1	1	0	2	0	0	0	0	0	0	0	0	0	0	0	9	0	1013.53	sp|Q15365|PCBP1_HUMAN	sp|Q15365|PCBP1_HUMAN	298	306	yes	yes	2	0.0037318	114.97	By matching	By MS/MS	By MS/MS		1	1	4685200	0
QGGGGGGGSVPGIER	KRGEIIAKQGGGGGGG	GSVPGIERMGPGIDRL	K	Q	G	E	R	M	0	1	0	0	0	1	1	8	0	1	0	0	0	0	1	1	0	0	0	1	0	15	0	1283.62	sp|P52272-2|HNRPM_HUMAN;tr|A0A087X0X3|A0A087X0X3_HUMAN;sp|P52272|HNRPM_HUMAN;tr|M0R019|M0R019_HUMAN;tr|M0R2T0|M0R2T0_HUMAN	sp|P52272-2|HNRPM_HUMAN	350	364	yes	no	2	0.0004847	129.29	By matching	By MS/MS	By MS/MS		1	1	12729000	0
QGPLHGMLINTPYVTK	MFQAYGDKQGPLHGML	INTPYVTKDLLQSKRF	K	Q	G	T	K	D	0	0	1	0	0	1	0	2	1	1	2	1	1	0	2	0	2	0	1	1	0	16	0	1767.93	sp|Q13085-3|ACACA_HUMAN;sp|Q13085-2|ACACA_HUMAN;sp|Q13085|ACACA_HUMAN;sp|Q13085-4|ACACA_HUMAN;tr|Q59FY4|Q59FY4_HUMAN	sp|Q13085-3|ACACA_HUMAN	1487	1502	yes	no	3	0.010092	73.802	By MS/MS	By MS/MS	By MS/MS	1	1	1	0	0
QGVDADINGLR	FEMEQNLRQGVDADIN	DADINGLRQVLDNLTM	R	Q	G	L	R	Q	1	1	1	2	0	1	0	2	0	1	1	0	0	0	0	0	0	0	0	1	0	11	0	1156.58	sp|P35527|K1C9_HUMAN;CON__P35527;tr|K7EQQ3|K7EQQ3_HUMAN	sp|P35527|K1C9_HUMAN	251	261	yes	no	2	5.8862e-05	160.91	By MS/MS	By MS/MS	By MS/MS	1	1	1	234280000	63266000
QICVVMLESPPK	QSIIECVKQICVVMLE	VMLESPPKGVTIPYRP	K	Q	I	P	K	G	0	0	0	0	1	1	1	0	0	1	1	1	1	0	2	1	0	0	0	2	0	12	0	1399.72	sp|Q15366-6|PCBP2_HUMAN;sp|Q15366-3|PCBP2_HUMAN;sp|Q15366-7|PCBP2_HUMAN;sp|Q15366-4|PCBP2_HUMAN;sp|P57721-5|PCBP3_HUMAN;tr|E9PFP8|E9PFP8_HUMAN;sp|P57721-4|PCBP3_HUMAN;sp|P57721|PCBP3_HUMAN;tr|F8VRH0|F8VRH0_HUMAN	sp|Q15366-6|PCBP2_HUMAN	161	172	yes	no	2	0.00043669	107.17	By matching	By MS/MS	By MS/MS		1	1	0	0
QIILEKEETEELKR	RSQIYGSRQIILEKEE	EETEELKRFDDPGLML	R	Q	I	K	R	F	0	1	0	0	0	1	5	0	0	2	2	2	0	0	0	0	1	0	0	0	0	14	2	1756.96	sp|P12956|XRCC6_HUMAN;tr|B1AHC9|B1AHC9_HUMAN;sp|P12956-2|XRCC6_HUMAN	sp|P12956|XRCC6_HUMAN	326	339	yes	no	3	0.0010567	96.371	By matching	By MS/MS	By MS/MS		1	1	11613000	0
QISNLQQSISDAEQR	SEIDNVKKQISNLQQS	SISDAEQRGENALKDA	K	Q	I	Q	R	G	1	1	1	1	0	4	1	0	0	2	1	0	0	0	0	3	0	0	0	0	0	15	0	1715.84	sp|P04264|K2C1_HUMAN;CON__P04264	sp|P04264|K2C1_HUMAN	418	432	yes	no	2;3	1.0902e-37	310.17	By MS/MS	By MS/MS	By MS/MS	2	2	2	349210000	115870000
QISNLQQSISDAEQRGENALK	SEIDNVKKQISNLQQS	QRGENALKDAKNKLND	K	Q	I	L	K	D	2	1	2	1	0	4	2	1	0	2	2	1	0	0	0	3	0	0	0	0	0	21	1	2328.17	sp|P04264|K2C1_HUMAN;CON__P04264	sp|P04264|K2C1_HUMAN	418	438	yes	no	3	5.0051e-05	124.68	By MS/MS	By MS/MS	By MS/MS	1	1	1	35505000	9243900
QISNLQQSISDAEQRGENALKDAK	SEIDNVKKQISNLQQS	ENALKDAKNKLNDLED	K	Q	I	A	K	N	3	1	2	2	0	4	2	1	0	2	2	2	0	0	0	3	0	0	0	0	0	24	2	2642.33	sp|P04264|K2C1_HUMAN;CON__P04264	sp|P04264|K2C1_HUMAN	418	441	yes	no	4	0.027685	39.647	By matching	By MS/MS	By matching	1	1	1	13652000	3753200
QISRPSAAGINLMIGSTR	ERMLNMIRQISRPSAA	NLMIGSTRYGDGPRPP	R	Q	I	T	R	Y	2	2	1	0	0	1	0	2	0	3	1	0	1	0	1	3	1	0	0	0	0	18	1	1871	sp|Q08211|DHX9_HUMAN;sp|Q08211-2|DHX9_HUMAN	sp|Q08211|DHX9_HUMAN	1137	1154	yes	no	3	0.00082599	95.9	By matching	By MS/MS	By matching		1	1	0	0
QITPQQQEK	EFLKWSIKQITPQQQE	ITPQQQEKSPVNTKSL	K	Q	I	E	K	S	0	0	0	0	0	4	1	0	0	1	0	1	0	0	1	0	1	0	0	0	0	9	0	1098.57	sp|P78527|PRKDC_HUMAN;sp|P78527-2|PRKDC_HUMAN	sp|P78527|PRKDC_HUMAN	1043	1051	yes	no	2	0.040143	66.299	By matching	By matching	By MS/MS		1	1	744770	0
QKVEGTEPTTAFNLFVGNLNFNK	KAAPEAKKQKVEGTEP	VGNLNFNKSAPELKTG	K	Q	K	N	K	S	1	0	4	0	0	1	2	2	0	0	2	2	0	3	1	0	3	0	0	2	0	23	1	2567.3	sp|P19338|NUCL_HUMAN	sp|P19338|NUCL_HUMAN	296	318	yes	yes	3	0.019266	55.337	By matching	By MS/MS	By MS/MS		1	1	3966100	0
QLCFQDQYVK	WAVEAFAKQLCFQDQY	CFQDQYVKAASHLLSI	K	Q	L	V	K	A	0	0	0	1	1	3	0	0	0	0	1	1	0	1	0	0	0	0	1	1	0	10	0	1327.62	sp|Q8TEQ6|GEMI5_HUMAN	sp|Q8TEQ6|GEMI5_HUMAN	971	980	yes	yes	2	0.0017295	125.57	By matching	By MS/MS	By MS/MS		1	1	16332000	0
QLFHPEQLITGK	EVRTGTYRQLFHPEQL	PEQLITGKEDAANNYA	R	Q	L	G	K	E	0	0	0	0	0	2	1	1	1	1	2	1	0	1	1	0	1	0	0	0	0	12	0	1409.77	sp|P68363|TBA1B_HUMAN;sp|Q71U36-2|TBA1A_HUMAN;sp|Q71U36|TBA1A_HUMAN;sp|P68363-2|TBA1B_HUMAN;sp|P68366-2|TBA4A_HUMAN;sp|P68366|TBA4A_HUMAN;sp|Q13748|TBA3C_HUMAN;sp|Q9NY65-2|TBA8_HUMAN;sp|Q13748-2|TBA3C_HUMAN;sp|Q9NY65|TBA8_HUMAN;tr|C9J2C0|C9J2C0_HUMAN;tr|F8VVB9|F8VVB9_HUMAN;sp|Q6PEY2|TBA3E_HUMAN;tr|F8VQQ4|F8VQQ4_HUMAN;tr|F8VRZ4|F8VRZ4_HUMAN;tr|F8VS66|F8VS66_HUMAN;tr|F8VX09|F8VX09_HUMAN;tr|F8VWV9|F…	sp|P68363|TBA1B_HUMAN	85	96	no	no	2;3	2.7421e-05	160.56	By MS/MS	By MS/MS	By MS/MS	2	2	2	83245000	6348000
QLFHPEQLITGKEDAANNYAR	EVRTGTYRQLFHPEQL	DAANNYARGHYTIGKE	R	Q	L	A	R	G	3	1	2	1	0	2	2	1	1	1	2	1	0	1	1	0	1	0	1	0	0	21	1	2414.2	sp|P68363|TBA1B_HUMAN;sp|Q71U36-2|TBA1A_HUMAN;sp|Q71U36|TBA1A_HUMAN;sp|P68363-2|TBA1B_HUMAN;sp|P68366-2|TBA4A_HUMAN;sp|P68366|TBA4A_HUMAN;sp|Q13748|TBA3C_HUMAN;sp|Q9NY65-2|TBA8_HUMAN;sp|Q13748-2|TBA3C_HUMAN;sp|Q9NY65|TBA8_HUMAN;tr|C9J2C0|C9J2C0_HUMAN;tr|F8VVB9|F8VVB9_HUMAN;tr|F8VQQ4|F8VQQ4_HUMAN;tr|F8VRZ4|F8VRZ4_HUMAN;tr|F8VS66|F8VS66_HUMAN;tr|F8VX09|F8VX09_HUMAN;tr|F8VWV9|F8VWV9_HUMAN;tr|C9K0S6|…	sp|P68363|TBA1B_HUMAN	85	105	no	no	3;4	0.00012725	116.73	By matching	By MS/MS	By MS/MS	2	2	2	59537000	5052800
QLIVGVNK	LAYTLGVKQLIVGVNK	QLIVGVNKMDSTEPPY	K	Q	L	N	K	M	0	0	1	0	0	1	0	1	0	1	1	1	0	0	0	0	0	0	0	2	0	8	0	869.533	sp|Q5VTE0|EF1A3_HUMAN;sp|P68104|EF1A1_HUMAN;tr|A0A087WV01|A0A087WV01_HUMAN;sp|Q05639|EF1A2_HUMAN	sp|Q5VTE0|EF1A3_HUMAN	147	154	yes	no	2	0.030622	74.255	By matching	By matching	By MS/MS	1	1	1	78421000	7595900
QLNPINLTER	IVRMSPVKQLNPINLT	NPINLTERGCVTKIYG	K	Q	L	E	R	G	0	1	2	0	0	1	1	0	0	1	2	0	0	0	1	0	1	0	0	0	0	10	0	1196.65	sp|O00442|RTCA_HUMAN;sp|O00442-2|RTCA_HUMAN	sp|O00442|RTCA_HUMAN	177	186	yes	no	2	0.00022388	159.09	By MS/MS	By MS/MS	By MS/MS	1	1	1	25995000	7203800
QLQQAQAAGAEQEVEK	ERRAEAEKQLQQAQAA	GAEQEVEKFTKRLVKV	K	Q	L	E	K	F	4	0	0	0	0	5	3	1	0	0	1	1	0	0	0	0	0	0	0	1	0	16	0	1726.85	tr|F5H1Y3|F5H1Y3_HUMAN;sp|P39748|FEN1_HUMAN;sp|P39748-2|FEN1_HUMAN	tr|F5H1Y3|F5H1Y3_HUMAN	110	125	yes	no	2	7.2284e-07	178.85	By matching	By MS/MS	By MS/MS		1	1	5665300	0
QLSSGVSEIR	AYSRALSRQLSSGVSE	SSGVSEIRHTADRWRV	R	Q	L	I	R	H	0	1	0	0	0	1	1	1	0	1	1	0	0	0	0	3	0	0	0	1	0	10	0	1074.57	sp|P04792|HSPB1_HUMAN;tr|F8WE04|F8WE04_HUMAN	sp|P04792|HSPB1_HUMAN	80	89	yes	no	2	0.0023341	113.67	By matching	By MS/MS	By matching	1	1		15965000	7071900
QLTEEDGVHSVIEENIK	DLAEWLEKQLTEEDGV	SVIEENIKCISRDYVL	K	Q	L	I	K	C	0	0	1	1	0	1	4	1	1	2	1	1	0	0	0	1	1	0	0	2	0	17	0	1938.95	sp|Q13085-3|ACACA_HUMAN;sp|Q13085-2|ACACA_HUMAN;sp|Q13085|ACACA_HUMAN;sp|Q13085-4|ACACA_HUMAN;tr|Q59FY4|Q59FY4_HUMAN	sp|Q13085-3|ACACA_HUMAN	2199	2215	yes	no	3	0.013458	68.751	By MS/MS	By MS/MS	By MS/MS	1	1	1	19730000	6519600
QLYHLGVVEAYSGLTK	SCALSLVRQLYHLGVV	EAYSGLTKKKEGETVE	R	Q	L	T	K	K	1	0	0	0	0	1	1	2	1	0	3	1	0	0	0	1	1	0	2	2	0	16	0	1776.94	sp|Q08211|DHX9_HUMAN	sp|Q08211|DHX9_HUMAN	249	264	yes	yes	3	0.00096439	97.767	By matching	By MS/MS	By MS/MS		1	1	8984500	0
QLYQTLTDYDIR	HVNNTDFKQLYQTLTD	TLTDYDIRFYMYEILK	K	Q	L	I	R	F	0	1	0	2	0	2	0	0	0	1	2	0	0	0	0	0	2	0	2	0	0	12	0	1527.76	tr|E7EU96|E7EU96_HUMAN;sp|Q8NEV1|CSK23_HUMAN;sp|P68400|CSK21_HUMAN;tr|Q5U5J2|Q5U5J2_HUMAN	tr|E7EU96|E7EU96_HUMAN	123	134	yes	no	2	6.6928e-05	153.75	By matching	By MS/MS	By MS/MS		1	1	11942000	0
QMLAVSATYPEFLANALTK	YSSLPASKQMLAVSAT	FLANALTKYMRDPTFV	K	Q	M	T	K	Y	4	0	1	0	0	1	1	0	0	0	3	1	1	1	1	1	2	0	1	1	0	19	0	2067.07	sp|Q9UHI6|DDX20_HUMAN	sp|Q9UHI6|DDX20_HUMAN	238	256	yes	yes	2	0.010329	68.525	By matching	By MS/MS	By MS/MS		1	1	0	0
QNLEPLFEQYINNLR	EQGTKTVRQNLEPLFE	EQYINNLRRQLDSIVG	R	Q	N	L	R	R	0	1	3	0	0	2	2	0	0	1	3	0	0	1	1	0	0	0	1	0	0	15	0	1889.96	sp|P48668|K2C6C_HUMAN;CON__P48668;CON__P04259;sp|P02538|K2C6A_HUMAN;CON__P02538;sp|P13647|K2C5_HUMAN;CON__P13647;tr|F8W0C6|F8W0C6_HUMAN	sp|P48668|K2C6C_HUMAN	208	222	no	no	2;3	6.249e-10	207.64	By MS/MS	By MS/MS	By MS/MS	2	2	2	13856000	4470700
QPAIISQLDPVNER	ALVVEVTKQPAIISQL	QLDPVNERMLNMIRQI	K	Q	P	E	R	M	1	1	1	1	0	2	1	0	0	2	1	0	0	0	2	1	0	0	0	1	0	14	0	1578.84	sp|Q08211|DHX9_HUMAN;sp|Q08211-2|DHX9_HUMAN	sp|Q08211|DHX9_HUMAN	1117	1130	yes	no	2	1.2297e-05	163.62	By matching	By MS/MS	By MS/MS		1	1	6779000	0
QPLALNVAYR	AVMNNPTRQPLALNVA	LALNVAYRRCLQILAA	R	Q	P	Y	R	R	2	1	1	0	0	1	0	0	0	0	2	0	0	0	1	0	0	0	1	1	0	10	0	1143.64	tr|B4DY09|B4DY09_HUMAN;sp|Q12905|ILF2_HUMAN	tr|B4DY09|B4DY09_HUMAN	222	231	yes	no	2	0.00017318	160.59	By matching	By MS/MS	By MS/MS		1	1	20035000	0
QQICNQQPPCSR	KSYKGEGRQQICNQQP	NQQPPCSRLHICDHFT	R	Q	Q	S	R	L	0	1	1	0	2	4	0	0	0	1	0	0	0	0	2	1	0	0	0	0	0	12	0	1514.67	sp|Q7Z2W4-3|ZCCHV_HUMAN;sp|Q7Z2W4-2|ZCCHV_HUMAN;sp|Q7Z2W4|ZCCHV_HUMAN;tr|C9J6P4|C9J6P4_HUMAN	sp|Q7Z2W4-3|ZCCHV_HUMAN	159	170	yes	no	2	0.0076148	80.871	By matching	By matching	By MS/MS		1	1	2723600	0
QRPSEIKDYSPYFK	KIRDWYQRQRPSEIKD	KDYSPYFKTIEDLRNK	R	Q	R	F	K	T	0	1	0	1	0	1	1	0	0	1	0	2	0	1	2	2	0	0	2	0	0	14	2	1756.88	sp|P08779|K1C16_HUMAN;CON__P08779	sp|P08779|K1C16_HUMAN	156	169	yes	no	3	0.0059554	79.886	By MS/MS	By matching	By matching	1	1	1	9511400	4545600
QSLEASLAETEGR	LQSQLALKQSLEASLA	SLAETEGRYCVQLSQI	K	Q	S	G	R	Y	2	1	0	0	0	1	3	1	0	0	2	0	0	0	0	2	1	0	0	0	0	13	0	1389.67	sp|P13645|K1C10_HUMAN;CON__P13645;CON__P02535-1	sp|P13645|K1C10_HUMAN	387	399	yes	no	2;3	4.1155e-22	264.58	By MS/MS	By MS/MS	By MS/MS	2	2	2	178930000	60746000
QSVEADINGLR	YENEVALRQSVEADIN	EADINGLRRVLDELTL	R	Q	S	L	R	R	1	1	1	1	0	1	1	1	0	1	1	0	0	0	0	1	0	0	0	1	0	11	0	1200.61	sp|P13645|K1C10_HUMAN;CON__P13645;CON__P02535-1;sp|Q7Z3Y8|K1C27_HUMAN;CON__Q7Z3Y8;sp|Q2M2I5|K1C24_HUMAN;CON__Q2M2I5;tr|K7EMD9|K7EMD9_HUMAN;sp|P13646-2|K1C13_HUMAN	sp|P13645|K1C10_HUMAN	246	256	no	no	2	5.2493e-11	211.63	By MS/MS	By MS/MS	By MS/MS	1	1	1	61283000	22354000
QSVEADINGLRR	YENEVALRQSVEADIN	ADINGLRRVLDELTLT	R	Q	S	R	R	V	1	2	1	1	0	1	1	1	0	1	1	0	0	0	0	1	0	0	0	1	0	12	1	1356.71	sp|P13645|K1C10_HUMAN;CON__P13645;CON__P02535-1;sp|Q7Z3Y8|K1C27_HUMAN;CON__Q7Z3Y8;tr|K7EMD9|K7EMD9_HUMAN;sp|P13646-2|K1C13_HUMAN	sp|P13645|K1C10_HUMAN	246	257	no	no	2;3	0.0018225	110.84	By MS/MS	By MS/MS	By MS/MS	1	1	2	153640000	40530000
QTFSPFGQIMEIR	GLTDQLMRQTFSPFGQ	FGQIMEIRVFPEKGYS	R	Q	T	I	R	V	0	1	0	0	0	2	1	1	0	2	0	0	1	2	1	1	1	0	0	0	0	13	0	1552.77	sp|Q01085|TIAR_HUMAN;sp|Q01085-2|TIAR_HUMAN;tr|C9JTN7|C9JTN7_HUMAN;sp|P31483-2|TIA1_HUMAN;tr|F8W8I6|F8W8I6_HUMAN;sp|P31483|TIA1_HUMAN;tr|F8WE16|F8WE16_HUMAN	sp|Q01085|TIAR_HUMAN	223	235	yes	no	2	3.3107e-06	166.03	By matching	By MS/MS	By MS/MS		1	1	0	0
QTVAVGVIK	RFAVRDMRQTVAVGVI	TVAVGVIKAVDKKAAG	R	Q	T	I	K	A	1	0	0	0	0	1	0	1	0	1	0	1	0	0	0	0	1	0	0	3	0	9	0	913.56	sp|Q5VTE0|EF1A3_HUMAN;sp|P68104|EF1A1_HUMAN;tr|A0A087WVQ9|A0A087WVQ9_HUMAN;sp|P68104-2|EF1A1_HUMAN;sp|Q05639|EF1A2_HUMAN	sp|Q5VTE0|EF1A3_HUMAN	431	439	yes	no	2	0.0051826	102.62	By matching	By MS/MS	By MS/MS	1	1	1	262770000	32777000
QVLDNLTMEK	DADINGLRQVLDNLTM	LDNLTMEKSDLEMQYE	R	Q	V	E	K	S	0	0	1	1	0	1	1	0	0	0	2	1	1	0	0	0	1	0	0	1	0	10	0	1189.6	sp|P35527|K1C9_HUMAN;CON__P35527;tr|K7EQQ3|K7EQQ3_HUMAN	sp|P35527|K1C9_HUMAN	262	271	yes	no	2	0.0035636	91.701	By matching	By MS/MS	By MS/MS	1	1	1	0	0
QVLIASHLPSYELR	AKVALRARQVLIASHL	HLPSYELRHNQVESIF	R	Q	V	L	R	H	1	1	0	0	0	1	1	0	1	1	3	0	0	0	1	2	0	0	1	1	0	14	0	1624.89	sp|Q13085-3|ACACA_HUMAN;sp|Q13085-2|ACACA_HUMAN;sp|Q13085|ACACA_HUMAN;sp|Q13085-4|ACACA_HUMAN	sp|Q13085-3|ACACA_HUMAN	1005	1018	yes	no	2;3	2.952e-12	217.2	By MS/MS	By MS/MS	By MS/MS	2	2	2	54502000	19399000
QVQAEVPGSPIFVMR	DDFPNLFRQVQAEVPG	GSPIFVMRLAKQSRHL	R	Q	V	M	R	L	1	1	0	0	0	2	1	1	0	1	0	0	1	1	2	1	0	0	0	3	0	15	0	1656.87	sp|Q13085-3|ACACA_HUMAN;sp|Q13085-2|ACACA_HUMAN;sp|Q13085|ACACA_HUMAN;sp|Q13085-4|ACACA_HUMAN	sp|Q13085-3|ACACA_HUMAN	258	272	yes	no	2	4.842e-07	181.75	By MS/MS	By MS/MS	By MS/MS	1	1	1	0	0
QVSDLISVLR	FFTPNNIKQVSDLISV	SDLISVLREANQAINP	K	Q	V	L	R	E	0	1	0	1	0	1	0	0	0	1	2	0	0	0	0	2	0	0	0	2	0	10	0	1128.65	sp|P17844-2|DDX5_HUMAN;tr|J3KTA4|J3KTA4_HUMAN;sp|P17844|DDX5_HUMAN	sp|P17844-2|DDX5_HUMAN	373	382	yes	no	2	0.027426	69.721	By matching	By MS/MS	By matching		1	1	5196800	0
QVVSELAECVR	TSLSKEDRQVVSELAE	SELAECVRDFLRKTST	R	Q	V	V	R	D	1	1	0	0	1	1	2	0	0	0	1	0	0	0	0	1	0	0	0	3	0	11	0	1288.64	tr|I3L2C7|I3L2C7_HUMAN;sp|P57678|GEMI4_HUMAN	tr|I3L2C7|I3L2C7_HUMAN	363	373	yes	no	2	0.00048621	134.75	By matching	By MS/MS	By MS/MS		1	1	18191000	0
QYYTLLNQAPDMLHR	LVGREFVRQYYTLLNQ	QAPDMLHRFYGKNSSY	R	Q	Y	H	R	F	1	1	1	1	0	2	0	0	1	0	3	0	1	0	1	0	1	0	2	0	0	15	0	1861.91	sp|Q13283|G3BP1_HUMAN;tr|E5RI46|E5RI46_HUMAN;tr|E5RIF8|E5RIF8_HUMAN;tr|E5RH42|E5RH42_HUMAN;sp|Q13283-2|G3BP1_HUMAN;tr|E5RJU8|E5RJU8_HUMAN;tr|E5RH00|E5RH00_HUMAN	sp|Q13283|G3BP1_HUMAN	18	32	yes	no	3	0.032788	56.569	By matching	By MS/MS	By matching		1	1	0	0
RAYIAYELNSVQHR	AALEVYVRRAYIAYEL	ELNSVQHRQLKDNTCV	R	R	A	H	R	Q	2	2	1	0	0	1	1	0	1	1	1	0	0	0	0	1	0	0	2	1	0	14	1	1718.89	sp|Q13085-3|ACACA_HUMAN;sp|Q13085-2|ACACA_HUMAN;sp|Q13085|ACACA_HUMAN;sp|Q13085-4|ACACA_HUMAN	sp|Q13085-3|ACACA_HUMAN	1078	1091	yes	no	3	4.4788e-05	157.33	By MS/MS	By matching	By matching	1	1	1	7659700	2714700
RDEFEFLEK	EIEQSLTKRDEFEFLE	DEFEFLEKASKLRGIS	K	R	D	E	K	A	0	1	0	1	0	0	3	0	0	0	1	1	0	2	0	0	0	0	0	0	0	9	1	1211.58	sp|Q14258|TRI25_HUMAN	sp|Q14258|TRI25_HUMAN	302	310	yes	yes	2	0.0084318	119.27	By matching	By MS/MS	By MS/MS		1	1	25405000	0
RELHGQNPVVTPCNK	KLMDLLPKRELHGQNP	PVVTPCNKQFLSQFEM	K	R	E	N	K	Q	0	1	2	0	1	1	1	1	1	0	1	1	0	0	2	0	1	0	0	2	0	15	1	1747.88	tr|F8WJN3|F8WJN3_HUMAN;sp|Q16630-3|CPSF6_HUMAN;sp|Q16630|CPSF6_HUMAN;sp|Q16630-2|CPSF6_HUMAN	tr|F8WJN3|F8WJN3_HUMAN	147	161	yes	no	3	0.0038388	89.992	By matching	By matching	By MS/MS	1	1	1	4366800	772880
RILELDQFK	ELDNPGAKRILELDQF	ILELDQFKGQQGQKRF	K	R	I	F	K	G	0	1	0	1	0	1	1	0	0	1	2	1	0	1	0	0	0	0	0	0	0	9	1	1160.66	sp|P12956|XRCC6_HUMAN;tr|B1AHC9|B1AHC9_HUMAN;sp|P12956-2|XRCC6_HUMAN	sp|P12956|XRCC6_HUMAN	115	123	yes	no	2	0.036925	85.807	By matching	By matching	By MS/MS			1	1644000	0
RIPVQAVWAGWGHASENPK	ELILDIAKRIPVQAVW	GHASENPKLPELLLKN	K	R	I	P	K	L	3	1	1	0	0	1	1	2	1	1	0	1	0	0	2	1	0	2	0	2	0	19	1	2102.08	sp|Q13085-3|ACACA_HUMAN;sp|Q13085-2|ACACA_HUMAN;sp|Q13085|ACACA_HUMAN;sp|Q13085-4|ACACA_HUMAN;sp|O00763-3|ACACB_HUMAN;sp|O00763-2|ACACB_HUMAN;sp|O00763|ACACB_HUMAN	sp|Q13085-3|ACACA_HUMAN	121	139	yes	no	3;4	1.2159e-06	159.64	By MS/MS	By MS/MS	By matching	2	2	2	23501000	8073800
RLLLEDLVK	TFFYWRLRRLLLEDLV	LLLEDLVKKKIHNANP	R	R	L	V	K	K	0	1	0	1	0	0	1	0	0	0	4	1	0	0	0	0	0	0	0	1	0	9	1	1097.68	sp|Q13085-3|ACACA_HUMAN;sp|Q13085-2|ACACA_HUMAN;sp|Q13085|ACACA_HUMAN;sp|Q13085-4|ACACA_HUMAN;tr|Q59FY4|Q59FY4_HUMAN	sp|Q13085-3|ACACA_HUMAN	2143	2151	yes	no	2	0.011719	108.57	By MS/MS	By MS/MS	By MS/MS	1	1	1	18081000	5813400
RLQSIGTENTEENRR	ESTGSIAKRLQSIGTE	ENTEENRRFYRQLLLT	K	R	L	R	R	F	0	3	2	0	0	1	3	1	0	1	1	0	0	0	0	1	2	0	0	0	0	15	2	1801.9	tr|H3BUH7|H3BUH7_HUMAN;tr|H3BPS8|H3BPS8_HUMAN;tr|H3BQN4|H3BQN4_HUMAN;sp|P04075|ALDOA_HUMAN;tr|J3KPS3|J3KPS3_HUMAN;sp|P04075-2|ALDOA_HUMAN;tr|H3BMQ8|H3BMQ8_HUMAN;tr|H3BR04|H3BR04_HUMAN	tr|H3BUH7|H3BUH7_HUMAN	43	57	yes	no	3	0.040298	55.335	By MS/MS	By matching	By matching	1	1	1	3768600	1523600
RNLDIERPTYTNLNR	EAIYDICRRNLDIERP	PTYTNLNRLISQIVSS	R	R	N	N	R	L	0	3	3	1	0	0	1	0	0	1	2	0	0	0	1	0	2	0	1	0	0	15	2	1873.98	sp|P68363|TBA1B_HUMAN;sp|Q71U36-2|TBA1A_HUMAN;sp|Q71U36|TBA1A_HUMAN;sp|P68366-2|TBA4A_HUMAN;sp|P68366|TBA4A_HUMAN;sp|Q13748|TBA3C_HUMAN;sp|Q9NY65-2|TBA8_HUMAN;sp|Q13748-2|TBA3C_HUMAN;sp|Q9NY65|TBA8_HUMAN;tr|C9J2C0|C9J2C0_HUMAN;tr|F8VVB9|F8VVB9_HUMAN;sp|Q6PEY2|TBA3E_HUMAN;tr|F8VQQ4|F8VQQ4_HUMAN;tr|C9JDS9|C9JDS9_HUMAN;sp|Q9BQE3|TBA1C_HUMAN;tr|F5H5D3|F5H5D3_HUMAN	sp|P68363|TBA1B_HUMAN	215	229	no	no	3	0.0019145	94.781	By matching	By MS/MS	By MS/MS	1	1	1	15115000	1402000
RPAEDMEEEQAFKR	ETNGEFGKRPAEDMEE	EEEQAFKRSRNTDEMV	K	R	P	K	R	S	2	2	0	1	0	1	4	0	0	0	0	1	1	1	1	0	0	0	0	0	0	14	2	1734.8	sp|P61978|HNRPK_HUMAN;sp|P61978-2|HNRPK_HUMAN;tr|Q5T6W5|Q5T6W5_HUMAN;sp|P61978-3|HNRPK_HUMAN;tr|Q5T6W2|Q5T6W2_HUMAN;tr|S4R457|S4R457_HUMAN	sp|P61978|HNRPK_HUMAN	22	35	yes	no	3	0.00048791	111.66	By matching	By MS/MS	By MS/MS	1	1	1	0	0
RPANQFVPR	VHPEYRPKRPANQFVP	PANQFVPRLYGFKIHP	K	R	P	P	R	L	1	2	1	0	0	1	0	0	0	0	0	0	0	1	2	0	0	0	0	1	0	9	1	1083.59	sp|P67870|CSK2B_HUMAN;tr|Q5SRQ6|Q5SRQ6_HUMAN	sp|P67870|CSK2B_HUMAN	178	186	yes	no	2	0.00013774	180.45	By matching	By MS/MS	By MS/MS		1	1	15004000	0
RPGAALDPGCVLAK	SGCIHYVKRPGAALDP	DPGCVLAKMQLDNPSK	K	R	P	A	K	M	3	1	0	1	1	0	0	2	0	0	2	1	0	0	2	0	0	0	0	1	0	14	1	1423.76	sp|Q13085-3|ACACA_HUMAN;sp|Q13085-2|ACACA_HUMAN;sp|Q13085|ACACA_HUMAN;sp|Q13085-4|ACACA_HUMAN	sp|Q13085-3|ACACA_HUMAN	726	739	yes	no	2;3	0.00036074	148.41	By MS/MS	By MS/MS	By MS/MS	2	2	2	42401000	14843000
RPLDDGVGNQLGALVHQR	VYGYGVQKRPLDDGVG	LGALVHQRTVITEEFK	K	R	P	Q	R	T	1	2	1	2	0	2	0	3	1	0	3	0	0	0	1	0	0	0	0	2	0	18	1	1944.03	sp|Q96I24|FUBP3_HUMAN	sp|Q96I24|FUBP3_HUMAN	58	75	yes	yes	3	1.0319e-07	181.51	By matching	By MS/MS	By MS/MS		1	1	16110000	0
RPQYSNPPVQGEVMEGADNQGAGEQGRPVR	YMRRPYGRRPQYSNPP	GEQGRPVRQNMYRGYR	R	R	P	V	R	Q	2	3	2	1	0	4	3	5	0	0	0	0	1	0	4	1	0	0	1	3	0	30	2	3222.52	sp|P67809|YBOX1_HUMAN;tr|A0A087X1S2|A0A087X1S2_HUMAN;tr|H0Y449|H0Y449_HUMAN;tr|C9J5V9|C9J5V9_HUMAN	sp|P67809|YBOX1_HUMAN	205	234	yes	no	4	7.861e-08	114.15	By matching	By MS/MS	By MS/MS		1	1	0	0
RSTSSFSCLSR	AVVSGGSRRSTSSFSC	SSFSCLSRHGGGGGGF	R	R	S	S	R	H	0	2	0	0	1	0	0	0	0	0	1	0	0	1	0	5	1	0	0	0	0	11	1	1286.6	sp|P35908|K22E_HUMAN;CON__P35908	sp|P35908|K22E_HUMAN	35	45	yes	no	2	0.0029103	112.64	By matching	By MS/MS	By MS/MS	1	1	1	13999000	5878700
RVDPVYIHLAER	KDLVKTMRRVDPVYIH	VYIHLAERLGTPELST	R	R	V	E	R	L	1	2	0	1	0	0	1	0	1	1	1	0	0	0	1	0	0	0	1	2	0	12	1	1466.8	sp|Q13085-3|ACACA_HUMAN;sp|Q13085-2|ACACA_HUMAN;sp|Q13085|ACACA_HUMAN;sp|Q13085-4|ACACA_HUMAN;tr|Q59FY4|Q59FY4_HUMAN	sp|Q13085-3|ACACA_HUMAN	2061	2072	yes	no	3	0.00090204	96.756	By MS/MS	By MS/MS	By MS/MS	1	1	1	63064000	16672000
RVIISAPSADAPMFVMGVNHEK	AHLQGGAKRVIISAPS	VMGVNHEKYDNSLKII	K	R	V	E	K	Y	3	1	1	1	0	0	1	1	1	2	0	1	2	1	2	2	0	0	0	3	0	22	1	2368.2	sp|P04406-2|G3P_HUMAN;sp|P04406|G3P_HUMAN;tr|E7EUT5|E7EUT5_HUMAN	sp|P04406-2|G3P_HUMAN	76	97	yes	no	3	5.1161e-05	98.887	By MS/MS	By MS/MS	By matching	1	1		0	0
RVLDELTLTK	EADINGLRRVLDELTL	LDELTLTKADLEMQIE	R	R	V	T	K	A	0	1	0	1	0	0	1	0	0	0	3	1	0	0	0	0	2	0	0	1	0	10	1	1186.69	sp|P13645|K1C10_HUMAN;CON__P13645	sp|P13645|K1C10_HUMAN	257	266	yes	no	2	0.00012154	164.33	By MS/MS	By MS/MS	By MS/MS	1	1	1	29696000	9023800
RVPFSLLR	________________	RVPFSLLRGPSWDPFR	R	R	V	L	R	G	0	2	0	0	0	0	0	0	0	0	2	0	0	1	1	1	0	0	0	1	0	8	1	986.603	sp|P04792|HSPB1_HUMAN;tr|F8WE04|F8WE04_HUMAN	sp|P04792|HSPB1_HUMAN	5	12	yes	no	2	0.041067	90.37	By matching	By MS/MS	By matching	1	1	1	6397200	2337500
SAPWNSFLPPPPPMPGPR	KSDNIKPKSAPWNSFL	PPPMPGPRLGPGKIIP	K	S	A	P	R	L	1	1	1	0	0	0	0	1	0	0	1	0	1	1	8	2	0	1	0	0	0	18	0	1943.97	sp|Q16637-4|SMN_HUMAN;sp|Q16637-2|SMN_HUMAN;sp|Q16637-3|SMN_HUMAN;tr|E7EQZ4|E7EQZ4_HUMAN;sp|Q16637|SMN_HUMAN;tr|H0YBZ9|H0YBZ9_HUMAN;tr|B4DP61|B4DP61_HUMAN	sp|Q16637-4|SMN_HUMAN	187	204	yes	no	2	0.0055107	75.143	By matching	By matching	By MS/MS		1	1	0	0
SDLEMQYETLQEELMALK	LDNLTMEKSDLEMQYE	QEELMALKKNHKEEMS	K	S	D	L	K	K	1	0	0	1	0	2	4	0	0	0	4	1	2	0	0	1	1	0	1	0	0	18	0	2170.02	sp|P35527|K1C9_HUMAN;CON__P35527;tr|K7EQQ3|K7EQQ3_HUMAN	sp|P35527|K1C9_HUMAN	272	289	yes	no	2	1.2951e-05	155.24	By matching	By MS/MS	By MS/MS	1	1	1	0	0
SDLEMQYETLQEELMALKK	LDNLTMEKSDLEMQYE	EELMALKKNHKEEMSQ	K	S	D	K	K	N	1	0	0	1	0	2	4	0	0	0	4	2	2	0	0	1	1	0	1	0	0	19	1	2298.11	sp|P35527|K1C9_HUMAN;CON__P35527;tr|K7EQQ3|K7EQQ3_HUMAN	sp|P35527|K1C9_HUMAN	272	290	yes	no	2;3	0.0037326	85.054	By MS/MS	By MS/MS	By MS/MS	2	2	2	0	0
SDPGLLTNTMDVFVK	VHALRAFRSDPGLLTN	NTMDVFVKEPSFDWKN	R	S	D	V	K	E	0	0	1	2	0	0	0	1	0	0	2	1	1	1	1	1	2	0	0	2	0	15	0	1635.82	sp|P78527|PRKDC_HUMAN;sp|P78527-2|PRKDC_HUMAN;tr|H0YG84|H0YG84_HUMAN	sp|P78527|PRKDC_HUMAN	3993	4007	yes	no	2	0.0017607	94.45	By matching	By MS/MS	By matching		1		0	0
SDSFENPVLQQHFR	EKLRFTYRSDSFENPV	PVLQQHFRNLEALALD	R	S	D	F	R	N	0	1	1	1	0	2	1	0	1	0	1	0	0	2	1	2	0	0	0	1	0	14	0	1702.81	sp|P12956|XRCC6_HUMAN;tr|B1AHC9|B1AHC9_HUMAN;sp|P12956-2|XRCC6_HUMAN	sp|P12956|XRCC6_HUMAN	475	488	yes	no	2;3	0.00018411	142.83	By matching	By MS/MS	By MS/MS		1	2	20554000	0
SEIQTLKEEIEQSLTK	YQILLKKKSEIQTLKE	EIEQSLTKRDEFEFLE	K	S	E	T	K	R	0	0	0	0	0	2	4	0	0	2	2	2	0	0	0	2	2	0	0	0	0	16	1	1874.98	sp|Q14258|TRI25_HUMAN	sp|Q14258|TRI25_HUMAN	286	301	yes	yes	3	0.01581	81.327	By matching	By matching	By MS/MS		1	1	3294400	0
SEITELRR	IEQISSYKSEITELRR	SEITELRRNVQALEIE	K	S	E	R	R	N	0	2	0	0	0	0	2	0	0	1	1	0	0	0	0	1	1	0	0	0	0	8	1	1002.55	sp|P13645|K1C10_HUMAN;CON__P13645;CON__P02535-1	sp|P13645|K1C10_HUMAN	363	370	yes	no	2	0.019597	106.04	By matching	By MS/MS	By MS/MS	1	1	1	579360000	352090
SEQHGSSSGLSSSYGQHGSGSHQSSGHGR	SRSGQSSRSEQHGSSS	HQSSGHGRQGSGSGHS	R	S	E	G	R	Q	0	1	0	0	0	3	1	7	4	0	1	0	0	0	0	11	0	0	1	0	0	29	0	2868.22	sp|Q86YZ3|HORN_HUMAN;CON__Q86YZ3	sp|Q86YZ3|HORN_HUMAN	739	767	yes	no	4	0.010825	47.331	By matching	By MS/MS	By matching		1	1	2058200	0
SFLSGLYEFPLNK	TACFGFPKSFLSGLYE	LYEFPLNKVDSLLHGT	K	S	F	N	K	V	0	0	1	0	0	0	1	1	0	0	3	1	0	2	1	2	0	0	1	0	0	13	0	1513.78	sp|Q9UJA5|TRM6_HUMAN;sp|Q9UJA5-4|TRM6_HUMAN;sp|Q9UJA5-3|TRM6_HUMAN;sp|Q9UJA5-2|TRM6_HUMAN	sp|Q9UJA5|TRM6_HUMAN	249	261	yes	no	2	0.00022368	139.78	By matching	By matching	By MS/MS		1	1	3308900	0
SFQQSSLSR	________________	FQQSSLSRDSQGHGRD	K	S	F	S	R	D	0	1	0	0	0	2	0	0	0	0	1	0	0	1	0	4	0	0	0	0	0	9	0	1038.51	sp|P43243|MATR3_HUMAN;tr|A8MXP9|A8MXP9_HUMAN;tr|D6REM6|D6REM6_HUMAN;tr|D6R991|D6R991_HUMAN;tr|Q68E03|Q68E03_HUMAN;tr|D6RB45|D6RB45_HUMAN;tr|D6R9F3|D6R9F3_HUMAN;tr|D6RBS2|D6RBS2_HUMAN;tr|D6RCM3|D6RCM3_HUMAN;tr|D6REK4|D6REK4_HUMAN;tr|D6R8Z5|D6R8Z5_HUMAN	sp|P43243|MATR3_HUMAN	4	12	yes	no	2	0.0037009	115.23	By matching	By matching	By MS/MS		1	1	25026000	0
SFSLGPLR	SDREGSVKSFSLGPLR	SFSLGPLRKAVTLNPD	K	S	F	L	R	K	0	1	0	0	0	0	0	1	0	0	2	0	0	1	1	2	0	0	0	0	0	8	0	875.486	sp|Q13325|IFIT5_HUMAN	sp|Q13325|IFIT5_HUMAN	198	205	yes	yes	2	0.0096497	89.752	By MS/MS	By MS/MS	By MS/MS	1	1	1	0	0
SFSTASAITPSVSR	SFRSGGSRSFSTASAI	AITPSVSRTSFTSVSR	R	S	F	S	R	T	2	1	0	0	0	0	0	0	0	1	0	0	0	1	1	5	2	0	0	1	0	14	0	1409.72	sp|P13647|K2C5_HUMAN;CON__P13647;tr|F8VV57|F8VV57_HUMAN	sp|P13647|K2C5_HUMAN	16	29	no	no	2	0.00042483	130.61	By matching	By MS/MS	By matching	1	1	1	11095000	2724900
SFTVDIR	LAEEKQTKSFTVDIRA	KSFTVDIRAKPEYHKF	K	S	F	I	R	A	0	1	0	1	0	0	0	0	0	1	0	0	0	1	0	1	1	0	0	1	0	7	0	836.439	sp|Q00341|VIGLN_HUMAN;sp|Q00341-2|VIGLN_HUMAN;tr|H0Y394|H0Y394_HUMAN;tr|H7C2D1|H7C2D1_HUMAN;tr|H7BZC3|H7BZC3_HUMAN	sp|Q00341|VIGLN_HUMAN	727	733	yes	no	2	0.033714	79.469	By matching	By MS/MS	By MS/MS		1	1	6204000	0
SGDAAIVDMVPGKPMCVESFSDYPPLGR	EDGPKFLKSGDAAIVD	SDYPPLGRFAVRDMRQ	K	S	G	G	R	F	2	1	0	3	1	0	1	3	0	1	1	1	2	1	4	3	0	0	1	3	0	28	1	2994.39	sp|Q5VTE0|EF1A3_HUMAN;sp|P68104|EF1A1_HUMAN;tr|A0A087WVQ9|A0A087WVQ9_HUMAN;sp|P68104-2|EF1A1_HUMAN	sp|Q5VTE0|EF1A3_HUMAN	396	423	yes	no	3	4.3468e-13	164.19	By MS/MS	By MS/MS	By MS/MS	1	1	1	0	0
SGFSSVSVSR	ARLPGVSRSGFSSVSV	FSSVSVSRSRGSGGLG	R	S	G	S	R	S	0	1	0	0	0	0	0	1	0	0	0	0	0	1	0	5	0	0	0	2	0	10	0	1011.5	sp|P02538|K2C6A_HUMAN;CON__P02538	sp|P02538|K2C6A_HUMAN	31	40	yes	no	2	0.0191	73.666	By MS/MS	By matching	By matching	1		1	4808400	3298900
SGGGFSSGSAGIINYQR	FSSRSGYRSGGGFSSG	AGIINYQRRTTSSSTR	R	S	G	Q	R	R	1	1	1	0	0	1	0	5	0	2	0	0	0	1	0	4	0	0	1	0	0	17	0	1656.79	sp|P04264|K2C1_HUMAN;CON__P04264	sp|P04264|K2C1_HUMAN	13	29	yes	no	2	1.2977e-09	194.01	By MS/MS	By MS/MS	By matching	1	1		9478200	3433900
SGGGGGGGGCGGGGGVSSLR	SKHYSSSRSGGGGGGG	GGGVSSLRISSSKGSL	R	S	G	L	R	I	0	1	0	0	1	0	0	13	0	0	1	0	0	0	0	3	0	0	0	1	0	20	0	1548.67	sp|P13645|K1C10_HUMAN;CON__P13645	sp|P13645|K1C10_HUMAN	16	35	yes	no	2	0.00034626	108.45	By MS/MS	By MS/MS	By MS/MS	1	1	1	18614000	3914800
SGGGGGGGLGSGGSIR	FSSSYLSRSGGGGGGG	LGSGGSIRSSYSRFSS	R	S	G	I	R	S	0	1	0	0	0	0	0	10	0	1	1	0	0	0	0	3	0	0	0	0	0	16	0	1231.59	sp|P35527|K1C9_HUMAN;CON__P35527	sp|P35527|K1C9_HUMAN	14	29	yes	no	2	0.0077565	87.388	By matching	By MS/MS	By MS/MS	1	1	1	497220000	94222000
SGPFGQIFRPDNFVFGQSGAGNNWAK	PGTMDSVRSGPFGQIF	GAGNNWAKGHYTEGAE	R	S	G	A	K	G	2	1	3	1	0	2	0	5	0	1	0	1	0	4	2	2	0	1	0	1	0	26	1	2797.34	sp|P68371|TBB4B_HUMAN;sp|P04350|TBB4A_HUMAN;tr|M0QY85|M0QY85_HUMAN;tr|M0QZL7|M0QZL7_HUMAN;tr|M0R278|M0R278_HUMAN;tr|M0R1I1|M0R1I1_HUMAN;tr|Q5JP53|Q5JP53_HUMAN;sp|P07437|TBB5_HUMAN;tr|Q5ST81|Q5ST81_HUMAN	sp|P68371|TBB4B_HUMAN	78	103	no	no	3	5.038e-12	184.35	By matching	By MS/MS	By MS/MS		1	1	7709400	0
SGQSSRGEQHGSSSGSSSSYGQHGSGSR	SYEQHGSRSGQSSRGE	GQHGSGSRQSLGHGQH	R	S	G	S	R	Q	0	2	0	0	0	3	1	7	2	0	0	0	0	0	0	12	0	0	1	0	0	28	1	2724.15	sp|Q86YZ3|HORN_HUMAN;CON__Q86YZ3	sp|Q86YZ3|HORN_HUMAN	1904	1931	yes	no	4	0.030156	35.943	By matching	By MS/MS	By matching	1	1		879170	126360
SGVGNIFIK	QRDPSLRKSGVGNIFI	GVGNIFIKNLDKSIDN	K	S	G	I	K	N	0	0	1	0	0	0	0	2	0	2	0	1	0	1	0	1	0	0	0	1	0	9	0	933.528	tr|A0A087WTT1|A0A087WTT1_HUMAN;sp|P11940-2|PABP1_HUMAN;sp|P11940|PABP1_HUMAN;tr|E7EQV3|E7EQV3_HUMAN;sp|Q4VXU2|PAP1L_HUMAN;tr|E5RGH3|E5RGH3_HUMAN;tr|E5RH24|E5RH24_HUMAN;tr|E5RJB9|E5RJB9_HUMAN;sp|Q4VXU2-2|PAP1L_HUMAN;sp|Q96DU9-2|PABP5_HUMAN;sp|Q96DU9|PABP5_HUMAN	tr|A0A087WTT1|A0A087WTT1_HUMAN	71	79	yes	no	2	0.021026	76.17	By MS/MS	By matching	By matching	1			3978500	3978500
SGVGNVFIK	QRDPSLRKSGVGNVFI	GVGNVFIKNLDKSIDN	K	S	G	I	K	N	0	0	1	0	0	0	0	2	0	1	0	1	0	1	0	1	0	0	0	2	0	9	0	919.513	tr|B1ANR0|B1ANR0_HUMAN;sp|Q13310-2|PABP4_HUMAN;sp|Q13310|PABP4_HUMAN;sp|Q13310-3|PABP4_HUMAN;tr|B1ANR1|B1ANR1_HUMAN;tr|H0YEQ8|H0YEQ8_HUMAN	tr|B1ANR0|B1ANR0_HUMAN	96	104	no	no	2	0.0063555	96.665	By MS/MS	By matching	By matching	1			2199700	2199700
SHFEQWGTLTDCVVMR	ETTDESLRSHFEQWGT	LTDCVVMRDPNTKRSR	R	S	H	M	R	D	0	1	0	1	1	1	1	1	1	0	1	0	1	1	0	1	2	1	0	2	0	16	0	1964.89	sp|P09651-3|ROA1_HUMAN;tr|F8W6I7|F8W6I7_HUMAN;sp|P09651-2|ROA1_HUMAN;sp|P09651|ROA1_HUMAN;tr|F8VZ49|F8VZ49_HUMAN;sp|Q32P51|RA1L2_HUMAN;tr|F8W646|F8W646_HUMAN	sp|P09651-3|ROA1_HUMAN	32	47	yes	no	3	0.00075181	108.66	By matching	By MS/MS	By MS/MS		1	1	0	0
SHSECGIIEK	TKQKLPVKSHSECGII	SECGIIEKATSPKELG	K	S	H	E	K	A	0	0	0	0	1	0	2	1	1	2	0	1	0	0	0	2	0	0	0	0	0	10	0	1158.53	sp|Q9UHI6|DDX20_HUMAN;tr|E9PJ60|E9PJ60_HUMAN	sp|Q9UHI6|DDX20_HUMAN	520	529	yes	no	2	0.0029757	99.568	By matching	By matching	By MS/MS			1	1598700	0
SIAFHSAVSLDPIK	ILVITYGRSIAFHSAV	AVSLDPIKSFEAPATI	R	S	I	I	K	S	2	0	0	1	0	0	0	0	1	2	1	1	0	1	1	3	0	0	0	1	0	14	0	1483.8	sp|Q9Y3F4|STRAP_HUMAN;sp|Q9Y3F4-2|STRAP_HUMAN	sp|Q9Y3F4|STRAP_HUMAN	205	218	yes	no	2	0.00012629	149.82	By matching	By matching	By MS/MS		1	1	7205700	0
SINQQSGAHVELQR	GKGGENIKSINQQSGA	GAHVELQRNPPPNSDP	K	S	I	Q	R	N	1	1	1	0	0	3	1	1	1	1	1	0	0	0	0	2	0	0	0	1	0	14	0	1565.79	sp|Q96I24|FUBP3_HUMAN	sp|Q96I24|FUBP3_HUMAN	379	392	yes	yes	2;3	0.00056502	123.76	By matching	By MS/MS	By MS/MS		2	2	20543000	0
SIQFVDWCPTGFK	IATIKTKRSIQFVDWC	DWCPTGFKVGINYQPP	R	S	I	F	K	V	0	0	0	1	1	1	0	1	0	1	0	1	0	2	1	1	1	1	0	1	0	13	0	1583.74	sp|P68363|TBA1B_HUMAN;sp|P68363-2|TBA1B_HUMAN;sp|P68366-2|TBA4A_HUMAN;sp|P68366|TBA4A_HUMAN	sp|P68363|TBA1B_HUMAN	340	352	yes	no	2	3.3069e-12	220.99	By matching	By MS/MS	By MS/MS	1	1	1	38268000	3253700
SISISVAGGGGGFGAAGGFGGR	LVGLGGTKSISISVAG	AAGGFGGRGGGFGGGS	K	S	I	G	R	G	3	1	0	0	0	0	0	10	0	2	0	0	0	2	0	3	0	0	0	1	0	22	0	1837.91	sp|P35908|K22E_HUMAN;CON__P35908	sp|P35908|K22E_HUMAN	71	92	yes	no	2	2.2513e-09	178.06	By MS/MS	By MS/MS	By matching	1	1	1	13554000	3061800
SISLYYTGEK	QGTEIDGRSISLYYTG	SLYYTGEKGQNQDYRG	R	S	I	E	K	G	0	0	0	0	0	0	1	1	0	1	1	1	0	0	0	2	1	0	2	0	0	10	0	1159.58	sp|P19338|NUCL_HUMAN;tr|H7BY16|H7BY16_HUMAN	sp|P19338|NUCL_HUMAN	458	467	yes	no	2	0.0022784	114.89	By matching	By MS/MS	By MS/MS		1	1	26090000	0
SITNTTVCTK	PWQSSETRSITNTTVC	TNTTVCTKCGGAGHIA	R	S	I	T	K	C	0	0	1	0	1	0	0	0	0	1	0	1	0	0	0	1	4	0	0	1	0	10	0	1123.55	sp|Q15637-4|SF01_HUMAN;sp|Q15637-6|SF01_HUMAN;sp|Q15637-7|SF01_HUMAN;sp|Q15637-3|SF01_HUMAN;sp|Q15637-2|SF01_HUMAN;sp|Q15637|SF01_HUMAN;sp|Q15637-5|SF01_HUMAN	sp|Q15637-4|SF01_HUMAN	272	281	yes	no	2	0.001874	123.01	By matching	By MS/MS	By MS/MS		1	1	18224000	0
SKAEAESLYQSK	QYEDIAQKSKAEAESL	AESLYQSKYEELQITA	K	S	K	S	K	Y	2	0	0	0	0	1	2	0	0	0	1	2	0	0	0	3	0	0	1	0	0	12	1	1339.66	sp|P04264|K2C1_HUMAN;CON__P04264	sp|P04264|K2C1_HUMAN	365	376	yes	no	2;3	9.2478e-15	245.5	By MS/MS	By MS/MS	By MS/MS	2	2	2	299310000	74032000
SKAEAESLYQSKYEELQITAGR	QYEDIAQKSKAEAESL	ELQITAGRHGDSVRNS	K	S	K	G	R	H	3	1	0	0	0	2	4	1	0	1	2	2	0	0	0	3	1	0	2	0	0	22	2	2500.24	sp|P04264|K2C1_HUMAN;CON__P04264	sp|P04264|K2C1_HUMAN	365	386	yes	no	3;4	2.2324e-06	137.12	By matching	By MS/MS	By matching	1	2		12407000	2615700
SKEEAEALYHSK	QYEEIAQRSKEEAEAL	AEALYHSKYEELQVTV	R	S	K	S	K	Y	2	0	0	0	0	0	3	0	1	0	1	2	0	0	0	2	0	0	1	0	0	12	1	1390.67	sp|P35908|K22E_HUMAN;CON__P35908	sp|P35908|K22E_HUMAN	363	374	yes	no	2;3	3.4854e-10	217.46	By MS/MS	By MS/MS	By MS/MS	2	2	2	112430000	33358000
SKEELHQDCLVLATAK	LSTSLDHRSKEELHQD	CLVLATAKHSRELNED	R	S	K	A	K	H	2	0	0	1	1	1	2	0	1	0	3	2	0	0	0	1	1	0	0	1	0	16	1	1840.94	sp|Q8TEQ6|GEMI5_HUMAN	sp|Q8TEQ6|GEMI5_HUMAN	859	874	yes	yes	3	0.00048013	134.88	By matching	By MS/MS	By MS/MS		1	1	42439000	0
SKELTTEIDNNIEQISSYK	AEAWFNEKSKELTTEI	IEQISSYKSEITELRR	K	S	K	Y	K	S	0	0	2	1	0	1	3	0	0	3	1	2	0	0	0	3	2	0	1	0	0	19	1	2211.09	sp|P13645|K1C10_HUMAN;CON__P13645	sp|P13645|K1C10_HUMAN	344	362	yes	no	2;3	4.6096e-42	316.54	By MS/MS	By MS/MS	By MS/MS	3	3	2	150600000	58596000
SKPGAAMVEMADGYAVDR	VEKVKFMKSKPGAAMV	ADGYAVDRAITHLNNN	K	S	K	D	R	A	4	1	0	2	0	0	1	2	0	0	0	1	2	0	1	1	0	0	1	2	0	18	1	1866.86	tr|M0QYT0|M0QYT0_HUMAN;sp|P14866-2|HNRPL_HUMAN;tr|M0QXS5|M0QXS5_HUMAN;sp|P14866|HNRPL_HUMAN	tr|M0QYT0|M0QYT0_HUMAN	34	51	yes	no	2;3	0.0040722	75.215	By matching	By MS/MS	By MS/MS		2	2	0	0
SKVDEAVAVLQAHQAK	LESPESLRSKVDEAVA	VLQAHQAKEAAQKAVN	R	S	K	A	K	E	4	0	0	1	0	2	1	0	1	0	1	2	0	0	0	1	0	0	0	3	0	16	1	1692.92	tr|A0A087WTT1|A0A087WTT1_HUMAN;sp|P11940-2|PABP1_HUMAN;sp|P11940|PABP1_HUMAN;tr|E7EQV3|E7EQV3_HUMAN;tr|E7ERJ7|E7ERJ7_HUMAN;sp|Q9H361|PABP3_HUMAN;tr|H0YAS6|H0YAS6_HUMAN;tr|H0YB75|H0YB75_HUMAN;tr|H0YAS7|H0YAS7_HUMAN;tr|H0YC10|H0YC10_HUMAN	tr|A0A087WTT1|A0A087WTT1_HUMAN	491	506	yes	no	3	0.0013227	116.87	By MS/MS	By matching	By matching	1		1	17725000	15597000
SLDLDSIIAEVK	ILSMDNNRSLDLDSII	DSIIAEVKAQYEDIAQ	R	S	L	V	K	A	1	0	0	2	0	0	1	0	0	2	2	1	0	0	0	2	0	0	0	1	0	12	0	1301.71	sp|P04264|K2C1_HUMAN;CON__P04264	sp|P04264|K2C1_HUMAN	344	355	no	no	2;3	2.9326e-16	238.98	By MS/MS	By MS/MS	By MS/MS	1	2	2	257070000	82675000
SLEAFFLYGR	SPATPAFKSLEAFFLY	EAFFLYGRLYEFWWSL	K	S	L	G	R	L	1	1	0	0	0	0	1	1	0	0	2	0	0	2	0	1	0	0	1	0	0	10	0	1201.61	sp|Q8TEQ6|GEMI5_HUMAN	sp|Q8TEQ6|GEMI5_HUMAN	1275	1284	yes	yes	2	8.6208e-05	163.16	By matching	By MS/MS	By MS/MS		1	1	3486700	0
SLEPMAGQLSNSVATK	TVPPCVSRSLEPMAGQ	LSNSVATKLTAVEGSM	R	S	L	T	K	L	2	0	1	0	0	1	1	1	0	0	2	1	1	0	1	3	1	0	0	1	0	16	0	1631.82	sp|Q6P2E9|EDC4_HUMAN;sp|Q6P2E9-2|EDC4_HUMAN	sp|Q6P2E9|EDC4_HUMAN	1058	1073	yes	no	2	0.00034308	125.61	By matching	By MS/MS	By MS/MS		1	1	0	0
SLGPPQGEEDSVPR	ALVKHMHRSLGPPQGE	GEEDSVPRDLPSWMKF	R	S	L	P	R	D	0	1	0	1	0	1	2	2	0	0	1	0	0	0	3	2	0	0	0	1	0	14	0	1466.7	sp|P78527|PRKDC_HUMAN;sp|P78527-2|PRKDC_HUMAN	sp|P78527|PRKDC_HUMAN	2107	2120	yes	no	2	0.00078941	113.4	By matching	By MS/MS	By MS/MS		1	1	7809300	0
SLGTIQQCCDAIDHLCR	ALAHADEKSLGTIQQC	DAIDHLCRIIEKKHVS	K	S	L	C	R	I	1	1	0	2	3	2	0	1	1	2	2	0	0	0	0	1	1	0	0	0	0	17	0	2045.91	sp|P78527|PRKDC_HUMAN;sp|P78527-2|PRKDC_HUMAN	sp|P78527|PRKDC_HUMAN	1120	1136	yes	no	3	0.033835	51.591	By matching	By MS/MS	By matching		1	1	4603800	0
SLGYAYVNFQQPADAER	CRDMITRRSLGYAYVN	QQPADAERALDTMNFD	R	S	L	E	R	A	3	1	1	1	0	2	1	1	0	0	1	0	0	1	1	1	0	0	2	1	0	17	0	1927.91	tr|A0A087WTT1|A0A087WTT1_HUMAN;sp|P11940-2|PABP1_HUMAN;sp|P11940|PABP1_HUMAN;tr|E7EQV3|E7EQV3_HUMAN;tr|E7ERJ7|E7ERJ7_HUMAN;tr|H0YBN4|H0YBN4_HUMAN;tr|E5RGH3|E5RGH3_HUMAN;tr|E5RH24|E5RH24_HUMAN;tr|E5RJB9|E5RJB9_HUMAN;tr|E5RHG7|E5RHG7_HUMAN;tr|B1ANR0|B1ANR0_HUMAN;sp|Q13310-2|PABP4_HUMAN;sp|Q13310|PABP4_HUMAN;sp|Q13310-3|PABP4_HUMAN;tr|B1ANR1|B1ANR1_HUMAN	tr|A0A087WTT1|A0A087WTT1_HUMAN	26	42	no	no	2	7.8649e-14	224.36	By MS/MS	By matching	By matching	1			8469500	8469500
SLLEGEGSSGGGGR	ENEIQTYRSLLEGEGS	GSSGGGGRGGGSFGGG	R	S	L	G	R	G	0	1	0	0	0	0	2	6	0	0	2	0	0	0	0	3	0	0	0	0	0	14	0	1261.59	sp|P13645|K1C10_HUMAN;CON__P13645	sp|P13645|K1C10_HUMAN	451	464	yes	no	2	2.0594e-09	206.46	By MS/MS	By MS/MS	By MS/MS	1	1	1	303790000	100780000
SLLPLSTSLDHR	LIKKRKARSLLPLSTS	LSTSLDHRSKEELHQD	R	S	L	H	R	S	0	1	0	1	0	0	0	0	1	0	4	0	0	0	1	3	1	0	0	0	0	12	0	1337.73	sp|Q8TEQ6|GEMI5_HUMAN	sp|Q8TEQ6|GEMI5_HUMAN	847	858	yes	yes	2;3	0.00075125	108.56	By matching	By MS/MS	By MS/MS		2	2	19486000	0
SLNNQFASFIDK	SREREQIKSLNNQFAS	QFASFIDKVRFLEQQN	K	S	L	D	K	V	1	0	2	1	0	1	0	0	0	1	1	1	0	2	0	2	0	0	0	0	0	12	0	1382.68	sp|P04264|K2C1_HUMAN;CON__P04264	sp|P04264|K2C1_HUMAN	186	197	no	no	2	1.1766e-21	262.15	By MS/MS	By MS/MS	By MS/MS	1	1	1	699410000	217600000
SLNNQFASFIDKVR	SREREQIKSLNNQFAS	ASFIDKVRFLEQQNQV	K	S	L	V	R	F	1	1	2	1	0	1	0	0	0	1	1	1	0	2	0	2	0	0	0	1	0	14	1	1637.85	sp|P04264|K2C1_HUMAN;CON__P04264	sp|P04264|K2C1_HUMAN	186	199	no	no	2;3	0.0015841	148.41	By matching	By MS/MS	By MS/MS	2	2	2	36953000	11146000
SLVGLGGTK	GGGGFGSRSLVGLGGT	LVGLGGTKSISISVAG	R	S	L	T	K	S	0	0	0	0	0	0	0	3	0	0	2	1	0	0	0	1	1	0	0	1	0	9	0	830.486	sp|P35908|K22E_HUMAN;CON__P35908	sp|P35908|K22E_HUMAN	62	70	yes	no	2	0.0036459	115.7	By MS/MS	By MS/MS	By MS/MS	1	1	1	68645000	22600000
SLVNLGGSK	AGGGFGSRSLVNLGGS	LVNLGGSKSISISVAR	R	S	L	S	K	S	0	0	1	0	0	0	0	2	0	0	2	1	0	0	0	2	0	0	0	1	0	9	0	873.492	sp|P04264|K2C1_HUMAN;CON__P04264	sp|P04264|K2C1_HUMAN	66	74	yes	no	2	0.0057209	98.04	By MS/MS	By MS/MS	By MS/MS	1	2	1	35156000	6697100
SLVNLGGSKSISISVAR	AGGGFGSRSLVNLGGS	SISISVARGGGRGSGF	R	S	L	A	R	G	1	1	1	0	0	0	0	2	0	2	2	1	0	0	0	5	0	0	0	2	0	17	1	1686.96	sp|P04264|K2C1_HUMAN;CON__P04264	sp|P04264|K2C1_HUMAN	66	82	yes	no	2;3	0.00055291	159.64	By MS/MS	By MS/MS	By matching	2	2	2	22381000	5524900
SLYASSPGGVYATR	ALRPSTSRSLYASSPG	PGGVYATRSSAVRLRS	R	S	L	T	R	S	2	1	0	0	0	0	0	2	0	0	1	0	0	0	1	3	1	0	2	1	0	14	0	1427.7	sp|P08670|VIME_HUMAN;tr|B0YJC4|B0YJC4_HUMAN	sp|P08670|VIME_HUMAN	51	64	yes	no	2	0.00097854	104.95	By matching	By MS/MS	By MS/MS	1	1	1	12687000	2140100
SNASTLESHETEEPAAK	LKADTSLKSNASTLES	ETEEPAAKKRKCPESD	K	S	N	A	K	K	3	0	1	0	0	0	4	0	1	0	1	1	0	0	1	3	2	0	0	0	0	17	0	1799.82	sp|Q9UJA5|TRM6_HUMAN;sp|Q9UJA5-4|TRM6_HUMAN	sp|Q9UJA5|TRM6_HUMAN	472	488	yes	no	2;3	1.9379e-05	159.54	By matching	By MS/MS	By MS/MS		2	2	27740000	0
SPEYPEGR	VAWKMTFKSPEYPEGR	SPEYPEGRDIIVIGND	K	S	P	G	R	D	0	1	0	0	0	0	2	1	0	0	0	0	0	0	2	1	0	0	1	0	0	8	0	933.419	sp|Q13085-3|ACACA_HUMAN;sp|Q13085-2|ACACA_HUMAN;sp|Q13085|ACACA_HUMAN;sp|Q13085-4|ACACA_HUMAN;tr|Q59FY4|Q59FY4_HUMAN	sp|Q13085-3|ACACA_HUMAN	1590	1597	yes	no	2	0.027705	76.478	By MS/MS	By matching	By MS/MS	1		1	3747200	1884300
SPILVATAVAAR	LHQFRSGKSPILVATA	VATAVAARGLDISNVK	K	S	P	A	R	G	4	1	0	0	0	0	0	0	0	1	1	0	0	0	1	1	1	0	0	2	0	12	0	1167.7	sp|O00571-2|DDX3X_HUMAN;sp|O15523-2|DDX3Y_HUMAN;sp|O15523|DDX3Y_HUMAN;sp|O00571|DDX3X_HUMAN	sp|O00571-2|DDX3X_HUMAN	476	487	yes	no	2	7.0519e-07	158.06	By matching	By MS/MS	By MS/MS		1	1	3387600	0
SQAFIEMETR	NYILMRMKSQAFIEME	AFIEMETREDAMAMVD	K	S	Q	T	R	E	1	1	0	0	0	1	2	0	0	1	0	0	1	1	0	1	1	0	0	0	0	10	0	1210.57	sp|P43243|MATR3_HUMAN;tr|A8MXP9|A8MXP9_HUMAN;tr|D6REM6|D6REM6_HUMAN;tr|B3KM87|B3KM87_HUMAN;sp|P43243-2|MATR3_HUMAN;tr|H0Y8T4|H0Y8T4_HUMAN	sp|P43243|MATR3_HUMAN	533	542	yes	no	2	0.00019261	155.47	By matching	By MS/MS	By MS/MS		1	1	0	0
SQGCSEQVLTVLK	RLSHCRSRSQGCSEQV	EQVLTVLKTVSLLDEN	R	S	Q	L	K	T	0	0	0	0	1	2	1	1	0	0	2	1	0	0	0	2	1	0	0	2	0	13	0	1447.73	sp|P78527|PRKDC_HUMAN;sp|P78527-2|PRKDC_HUMAN	sp|P78527|PRKDC_HUMAN	3290	3302	yes	no	2	9.1678e-05	153.7	By matching	By MS/MS	By MS/MS		1	1	4207200	0
SQLDIIIHSLK	DLSSRFSKSQLDIIIH	DIIIHSLKKCDISLQF	K	S	Q	L	K	K	0	0	0	1	0	1	0	0	1	3	2	1	0	0	0	2	0	0	0	0	0	11	0	1265.73	sp|P13010|XRCC5_HUMAN	sp|P13010|XRCC5_HUMAN	145	155	yes	yes	2	4.1477e-11	215.77	By matching	By MS/MS	By MS/MS		1	1	10256000	0
SQLDIIIHSLKK	DLSSRFSKSQLDIIIH	IIIHSLKKCDISLQFF	K	S	Q	K	K	C	0	0	0	1	0	1	0	0	1	3	2	2	0	0	0	2	0	0	0	0	0	12	1	1393.83	sp|P13010|XRCC5_HUMAN	sp|P13010|XRCC5_HUMAN	145	156	yes	yes	2;3	3.3663e-05	150.26	By matching	By MS/MS	By MS/MS		1	2	6262900	0
SQQLDSNVTMPK	NKHRSHWKSQQLDSNV	DSNVTMPKSEDEEGWK	K	S	Q	P	K	S	0	0	1	1	0	2	0	0	0	0	1	1	1	0	1	2	1	0	0	1	0	12	0	1346.65	tr|H0YDP6|H0YDP6_HUMAN;tr|H0YEL0|H0YEL0_HUMAN;sp|O14893-3|GEMI2_HUMAN;sp|O14893-2|GEMI2_HUMAN;sp|O14893|GEMI2_HUMAN	tr|H0YDP6|H0YDP6_HUMAN	115	126	yes	no	2	0.014674	67.136	By matching	By MS/MS	By matching		1	1	0	0
SQYEQLAEQNR	TQLLNNMRSQYEQLAE	EQLAEQNRKDAEAWFN	R	S	Q	N	R	K	1	1	1	0	0	3	2	0	0	0	1	0	0	0	0	1	0	0	1	0	0	11	0	1364.63	sp|P13645|K1C10_HUMAN;CON__P13645	sp|P13645|K1C10_HUMAN	323	333	yes	no	2	6.6103e-27	286.93	By MS/MS	By MS/MS	By MS/MS	1	1	1	99311000	28681000
SQYEQLAEQNRK	TQLLNNMRSQYEQLAE	QLAEQNRKDAEAWFNE	R	S	Q	R	K	D	1	1	1	0	0	3	2	0	0	0	1	1	0	0	0	1	0	0	1	0	0	12	1	1492.73	sp|P13645|K1C10_HUMAN;CON__P13645	sp|P13645|K1C10_HUMAN	323	334	yes	no	2;3	5.1346e-08	189.24	By MS/MS	By MS/MS	By MS/MS	2	2	2	936080000	417720000
SRPELLEYYIK	VLETFLAKSRPELLEY	ELLEYYIKVILDYNTA	K	S	R	I	K	V	0	1	0	0	0	0	2	0	0	1	2	1	0	0	1	1	0	0	2	0	0	11	1	1409.76	sp|Q14258|TRI25_HUMAN	sp|Q14258|TRI25_HUMAN	448	458	yes	yes	3	0.00067529	134.98	By matching	By MS/MS	By matching		1	1	5058400	0
SSGCFPNMAAK	HQNTFPPRSSGCFPNM	CFPNMAAKVNGNPHST	R	S	S	A	K	V	2	0	1	0	1	0	0	1	0	0	0	1	1	1	1	2	0	0	0	0	0	11	0	1168.5	sp|Q96I24|FUBP3_HUMAN	sp|Q96I24|FUBP3_HUMAN	457	467	yes	yes	2	0.0341	51.252	By matching	By matching	By MS/MS		1	1	0	0
SSGPTSLFAVTVAPPGAR	AAKEAAGKSSGPTSLF	TVAPPGARQGQQQAGG	K	S	S	A	R	Q	3	1	0	0	0	0	0	2	0	0	1	0	0	1	3	3	2	0	0	2	0	18	0	1713.9	sp|Q00839-2|HNRPU_HUMAN;sp|Q00839|HNRPU_HUMAN	sp|Q00839-2|HNRPU_HUMAN	187	204	yes	no	2	0.001717	96.096	By matching	By MS/MS	By MS/MS		1	1	21615000	0
SSQGTSYDSYR	EELQAVLRSSQGTSYD	GTSYDSYRLCDSLTSF	R	S	S	Y	R	L	0	1	0	1	0	1	0	1	0	0	0	0	0	0	0	4	1	0	2	0	0	11	0	1249.52	tr|I3L2C7|I3L2C7_HUMAN;sp|P57678|GEMI4_HUMAN	tr|I3L2C7|I3L2C7_HUMAN	326	336	yes	no	2	0.00065392	128.36	By matching	By MS/MS	By MS/MS		1	1	14116000	0
SSSGQSSGYTQHGSGSGHSSSYEQHGSR	QSSGFGHKSSSGQSSG	SYEQHGSRSGQSSRSE	K	S	S	S	R	S	0	1	0	0	0	3	1	6	3	0	0	0	0	0	0	11	1	0	2	0	0	28	0	2825.16	sp|Q86YZ3|HORN_HUMAN;CON__Q86YZ3	sp|Q86YZ3|HORN_HUMAN	936	963	yes	no	4	0.047291	10.918	By matching	By MS/MS	By matching	1	1	1	1348500	152730
SSSPAPADIAQTVQEDLR	TAPEDAQKSSSPAPAD	QTVQEDLRTFSWASVT	K	S	S	L	R	T	3	1	0	2	0	2	1	0	0	1	1	0	0	0	2	3	1	0	0	1	0	18	0	1883.92	sp|Q13283|G3BP1_HUMAN	sp|Q13283|G3BP1_HUMAN	230	247	yes	yes	2	1.0062e-05	159.4	By matching	By matching	By MS/MS			1	4689600	0
SSSRGPYESGSGHSSGLGHQESR	PHGYGSGRSSSRGPYE	GLGHQESRSGQSSGYG	R	S	S	S	R	S	0	2	0	0	0	1	2	5	2	0	1	0	0	0	1	8	0	0	1	0	0	23	1	2345.04	sp|Q86YZ3|HORN_HUMAN;CON__Q86YZ3	sp|Q86YZ3|HORN_HUMAN	568	590	yes	no	4	0.040753	30.84	By matching	By MS/MS	By matching	1	1	1	1206900	133510
SSSSYHTWNTGTEGPFVER	EKQLSEGKSSSSYHTW	TEGPFVERVTAVWKSI	K	S	S	E	R	V	0	1	1	0	0	0	2	2	1	0	0	0	0	1	1	4	3	1	1	1	0	19	0	2140.95	sp|Q8TEQ6|GEMI5_HUMAN	sp|Q8TEQ6|GEMI5_HUMAN	1141	1159	yes	yes	3	0.034854	45.844	By matching	By MS/MS	By MS/MS		1	1	10493000	0
STLVGHDTFTK	TTEANAWKSTLVGHDT	VGHDTFTKVKPSAASI	K	S	T	T	K	V	0	0	0	1	0	0	0	1	1	0	1	1	0	1	0	1	3	0	0	1	0	11	0	1204.61	CON__Streptavidin	CON__Streptavidin	123	133	yes	yes	1;2;3	1.2339e-14	193.3	By MS/MS	By MS/MS	By MS/MS	20	11	10	7917000000	3442600000
STMQELNSR	GILTANEKSTMQELNS	TMQELNSRLASYLDKV	K	S	T	S	R	L	0	1	1	0	0	1	1	0	0	0	1	0	1	0	0	2	1	0	0	0	0	9	0	1064.49	sp|P35527|K1C9_HUMAN;CON__P35527	sp|P35527|K1C9_HUMAN	155	163	yes	no	2	2.2821e-06	187.99	By MS/MS	By MS/MS	By MS/MS	2	2	2	92212000	63810000
STPGLRPQHLSGLEMIR	VQKIRAGRSTPGLRPQ	LSGLEMIRDLCDGQLE	R	S	T	I	R	D	0	2	0	0	0	1	1	2	1	1	3	0	1	0	2	2	1	0	0	0	0	17	1	1891.01	sp|O00442|RTCA_HUMAN	sp|O00442|RTCA_HUMAN	44	60	yes	yes	3	0.018782	62.861	By matching	By matching	By MS/MS	1	1	1	0	0
STSSFSCLSR	VVSGGSRRSTSSFSCL	SSFSCLSRHGGGGGGF	R	S	T	S	R	H	0	1	0	0	1	0	0	0	0	0	1	0	0	1	0	5	1	0	0	0	0	10	0	1130.5	sp|P35908|K22E_HUMAN;CON__P35908	sp|P35908|K22E_HUMAN	36	45	yes	no	2	0.0023722	112.83	By MS/MS	By MS/MS	By MS/MS	1	1	1	102700000	30684000
STTTGHLIYK	IGHVDSGKSTTTGHLI	TTGHLIYKCGGIDKRT	K	S	T	Y	K	C	0	0	0	0	0	0	0	1	1	1	1	1	0	0	0	1	3	0	1	0	0	10	0	1119.59	sp|Q5VTE0|EF1A3_HUMAN;sp|P68104|EF1A1_HUMAN;tr|A0A087WVQ9|A0A087WVQ9_HUMAN;sp|P68104-2|EF1A1_HUMAN;tr|A0A087WV01|A0A087WV01_HUMAN;sp|Q05639|EF1A2_HUMAN;tr|Q5JR01|Q5JR01_HUMAN;tr|A6PW80|A6PW80_HUMAN	sp|Q5VTE0|EF1A3_HUMAN	21	30	yes	no	2;3	0.0098113	85.807	By MS/MS	By MS/MS	By MS/MS	2	2	2	237520000	35347000
SVHSSVPLLNSK	HWLSYMPKSVHSSVPL	SVPLLNSKDPIDRIIE	K	S	V	S	K	D	0	0	1	0	0	0	0	0	1	0	2	1	0	0	1	4	0	0	0	2	0	12	0	1266.69	sp|Q13085-3|ACACA_HUMAN;sp|Q13085-2|ACACA_HUMAN;sp|Q13085|ACACA_HUMAN;sp|Q13085-4|ACACA_HUMAN;tr|Q59FY4|Q59FY4_HUMAN	sp|Q13085-3|ACACA_HUMAN	1827	1838	yes	no	2	0.00082018	105.66	By matching	By matching	By MS/MS	1	1	1	18026000	8314500
SVHSSVPLLNSKDPIDR	HWLSYMPKSVHSSVPL	NSKDPIDRIIEFVPTK	K	S	V	D	R	I	0	1	1	2	0	0	0	0	1	1	2	1	0	0	2	4	0	0	0	2	0	17	1	1862.98	sp|Q13085-3|ACACA_HUMAN;sp|Q13085-2|ACACA_HUMAN;sp|Q13085|ACACA_HUMAN;sp|Q13085-4|ACACA_HUMAN;tr|Q59FY4|Q59FY4_HUMAN	sp|Q13085-3|ACACA_HUMAN	1827	1843	yes	no	3	0.00069547	122.12	By MS/MS	By MS/MS	By MS/MS	1	1	1	15197000	5349500
SYELPDGQVITIGNER	ASSSSLEKSYELPDGQ	VITIGNERFRCPEALF	K	S	Y	E	R	F	0	1	1	1	0	1	2	2	0	2	1	0	0	0	1	1	1	0	1	1	0	16	0	1789.88	sp|P63261|ACTG_HUMAN;sp|P60709|ACTB_HUMAN;tr|Q5T8M7|Q5T8M7_HUMAN;sp|P63267-2|ACTH_HUMAN;sp|Q6S8J3|POTEE_HUMAN;sp|A5A3E0|POTEF_HUMAN;sp|Q9BYX7|ACTBM_HUMAN;sp|Q562R1|ACTBL_HUMAN;sp|P68133|ACTS_HUMAN;sp|P68032|ACTC_HUMAN;tr|Q5T8M8|Q5T8M8_HUMAN;sp|P63267|ACTH_HUMAN;sp|P62736|ACTA_HUMAN	sp|P63261|ACTG_HUMAN	239	254	no	no	2	4.6287e-07	181.69	By MS/MS	By matching	By matching	1	1		11713000	6659000
TAAENDFVTLK	YEDEINKRTAAENDFV	ENDFVTLKKDVDNAYM	R	T	A	L	K	K	2	0	1	1	0	0	1	0	0	0	1	1	0	1	0	0	2	0	0	1	0	11	0	1207.61	sp|P35908|K22E_HUMAN;CON__P35908	sp|P35908|K22E_HUMAN	276	286	yes	no	2	0.00038459	138.63	By MS/MS	By MS/MS	By matching	1	1	1	96958000	30869000
TAAENDFVTLKK	YEDEINKRTAAENDFV	NDFVTLKKDVDNAYMI	R	T	A	K	K	D	2	0	1	1	0	0	1	0	0	0	1	2	0	1	0	0	2	0	0	1	0	12	1	1335.7	sp|P35908|K22E_HUMAN;CON__P35908	sp|P35908|K22E_HUMAN	276	287	yes	no	2;3	1.0872e-05	168.83	By MS/MS	By MS/MS	By MS/MS	2	2	2	188890000	61643000
TAAENEFVTLK	YEDEINKRTAAENEFV	ENEFVTLKKDVDAAYM	R	T	A	L	K	K	2	0	1	0	0	0	2	0	0	0	1	1	0	1	0	0	2	0	0	1	0	11	0	1221.62	sp|P48668|K2C6C_HUMAN;CON__P48668;CON__P04259;sp|P02538|K2C6A_HUMAN;CON__P02538	sp|P48668|K2C6C_HUMAN	261	271	no	no	2	0.0011134	112.64	By MS/MS	By MS/MS	By matching	1	1	1	11392000	4408000
TAAENEFVTLKK	YEDEINKRTAAENEFV	NEFVTLKKDVDAAYMN	R	T	A	K	K	D	2	0	1	0	0	0	2	0	0	0	1	2	0	1	0	0	2	0	0	1	0	12	1	1349.72	sp|P48668|K2C6C_HUMAN;CON__P48668;CON__P04259;sp|P02538|K2C6A_HUMAN;CON__P02538	sp|P48668|K2C6C_HUMAN	261	272	no	no	3	0.040404	52.071	By MS/MS	By matching	By matching	1	1	1	12182000	4734200
TAFQEALDAAGDK	MVKQIESKTAFQEALD	ALDAAGDKLVVVDFSA	K	T	A	D	K	L	4	0	0	2	0	1	1	1	0	0	1	1	0	1	0	0	1	0	0	0	0	13	0	1335.63	sp|P10599-2|THIO_HUMAN;sp|P10599|THIO_HUMAN	sp|P10599-2|THIO_HUMAN	9	21	yes	no	2	0.00033137	133.48	By matching	By MS/MS	By MS/MS	1	1	1	6253000	1121300
TAQDLSSPR	PGPVRILRTAQDLSSP	AQDLSSPRTRTGDVLL	R	T	A	P	R	T	1	1	0	1	0	1	0	0	0	0	1	0	0	0	1	2	1	0	0	0	0	9	0	973.483	sp|Q9UHI6|DDX20_HUMAN;sp|Q9UHI6-2|DDX20_HUMAN	sp|Q9UHI6|DDX20_HUMAN	42	50	yes	no	2	0.0042701	110.39	By matching	By MS/MS	By MS/MS		1	1	2504600	0
TAQIMFQAYGDK	YKEVTDSRTAQIMFQA	MFQAYGDKQGPLHGML	R	T	A	D	K	Q	2	0	0	1	0	2	0	1	0	1	0	1	1	1	0	0	1	0	1	0	0	12	0	1371.65	sp|Q13085-3|ACACA_HUMAN;sp|Q13085-2|ACACA_HUMAN;sp|Q13085|ACACA_HUMAN;sp|Q13085-4|ACACA_HUMAN;tr|Q59FY4|Q59FY4_HUMAN	sp|Q13085-3|ACACA_HUMAN	1475	1486	yes	no	2	1.7705e-06	173.06	By MS/MS	By MS/MS	By MS/MS	1	1	1	0	0
TAVCDIPPR	EWIPNNVKTAVCDIPP	AVCDIPPRGLKMSATF	K	T	A	P	R	G	1	1	0	1	1	0	0	0	0	1	0	0	0	0	2	0	1	0	0	1	0	9	0	1027.51	sp|P68371|TBB4B_HUMAN;sp|P04350|TBB4A_HUMAN;tr|I3L2F9|I3L2F9_HUMAN;sp|A6NNZ2|TBB8L_HUMAN;tr|Q5JP53|Q5JP53_HUMAN;sp|P07437|TBB5_HUMAN;tr|Q5ST81|Q5ST81_HUMAN;sp|Q3ZCM7|TBB8_HUMAN;tr|A0A075B736|A0A075B736_HUMAN;tr|Q5SQY0|Q5SQY0_HUMAN	sp|P68371|TBB4B_HUMAN	351	359	no	no	2	0.0041268	111.61	By matching	By MS/MS	By MS/MS	1	1	1	9552500	1132300
TCSPASLSQASADLEATLR	HICLVEHKTCSPASLS	ADLEATLRHKLTVMYS	K	T	C	L	R	H	4	1	0	1	1	1	1	0	0	0	3	0	0	0	1	4	2	0	0	0	0	19	0	1976.95	sp|Q14258|TRI25_HUMAN	sp|Q14258|TRI25_HUMAN	185	203	yes	yes	2	1.786e-15	214.46	By matching	By MS/MS	By MS/MS		1	1	15565000	0
TDAVEALTALNHYQIR	GLLEWECKTDAVEALT	ALNHYQIRVPNGSNPY	K	T	D	I	R	V	3	1	1	1	0	1	1	0	1	1	2	0	0	0	0	0	2	0	1	1	0	16	0	1813.93	tr|B7WPG3|B7WPG3_HUMAN;sp|Q8WVV9-5|HNRLL_HUMAN;tr|C9IYN3|C9IYN3_HUMAN;sp|Q8WVV9-4|HNRLL_HUMAN;tr|D6W592|D6W592_HUMAN;sp|Q8WVV9|HNRLL_HUMAN;tr|H7C464|H7C464_HUMAN	tr|B7WPG3|B7WPG3_HUMAN	473	488	yes	no	3	0.0052424	82.515	By matching	By matching	By MS/MS		1	1	5296300	0
TDCDIEDDR	HILNVAIKTDCDIEDD	DCDIEDDRLAAMFREF	K	T	D	D	R	L	0	1	0	4	1	0	1	0	0	1	0	0	0	0	0	0	1	0	0	0	0	9	0	1137.42	sp|Q13085-3|ACACA_HUMAN;sp|Q13085-2|ACACA_HUMAN;sp|Q13085|ACACA_HUMAN;sp|Q13085-4|ACACA_HUMAN	sp|Q13085-3|ACACA_HUMAN	1217	1225	yes	no	2	0.004603	107.55	By MS/MS	By matching	By matching	1	1	1	1931700	892840
TDCNHIFLNFVPTVIMDPSK	AFNNTNVRTDCNHIFL	TVIMDPSKIEESVRSM	R	T	D	S	K	I	0	0	2	2	1	0	0	0	1	2	1	1	1	2	2	1	2	0	0	2	0	20	0	2347.13	sp|Q13085-3|ACACA_HUMAN;sp|Q13085-2|ACACA_HUMAN;sp|Q13085|ACACA_HUMAN;sp|Q13085-4|ACACA_HUMAN;tr|Q59FY4|Q59FY4_HUMAN	sp|Q13085-3|ACACA_HUMAN	1390	1409	yes	no	3	0.0013243	89.669	By matching	By matching	By MS/MS	1	1	1	0	0
TDLEMQIEGLKEELAYLR	LDELTLARTDLEMQIE	KEELAYLRKNHEEEML	R	T	D	L	R	K	1	1	0	1	0	1	4	1	0	1	4	1	1	0	0	0	1	0	1	0	0	18	1	2150.09	sp|P08779|K1C16_HUMAN;CON__P08779	sp|P08779|K1C16_HUMAN	235	252	yes	no	3	0.019244	58.98	By matching	By MS/MS	By matching		1		0	0
TDYNASVSVPDSSGPER	GKNIKALRTDYNASVS	PDSSGPERILSISADI	R	T	D	E	R	I	1	1	1	2	0	0	1	1	0	0	0	0	0	0	2	4	1	0	1	2	0	17	0	1779.79	sp|P61978|HNRPK_HUMAN;sp|P61978-2|HNRPK_HUMAN;tr|Q5T6W5|Q5T6W5_HUMAN;sp|P61978-3|HNRPK_HUMAN;tr|Q5T6W2|Q5T6W2_HUMAN	sp|P61978|HNRPK_HUMAN	70	86	yes	no	2	3.2053e-05	156.13	By matching	By MS/MS	By MS/MS		1	1	35515000	0
TEIVFTGEKEQLAQAVAR	IPPPSVNRTEIVFTGE	QLAQAVARIKKIYEEK	R	T	E	A	R	I	3	1	0	0	0	2	3	1	0	1	1	1	0	1	0	0	2	0	0	2	0	18	1	1989.05	sp|Q00341|VIGLN_HUMAN;sp|Q00341-2|VIGLN_HUMAN;tr|H0Y394|H0Y394_HUMAN;tr|H7C0A4|H7C0A4_HUMAN	sp|Q00341|VIGLN_HUMAN	266	283	yes	no	2;3	5.8934e-05	142.54	By matching	By MS/MS	By MS/MS		2	2	22280000	0
TFEDFVR	MGGMVSFRTFEDFVRI	RTFEDFVRIFDEVMGC	R	T	F	V	R	I	0	1	0	1	0	0	1	0	0	0	0	0	0	2	0	0	1	0	0	1	0	7	0	912.434	sp|Q13085-3|ACACA_HUMAN;sp|Q13085-2|ACACA_HUMAN;sp|Q13085|ACACA_HUMAN;sp|Q13085-4|ACACA_HUMAN	sp|Q13085-3|ACACA_HUMAN	1163	1169	yes	no	2	0.0056491	116.9	By MS/MS	By MS/MS	By MS/MS	1	1	1	17912000	6702400
TFNTSTGGLLLPSDTKR	EPVKTKTRTFNTSTGG	LLPSDTKRSQIYGSRQ	R	T	F	K	R	S	0	1	1	1	0	0	0	2	0	0	3	1	0	1	1	2	4	0	0	0	0	17	1	1806.95	sp|P12956|XRCC6_HUMAN;tr|B1AHC9|B1AHC9_HUMAN;sp|P12956-2|XRCC6_HUMAN	sp|P12956|XRCC6_HUMAN	302	318	yes	no	3	0.028985	62.525	By matching	By matching	By MS/MS		1	1	20852000	0
TFQFLCSHSCR	QLSVLFLRTFQFLCSH	FLCSHSCRDWLPLEGW	R	T	F	C	R	D	0	1	0	0	2	1	0	0	1	0	1	0	0	2	0	2	1	0	0	0	0	11	0	1441.62	tr|I3L2C7|I3L2C7_HUMAN;sp|P57678|GEMI4_HUMAN	tr|I3L2C7|I3L2C7_HUMAN	907	917	yes	no	3	0.02026	60.691	By matching	By matching	By MS/MS		1	1	4047900	0
TFSWASVTSK	QTVQEDLRTFSWASVT	SWASVTSKNLPPSGAV	R	T	F	S	K	N	1	0	0	0	0	0	0	0	0	0	0	1	0	1	0	3	2	1	0	1	0	10	0	1112.55	sp|Q13283|G3BP1_HUMAN	sp|Q13283|G3BP1_HUMAN	248	257	yes	yes	2	0.002263	115.23	By matching	By matching	By MS/MS		1	1	7117200	0
TFVLEVMGR	TTAQSHQRTFVLEVMG	FVLEVMGRHCGYLALV	R	T	F	G	R	H	0	1	0	0	0	0	1	1	0	0	1	0	1	1	0	0	1	0	0	2	0	9	0	1050.55	sp|Q01813-2|PFKAP_HUMAN;sp|Q01813|PFKAP_HUMAN;tr|Q5VSR5|Q5VSR5_HUMAN;sp|P17858|PFKAL_HUMAN;sp|P17858-2|PFKAL_HUMAN;sp|P08237-2|PFKAM_HUMAN;sp|P08237|PFKAM_HUMAN;sp|P08237-3|PFKAM_HUMAN	sp|Q01813-2|PFKAP_HUMAN	203	211	no	no	2	0.010518	79.148	By matching	By MS/MS	By matching		1	1	0	0
TGDVLLAEPADFESLLLSR	DLSSPRTRTGDVLLAE	FESLLLSRPVLEGLRA	R	T	G	S	R	P	2	1	0	2	0	0	2	1	0	0	5	0	0	1	1	2	1	0	0	1	0	19	0	2045.07	sp|Q9UHI6|DDX20_HUMAN;sp|Q9UHI6-2|DDX20_HUMAN	sp|Q9UHI6|DDX20_HUMAN	53	71	yes	no	2	3.3581e-05	136.66	By matching	By MS/MS	By MS/MS		1	1	4060000	0
TGISDVFAK	NKSAPELKTGISDVFA	GISDVFAKNDLAVVDV	K	T	G	A	K	N	1	0	0	1	0	0	0	1	0	1	0	1	0	1	0	1	1	0	0	1	0	9	0	936.492	sp|P19338|NUCL_HUMAN	sp|P19338|NUCL_HUMAN	325	333	yes	yes	2	0.011821	89.029	By matching	By MS/MS	By MS/MS		1	1	30070000	0
TGPVTLHTQTAIHFAEQIAK	ANGVSRIKTGPVTLHT	HFAEQIAKAKFIVKKS	K	T	G	A	K	A	3	0	0	0	0	2	1	1	2	2	1	1	0	1	1	0	4	0	0	1	0	20	0	2162.15	sp|O00442|RTCA_HUMAN;sp|O00442-2|RTCA_HUMAN	sp|O00442|RTCA_HUMAN	314	333	yes	no	3;4	8.8988e-09	176.94	By MS/MS	By MS/MS	By MS/MS	2	2	2	32520000	8416700
THINIVVIGHVDSGK	________________	IGHVDSGKSTTTGHLI	K	T	H	G	K	S	0	0	1	1	0	0	0	2	2	3	0	1	0	0	0	1	1	0	0	3	0	15	0	1587.87	sp|Q5VTE0|EF1A3_HUMAN;sp|P68104|EF1A1_HUMAN;tr|A0A087WVQ9|A0A087WVQ9_HUMAN;sp|P68104-2|EF1A1_HUMAN;tr|A0A087WV01|A0A087WV01_HUMAN;sp|Q05639|EF1A2_HUMAN;tr|Q5JR01|Q5JR01_HUMAN;tr|A6PW80|A6PW80_HUMAN	sp|Q5VTE0|EF1A3_HUMAN	6	20	yes	no	3	0.00028142	126.07	By matching	By MS/MS	By MS/MS	1	1	1	28046000	1427500
THNLEPYFESFINNLR	QQVDTSTRTHNLEPYF	ESFINNLRRRVDQLKS	R	T	H	L	R	R	0	1	3	0	0	0	2	0	1	1	2	0	0	2	1	1	1	0	1	0	0	16	0	1992.97	sp|P04264|K2C1_HUMAN;CON__P04264	sp|P04264|K2C1_HUMAN	224	239	yes	no	2;3	4.6416e-19	251.28	By MS/MS	By MS/MS	By MS/MS	2	2	2	63219000	7581600
THNLEPYFESFINNLRR	QQVDTSTRTHNLEPYF	SFINNLRRRVDQLKSD	R	T	H	R	R	R	0	2	3	0	0	0	2	0	1	1	2	0	0	2	1	1	1	0	1	0	0	17	1	2149.07	sp|P04264|K2C1_HUMAN;CON__P04264	sp|P04264|K2C1_HUMAN	224	240	yes	no	3	0.041145	55.011	By matching	By MS/MS	By matching		1		2138300	0
TIGGGDDSFNTFFSETGAGK	DGQMPSDKTIGGGDDS	FSETGAGKHVPRAVFV	K	T	I	G	K	H	1	0	1	2	0	0	1	5	0	1	0	1	0	3	0	2	3	0	0	0	0	20	0	2006.89	sp|P68363|TBA1B_HUMAN;sp|Q71U36-2|TBA1A_HUMAN;sp|Q71U36|TBA1A_HUMAN;sp|P68363-2|TBA1B_HUMAN;sp|Q13748|TBA3C_HUMAN;sp|Q13748-2|TBA3C_HUMAN;tr|F8VVB9|F8VVB9_HUMAN;sp|Q6PEY2|TBA3E_HUMAN;tr|F8VQQ4|F8VQQ4_HUMAN;tr|F8VRZ4|F8VRZ4_HUMAN;tr|F8VS66|F8VS66_HUMAN;tr|F8VX09|F8VX09_HUMAN;tr|F8VWV9|F8VWV9_HUMAN;tr|F8VRK0|F8VRK0_HUMAN;tr|F8VXZ7|F8VXZ7_HUMAN;tr|F8W0F6|F8W0F6_HUMAN;sp|Q9BQE3|TBA1C_HUMAN;tr|F5H5D3|…	sp|P68363|TBA1B_HUMAN	41	60	no	no	2	2.2658e-16	228.19	By MS/MS	By MS/MS	By MS/MS	1	1	1	78708000	7638200
TINLYPLTNYTFGTK	TKPLTLERTINLYPLT	TNYTFGTKEPLYEKDS	R	T	I	T	K	E	0	0	2	0	0	0	0	1	0	1	2	1	0	1	1	0	4	0	2	0	0	15	0	1744.9	sp|O43809|CPSF5_HUMAN	sp|O43809|CPSF5_HUMAN	36	50	yes	yes	2	0.028579	69.045	By matching	By MS/MS	By matching	1	1	1	3321900	482410
TIQVENSHLILTGAGALNK	YLVRLGQRTIQVENSH	TGAGALNKVLGREVYT	R	T	I	N	K	V	2	0	2	0	0	1	1	2	1	2	3	1	0	0	0	1	2	0	0	1	0	19	0	1978.08	sp|Q13085-3|ACACA_HUMAN;sp|Q13085-2|ACACA_HUMAN;sp|Q13085|ACACA_HUMAN;sp|Q13085-4|ACACA_HUMAN;tr|Q59FY4|Q59FY4_HUMAN	sp|Q13085-3|ACACA_HUMAN	1760	1778	yes	no	2;3	3.3516e-11	190.31	By MS/MS	By MS/MS	By MS/MS	2	2	2	46195000	17338000
TITLEVEPSDTIENVK	FVKTLTGKTITLEVEP	SDTIENVKAKIQDKEG	K	T	I	V	K	A	0	0	1	1	0	0	3	0	0	2	1	1	0	0	1	1	3	0	0	2	0	16	0	1786.92	tr|J3QS39|J3QS39_HUMAN;tr|J3QTR3|J3QTR3_HUMAN;tr|F5H6Q2|F5H6Q2_HUMAN;sp|P62987|RL40_HUMAN;tr|F5GYU3|F5GYU3_HUMAN;tr|F5H2Z3|F5H2Z3_HUMAN;tr|F5H265|F5H265_HUMAN;tr|B4DV12|B4DV12_HUMAN;tr|F5H388|F5H388_HUMAN;sp|P62979|RS27A_HUMAN;tr|F5H747|F5H747_HUMAN;tr|F5GXK7|F5GXK7_HUMAN;tr|J3QKN0|J3QKN0_HUMAN;tr|Q5PY61|Q5PY61_HUMAN;sp|P0CG47|UBB_HUMAN;tr|Q96C32|Q96C32_HUMAN;sp|P0CG48|UBC_HUMAN;tr|M0R1V7|M0R1V7_…	tr|J3QS39|J3QS39_HUMAN	12	27	yes	no	2	3.8686e-18	233.97	By MS/MS	By MS/MS	By MS/MS	1	1	1	18955000	3613100
TKPIVKPQTSPEYGQGINPISR	VKPRIKKKTKPIVKPQ	QGINPISRLAQIQQAK	K	T	K	S	R	L	0	1	1	0	0	2	1	2	0	3	0	2	0	0	4	2	2	0	1	1	0	22	2	2409.3	sp|O95793-2|STAU1_HUMAN;sp|O95793-3|STAU1_HUMAN;sp|O95793|STAU1_HUMAN;tr|A0A087X1A5|A0A087X1A5_HUMAN	sp|O95793-2|STAU1_HUMAN	188	209	yes	no	3	0.0013866	76.492	By matching	By MS/MS	By MS/MS		1	1	9427300	0
TKYEHELALR	RLAADDFRTKYEHELA	YEHELALRQTVEADVN	R	T	K	L	R	Q	1	1	0	0	0	0	2	0	1	0	2	1	0	0	0	0	1	0	1	0	0	10	1	1258.67	sp|P08779|K1C16_HUMAN;CON__P08779	sp|P08779|K1C16_HUMAN	204	213	yes	no	2;3	0.00199	169.21	By MS/MS	By MS/MS	By matching	2	2		8816500	5507200
TLFPLIEAK	QIPLSKIKTLFPLIEA	LFPLIEAKKKDQVTAQ	K	T	L	A	K	K	1	0	0	0	0	0	1	0	0	1	2	1	0	1	1	0	1	0	0	0	0	9	0	1030.61	sp|P13010|XRCC5_HUMAN	sp|P13010|XRCC5_HUMAN	535	543	yes	yes	2	0.014451	85.355	By matching	By MS/MS	By MS/MS		1	1	18518000	0
TLGDFAAEYAK	GIGSKAEKTLGDFAAE	DFAAEYAKSNRSTCKG	K	T	L	A	K	S	3	0	0	1	0	0	1	1	0	0	1	1	0	1	0	0	1	0	1	0	0	11	0	1184.57	sp|P09874|PARP1_HUMAN	sp|P09874|PARP1_HUMAN	109	119	yes	yes	2	0.0011978	110.08	By matching	By MS/MS	By MS/MS		1	1	4447500	0
TLLDIDNTR	DLTVGNNKTLLDIDNT	LLDIDNTRMTLDDFRI	K	T	L	T	R	M	0	1	1	2	0	0	0	0	0	1	2	0	0	0	0	0	2	0	0	0	0	9	0	1059.56	sp|P35527|K1C9_HUMAN;CON__P35527	sp|P35527|K1C9_HUMAN	225	233	yes	no	2	0.0001636	166.66	By MS/MS	By MS/MS	By matching	1	1	1	290370000	72400000
TLLEGEESR	DLEIATYRTLLEGEES	LLEGEESRMSGECAPN	R	T	L	S	R	M	0	1	0	0	0	0	3	1	0	0	2	0	0	0	0	1	1	0	0	0	0	9	0	1032.51	sp|P04264|K2C1_HUMAN;CON__P04264	sp|P04264|K2C1_HUMAN	484	492	no	no	1;2	2.872e-05	183.43	By MS/MS	By MS/MS	By MS/MS	2	2	2	273810000	58042000
TLNDMRQEYEQLIAK	APGKDLTKTLNDMRQE	EYEQLIAKNRKDIENQ	K	T	L	A	K	N	1	1	1	1	0	2	2	0	0	1	2	1	1	0	0	0	1	0	1	0	0	15	1	1850.92	sp|P35527|K1C9_HUMAN;CON__P35527;tr|K7EQQ3|K7EQQ3_HUMAN	sp|P35527|K1C9_HUMAN	322	336	yes	no	2;3	0.000329	120.29	By MS/MS	By MS/MS	By MS/MS	2	2	2	0	0
TLRDPSLPLLELQDIMTSVSGR	DWVERLMKTLRDPSLP	IMTSVSGRIPPNVEKS	K	T	L	G	R	I	0	2	0	2	0	1	1	1	0	1	5	0	1	0	2	3	2	0	0	1	0	22	1	2440.3	sp|Q13085-3|ACACA_HUMAN;sp|Q13085-2|ACACA_HUMAN;sp|Q13085|ACACA_HUMAN;sp|Q13085-4|ACACA_HUMAN	sp|Q13085-3|ACACA_HUMAN	810	831	yes	no	3	4.365e-06	126.02	By MS/MS	By MS/MS	By MS/MS	1	1	1	0	0
TLSDYNIQK	GKQLEDGRTLSDYNIQ	LSDYNIQKESTLHLVL	R	T	L	Q	K	E	0	0	1	1	0	1	0	0	0	1	1	1	0	0	0	1	1	0	1	0	0	9	0	1080.55	tr|J3QS39|J3QS39_HUMAN;tr|J3QTR3|J3QTR3_HUMAN;tr|F5H6Q2|F5H6Q2_HUMAN;sp|P62987|RL40_HUMAN;tr|F5GYU3|F5GYU3_HUMAN;tr|F5H2Z3|F5H2Z3_HUMAN;tr|F5H265|F5H265_HUMAN;tr|B4DV12|B4DV12_HUMAN;tr|F5H388|F5H388_HUMAN;sp|P62979|RS27A_HUMAN;tr|F5H747|F5H747_HUMAN;tr|F5GXK7|F5GXK7_HUMAN;tr|J3QKN0|J3QKN0_HUMAN;tr|Q5PY61|Q5PY61_HUMAN;sp|P0CG47|UBB_HUMAN;tr|Q96C32|Q96C32_HUMAN;sp|P0CG48|UBC_HUMAN;tr|M0R1V7|M0R1V7_…	tr|J3QS39|J3QS39_HUMAN	55	63	yes	no	2	0.023795	74.165	By matching	By MS/MS	By MS/MS	1	1	1	13333000	2765400
TLSVEPSQQLDTASTEETDPETSQPEPNRPSELDLR	VWVRAGHRTLSVEPSQ	RPSELDLRLTEEGERM	R	T	L	L	R	L	1	2	1	3	0	3	6	0	0	0	4	0	0	0	5	5	5	0	0	1	0	36	1	3995.87	sp|Q8TEQ6|GEMI5_HUMAN	sp|Q8TEQ6|GEMI5_HUMAN	1309	1344	yes	yes	3;4	8.9401e-06	82.726	By matching	By MS/MS	By matching		2	2	19050000	0
TLVLSNLSYSATEETLQEVFEK	STWSGESKTLVLSNLS	TLQEVFEKATFIKVPQ	K	T	L	E	K	A	1	0	1	0	0	1	4	0	0	0	4	1	0	1	0	3	3	0	1	2	0	22	0	2500.26	sp|P19338|NUCL_HUMAN;tr|H7BY16|H7BY16_HUMAN	sp|P19338|NUCL_HUMAN	487	508	yes	no	2;3	3.5296e-07	152.48	By matching	By MS/MS	By MS/MS		2	2	13124000	0
TLYVGNLSR	MEDDGQPRTLYVGNLS	LYVGNLSRDVTEVLIL	R	T	L	S	R	D	0	1	1	0	0	0	0	1	0	0	2	0	0	0	0	1	1	0	1	1	0	9	0	1021.56	sp|Q01085|TIAR_HUMAN;sp|Q01085-2|TIAR_HUMAN;tr|C9JTN7|C9JTN7_HUMAN;sp|P31483-2|TIA1_HUMAN;tr|F8W8I6|F8W8I6_HUMAN;sp|P31483|TIA1_HUMAN;tr|E7ETC0|E7ETC0_HUMAN;tr|E5RGV5|E5RGV5_HUMAN;tr|E5RG67|E5RG67_HUMAN;tr|Q96B58|Q96B58_HUMAN	sp|Q01085|TIAR_HUMAN	10	18	yes	no	2	0.024468	73.841	By matching	By MS/MS	By MS/MS		1	1	6311300	0
TMQNLEIELQSQLSMK	SEISELRRTMQNLEIE	LQSQLSMKASLENSLE	R	T	M	M	K	A	0	0	1	0	0	3	2	0	0	1	3	1	2	0	0	2	1	0	0	0	0	16	0	1891.94	sp|P02533|K1C14_HUMAN;CON__P02533	sp|P02533|K1C14_HUMAN	337	352	yes	no	2	1.9103e-09	189.52	By MS/MS	By MS/MS	By MS/MS	1	1	1	0	0
TMQNTSDLDTAR	QLVAAVVRTMQNTSDL	TSDLDTARCTTSILHN	R	T	M	A	R	C	1	1	1	2	0	1	0	0	0	0	1	0	1	0	0	1	3	0	0	0	0	12	0	1351.6	tr|C9JTX4|C9JTX4_HUMAN;tr|C9J826|C9J826_HUMAN;tr|C9JK18|C9JK18_HUMAN;tr|C9JKY1|C9JKY1_HUMAN;sp|P14923|PLAK_HUMAN	tr|C9JTX4|C9JTX4_HUMAN	192	203	yes	no	2	0.032979	51.612	By MS/MS	By matching	By matching	1	1		0	0
TNAENEFVTIK	YEDEINKRTNAENEFV	ENEFVTIKKDVDGAYM	R	T	N	I	K	K	1	0	2	0	0	0	2	0	0	1	0	1	0	1	0	0	2	0	0	1	0	11	0	1264.63	sp|P04264|K2C1_HUMAN;CON__P04264	sp|P04264|K2C1_HUMAN	278	288	yes	no	2	3.0593e-15	234.24	By MS/MS	By MS/MS	By MS/MS	1	1	1	318680000	91608000
TNAENEFVTIKK	YEDEINKRTNAENEFV	NEFVTIKKDVDGAYMT	R	T	N	K	K	D	1	0	2	0	0	0	2	0	0	1	0	2	0	1	0	0	2	0	0	1	0	12	1	1392.72	sp|P04264|K2C1_HUMAN;CON__P04264	sp|P04264|K2C1_HUMAN	278	289	yes	no	2;3	2.1576e-11	212.68	By MS/MS	By MS/MS	By MS/MS	2	2	2	1201100000	467080000
TNPSVSSLLQR	TCYETLSKTNPSVSSL	SVSSLLQRAHEQRFLK	K	T	N	Q	R	A	0	1	1	0	0	1	0	0	0	0	2	0	0	0	1	3	1	0	0	1	0	11	0	1200.65	tr|I3L2C7|I3L2C7_HUMAN;sp|P57678|GEMI4_HUMAN	tr|I3L2C7|I3L2C7_HUMAN	1007	1017	yes	no	2	0.0072408	122.33	By matching	By MS/MS	By MS/MS		1	1	8095500	0
TPALVFEHVNNTDFK	IVKDPVSRTPALVFEH	HVNNTDFKQLYQTLTD	R	T	P	F	K	Q	1	0	2	1	0	0	1	0	1	0	1	1	0	2	1	0	2	0	0	2	0	15	0	1730.86	tr|E7EU96|E7EU96_HUMAN;sp|Q8NEV1|CSK23_HUMAN;sp|P68400|CSK21_HUMAN;tr|Q5U5J2|Q5U5J2_HUMAN	tr|E7EU96|E7EU96_HUMAN	108	122	yes	no	3	0.00018047	134.04	By matching	By MS/MS	By MS/MS		1	1	22957000	0
TPLHEIALSIK	HMTPEMFRTPLHEIAL	HEIALSIKLLRLGGIG	R	T	P	I	K	L	1	0	0	0	0	0	1	0	1	2	2	1	0	0	1	1	1	0	0	0	0	11	0	1220.71	sp|Q08211|DHX9_HUMAN	sp|Q08211|DHX9_HUMAN	796	806	yes	yes	2;3	0.00012003	156.01	By matching	By MS/MS	By MS/MS		2	2	15687000	0
TPLSEAEFEEIMNR	GREMDTARTPLSEAEF	EFEEIMNRNRAISSSA	R	T	P	N	R	N	1	1	1	0	0	0	4	0	0	1	1	0	1	1	1	1	1	0	0	0	0	14	0	1664.77	tr|F8WJN3|F8WJN3_HUMAN;sp|Q16630-3|CPSF6_HUMAN;sp|Q16630|CPSF6_HUMAN;sp|Q16630-2|CPSF6_HUMAN	tr|F8WJN3|F8WJN3_HUMAN	334	347	yes	no	2	6.5339e-05	150.9	By matching	By MS/MS	By MS/MS	1	1	1	0	0
TRLEQEIATYR	YQILLDVKTRLEQEIA	EQEIATYRRLLEGEDA	K	T	R	Y	R	R	1	2	0	0	0	1	2	0	0	1	1	0	0	0	0	0	2	0	1	0	0	11	1	1378.72	sp|P02533|K1C14_HUMAN;CON__P02533;CON__Q6IFX2;tr|F5GWP8|F5GWP8_HUMAN;sp|Q04695|K1C17_HUMAN;CON__Q04695;CON__Q9QWL7;sp|P19012|K1C15_HUMAN;CON__P19012;CON__A2A4G1;CON__Q61782;sp|P19012-2|K1C15_HUMAN;tr|A8MT21|A8MT21_HUMAN;sp|P35900|K1C20_HUMAN;CON__P35900;CON__Q9D312;sp|P08779|K1C16_HUMAN;CON__P08779;CON__Q9Z2K1;CON__Q3ZAW8	sp|P08779|K1C16_HUMAN	408	418	no	no	2;3	0.00059451	171.62	By MS/MS	By MS/MS	By MS/MS	2	2	2	84081000	34438000
TSQNSELNNMQDLVEDYKK	LDGLTAERTSQNSELN	DLVEDYKKKYEDEINK	R	T	S	K	K	K	0	0	3	2	0	2	2	0	0	0	2	2	1	0	0	2	1	0	1	1	0	19	1	2255.04	sp|P35908|K22E_HUMAN;CON__P35908	sp|P35908|K22E_HUMAN	248	266	yes	no	2;3	2.201e-06	161.35	By MS/MS	By MS/MS	By MS/MS	3	3	3	15168000	11027000
TSVFLVR	GLFGFAARTSVFLVRV	RTSVFLVRVGPGAGES	R	T	S	V	R	V	0	1	0	0	0	0	0	0	0	0	1	0	0	1	0	1	1	0	0	2	0	7	0	820.481	sp|Q8TEQ6|GEMI5_HUMAN	sp|Q8TEQ6|GEMI5_HUMAN	34	40	yes	yes	2	0.0042564	120.49	By matching	By MS/MS	By MS/MS		1	1	12546000	0
TTAENEFVMLK	YEDEINKRTTAENEFV	ENEFVMLKKDVDAAYM	R	T	T	L	K	K	1	0	1	0	0	0	2	0	0	0	1	1	1	1	0	0	2	0	0	1	0	11	0	1281.63	sp|P13647|K2C5_HUMAN;CON__P13647;tr|F8W0C6|F8W0C6_HUMAN;tr|H0YIN9|H0YIN9_HUMAN	sp|P13647|K2C5_HUMAN	266	276	no	no	2	5.2596e-05	158.06	By MS/MS	By MS/MS	By MS/MS	1	1	1	0	0
TTDMAPSKETEMALAK	LEIMMGLKTTDMAPSK	ETEMALAKDMALATKT	K	T	T	A	K	D	3	0	0	1	0	0	2	0	0	0	1	2	2	0	1	1	3	0	0	0	0	16	1	1722.82	sp|P27816-6|MAP4_HUMAN;sp|P27816|MAP4_HUMAN;tr|E7EVA0|E7EVA0_HUMAN;sp|P27816-2|MAP4_HUMAN;sp|P27816-5|MAP4_HUMAN;tr|H7C456|H7C456_HUMAN	sp|P27816-6|MAP4_HUMAN	247	262	yes	no	3	0.040178	45.54	By matching	By matching	By MS/MS		1	1	0	0
TTGIVMDSGDGVTHTVPIYEGYALPHAILR	LSLYASGRTTGIVMDS	ALPHAILRLDLAGRDL	R	T	T	L	R	L	2	1	0	2	0	0	1	4	2	3	2	0	1	0	2	1	4	0	2	3	0	30	0	3182.61	sp|P63261|ACTG_HUMAN;sp|P60709|ACTB_HUMAN;tr|I3L3I0|I3L3I0_HUMAN;tr|I3L1U9|I3L1U9_HUMAN;tr|I3L4N8|I3L4N8_HUMAN	sp|P63261|ACTG_HUMAN	148	177	yes	no	3;4	6.6989e-06	91.202	By MS/MS	By MS/MS	By MS/MS	2	2	2	0	0
TTPSYVAFTDTER	IANDQGNRTTPSYVAF	VAFTDTERLIGDAAKN	R	T	T	E	R	L	1	1	0	1	0	0	1	0	0	0	0	0	0	1	1	1	4	0	1	1	0	13	0	1486.69	tr|E9PNE6|E9PNE6_HUMAN;tr|E9PKE3|E9PKE3_HUMAN;sp|P11142|HSP7C_HUMAN;tr|E9PN25|E9PN25_HUMAN;tr|E9PPY6|E9PPY6_HUMAN;tr|E9PI65|E9PI65_HUMAN;tr|E9PQQ4|E9PQQ4_HUMAN;tr|E9PQK7|E9PQK7_HUMAN;tr|E9PK54|E9PK54_HUMAN;tr|E9PLF4|E9PLF4_HUMAN;sp|P48741|HSP77_HUMAN;sp|P11142-2|HSP7C_HUMAN;sp|P08107-2|HSP71_HUMAN;sp|P54652|HSP72_HUMAN;sp|P34931|HS71L_HUMAN;sp|P08107|HSP71_HUMAN;sp|P17066|HSP76_HUMAN	tr|E9PNE6|E9PNE6_HUMAN	37	49	yes	no	2	0.031821	65.043	By matching	By MS/MS	By matching	1	1	1	6988500	1168700
TTQVTQFILDNYIER	SGETGCGKTTQVTQFI	ILDNYIERGKGSACRI	K	T	T	E	R	G	0	1	1	1	0	2	1	0	0	2	1	0	0	1	0	0	3	0	1	1	0	15	0	1839.94	sp|Q9H2U1-3|DHX36_HUMAN;sp|Q9H2U1|DHX36_HUMAN;sp|Q9H2U1-2|DHX36_HUMAN;tr|E7EWK3|E7EWK3_HUMAN	sp|Q9H2U1-3|DHX36_HUMAN	237	251	yes	no	2	0.00042287	131.72	By matching	By MS/MS	By MS/MS		1	1	4305400	0
TTTAAAVASTGPSSR	KSTQTVAKTTTAAAVA	ASTGPSSRSPSTLLPK	K	T	T	S	R	S	4	1	0	0	0	0	0	1	0	0	0	0	0	0	1	3	4	0	0	1	0	15	0	1376.69	sp|P27816-6|MAP4_HUMAN;sp|P27816|MAP4_HUMAN;tr|E7EVA0|E7EVA0_HUMAN;sp|P27816-2|MAP4_HUMAN;sp|P27816-5|MAP4_HUMAN;tr|H0Y2V1|H0Y2V1_HUMAN;tr|H7C4C5|H7C4C5_HUMAN;tr|F8W9U4|F8W9U4_HUMAN;sp|P27816-4|MAP4_HUMAN;tr|B5MEG9|B5MEG9_HUMAN	sp|P27816-6|MAP4_HUMAN	810	824	yes	no	2	0.00090683	115.1	By matching	By MS/MS	By MS/MS		1	1	22531000	0
TTTLSGTAPAAGVVPSR	TSTSSMKKTTTLSGTA	AAGVVPSRVKATPMPS	K	T	T	S	R	V	3	1	0	0	0	0	0	2	0	0	1	0	0	0	2	2	4	0	0	2	0	17	0	1584.85	sp|P27816-6|MAP4_HUMAN;sp|P27816|MAP4_HUMAN;tr|E7EVA0|E7EVA0_HUMAN;sp|P27816-2|MAP4_HUMAN;sp|P27816-5|MAP4_HUMAN;tr|H0Y2V1|H0Y2V1_HUMAN;tr|H7C4C5|H7C4C5_HUMAN;tr|F8W9U4|F8W9U4_HUMAN;sp|P27816-4|MAP4_HUMAN;tr|B5MEG9|B5MEG9_HUMAN	sp|P27816-6|MAP4_HUMAN	872	888	yes	no	2	5.0735e-05	151.11	By matching	By MS/MS	By MS/MS		1	1	23373000	0
TTVEYLIK	LSIRGDFRTTVEYLIK	TTVEYLIKLLETESFQ	R	T	T	I	K	L	0	0	0	0	0	0	1	0	0	1	1	1	0	0	0	0	2	0	1	1	0	8	0	965.543	sp|Q13085-3|ACACA_HUMAN;sp|Q13085-2|ACACA_HUMAN;sp|Q13085|ACACA_HUMAN;sp|Q13085-4|ACACA_HUMAN	sp|Q13085-3|ACACA_HUMAN	511	518	yes	no	2	0.0080371	103.83	By matching	By MS/MS	By MS/MS	1	1	1	16176000	5447700
TTYLVLDEADR	CGKTNLRRTTYLVLDE	LVLDEADRMLDMGFEP	R	T	T	D	R	M	1	1	0	2	0	0	1	0	0	0	2	0	0	0	0	0	2	0	1	1	0	11	0	1294.64	sp|P17844-2|DDX5_HUMAN;tr|J3KTA4|J3KTA4_HUMAN;sp|P17844|DDX5_HUMAN;tr|J3KRZ1|J3KRZ1_HUMAN;tr|J3QSF1|J3QSF1_HUMAN	sp|P17844-2|DDX5_HUMAN	163	173	yes	no	2	0.00099541	116.24	By matching	By MS/MS	By matching		1	1	3361200	0
TVAEVQETLAEMIR	ASLQNSQRTVAEVQET	ETLAEMIRQHQKSQLC	R	T	V	I	R	Q	2	1	0	0	0	1	3	0	0	1	1	0	1	0	0	0	2	0	0	2	0	14	0	1588.81	sp|Q8TEQ6|GEMI5_HUMAN	sp|Q8TEQ6|GEMI5_HUMAN	1373	1386	yes	yes	2;3	2.5775e-09	203.27	By matching	By MS/MS	By MS/MS		4	3	0	0
TVDFTQDSNYLLTGGQDK	LAHKHIVKTVDFTQDS	LLTGGQDKLLRIYDLN	K	T	V	D	K	L	0	0	1	3	0	2	0	2	0	0	2	1	0	1	0	1	3	0	1	1	0	18	0	2000.93	sp|Q9Y3F4|STRAP_HUMAN;sp|Q9Y3F4-2|STRAP_HUMAN	sp|Q9Y3F4|STRAP_HUMAN	105	122	yes	no	2	1.0191e-18	235.72	By matching	By MS/MS	By MS/MS		1	1	8017500	0
TVELSIPADPANLDSEAK	GVVAVETRTVELSIPA	ANLDSEAKIIQQAGQV	R	T	V	A	K	I	3	0	1	2	0	0	2	0	0	1	2	1	0	0	2	2	1	0	0	1	0	18	0	1868.94	sp|Q13085-3|ACACA_HUMAN;sp|Q13085-2|ACACA_HUMAN;sp|Q13085|ACACA_HUMAN;sp|Q13085-4|ACACA_HUMAN;tr|Q59FY4|Q59FY4_HUMAN	sp|Q13085-3|ACACA_HUMAN	1914	1931	yes	no	2	0.00013888	134.08	By MS/MS	By MS/MS	By MS/MS	1	1	1	22116000	7575500
TVFSPTLPAAR	NDQGARRKTVFSPTLP	SPTLPAARSSLGSLQT	K	T	V	A	R	S	2	1	0	0	0	0	0	0	0	0	1	0	0	1	2	1	2	0	0	1	0	11	0	1158.64	sp|Q7Z2W4-3|ZCCHV_HUMAN;sp|Q7Z2W4-2|ZCCHV_HUMAN;sp|Q7Z2W4|ZCCHV_HUMAN;tr|C9J6P4|C9J6P4_HUMAN	sp|Q7Z2W4-3|ZCCHV_HUMAN	375	385	yes	no	2	0.0029642	94.363	By matching	By MS/MS	By MS/MS		1	1	6323100	0
TVIESSPESPVTITEPYR	VIYVHNLKTVIESSPE	VTITEPYRTLSGHTAK	K	T	V	Y	R	T	0	1	0	0	0	0	3	0	0	2	0	0	0	0	3	3	3	0	1	2	0	18	0	2004.01	sp|Q8TEQ6|GEMI5_HUMAN	sp|Q8TEQ6|GEMI5_HUMAN	616	633	yes	yes	2	2.6881e-10	202.34	By matching	By MS/MS	By MS/MS		1	1	21062000	0
TVIPGMPTVIPPGLTR	NQDTMEQKTVIPGMPT	VIPPGLTREQERAYIV	K	T	V	T	R	E	0	1	0	0	0	0	0	2	0	2	1	0	1	0	4	0	3	0	0	2	0	16	0	1647.94	sp|Q15637-4|SF01_HUMAN;sp|Q15637-6|SF01_HUMAN;sp|Q15637-7|SF01_HUMAN;sp|Q15637-3|SF01_HUMAN;sp|Q15637-2|SF01_HUMAN;sp|Q15637|SF01_HUMAN;sp|Q15637-5|SF01_HUMAN;tr|C9J792|C9J792_HUMAN;tr|F8WEV5|F8WEV5_HUMAN	sp|Q15637-4|SF01_HUMAN	31	46	yes	no	2	0.0020541	94.45	By matching	By MS/MS	By MS/MS		1	1	0	0
TVITEEFKVPDK	LGALVHQRTVITEEFK	EEFKVPDKMVGFIIGR	R	T	V	D	K	M	0	0	0	1	0	0	2	0	0	1	0	2	0	1	1	0	2	0	0	2	0	12	1	1404.75	sp|Q96I24|FUBP3_HUMAN;sp|Q96I24-2|FUBP3_HUMAN	sp|Q96I24|FUBP3_HUMAN	76	87	yes	no	2	0.011267	138.02	By matching	By MS/MS	By MS/MS		1	1	8212000	0
TVLELVTQYR	FNMAEGFRTVLELVTQ	LELVTQYRQLCIYWTI	R	T	V	Y	R	Q	0	1	0	0	0	1	1	0	0	0	2	0	0	0	0	0	2	0	1	2	0	10	0	1220.68	sp|Q9Y6K5|OAS3_HUMAN	sp|Q9Y6K5|OAS3_HUMAN	997	1006	yes	yes	2	1.6408e-10	211.64	By matching	By MS/MS	By MS/MS		1	1	7320200	0
TVVSGLVNHVPLEQMQNR	DVGEIAPRTVVSGLVN	PLEQMQNRMVILLCNL	R	T	V	N	R	M	0	1	2	0	0	2	1	1	1	0	2	0	1	0	1	1	1	0	0	4	0	18	0	2020.05	sp|Q12904|AIMP1_HUMAN;sp|Q12904-2|AIMP1_HUMAN	sp|Q12904|AIMP1_HUMAN	188	205	yes	no	3	0.020536	61.165	By matching	By matching	By MS/MS		1	1	0	0
TVVTEHALHQHTISTLHWSPR	KIWDVETKTVVTEHAL	STLHWSPRVKDLIVSG	K	T	V	P	R	V	1	1	0	0	0	1	1	0	4	1	2	0	0	0	1	2	4	1	0	2	0	21	0	2449.26	sp|Q8TEQ6|GEMI5_HUMAN	sp|Q8TEQ6|GEMI5_HUMAN	100	120	yes	yes	4	0.0080296	58.29	By matching	By MS/MS	By MS/MS		1	1	6758800	0
VAGVVAPTLPR	GKGAAKLRVAGVVAPT	VVAPTLPREDLEKIIA	R	V	A	P	R	E	2	1	0	0	0	0	0	1	0	0	1	0	0	0	2	0	1	0	0	3	0	11	0	1078.65	sp|P46063|RECQ1_HUMAN	sp|P46063|RECQ1_HUMAN	529	539	yes	yes	2	0.0087973	81.017	By matching	By matching	By MS/MS		1	1	4380800	0
VALSECYTVASVAEMPQNYRPHPQR	DYNTAHNKVALSECYT	NYRPHPQRFTYCSQVL	K	V	A	Q	R	F	3	2	1	0	1	2	2	0	1	0	1	0	1	0	3	2	1	0	2	3	0	25	1	2902.39	sp|Q14258|TRI25_HUMAN	sp|Q14258|TRI25_HUMAN	470	494	yes	yes	3;4	0.00029246	76.573	By matching	By MS/MS	By MS/MS		2	2	0	0
VALSSETEVALAR	TEISSAEKVALSSETE	ETEVALARDMTLPPET	K	V	A	A	R	D	3	1	0	0	0	0	2	0	0	0	2	0	0	0	0	2	1	0	0	2	0	13	0	1344.72	sp|P27816-6|MAP4_HUMAN;sp|P27816|MAP4_HUMAN;tr|E7EVA0|E7EVA0_HUMAN;sp|P27816-2|MAP4_HUMAN	sp|P27816-6|MAP4_HUMAN	436	448	yes	no	2	0.00017365	143.42	By matching	By MS/MS	By MS/MS		1	1	8937000	0
VAPEEHPVLLTEAPLNPK	HTFYNELRVAPEEHPV	TEAPLNPKANREKMTQ	R	V	A	P	K	A	2	0	1	0	0	0	3	0	1	0	3	1	0	0	4	0	1	0	0	2	0	18	0	1953.06	sp|P63261|ACTG_HUMAN;sp|P60709|ACTB_HUMAN;tr|I3L3I0|I3L3I0_HUMAN;tr|I3L1U9|I3L1U9_HUMAN;tr|I3L4N8|I3L4N8_HUMAN;tr|G5E9R0|G5E9R0_HUMAN;tr|K7EM38|K7EM38_HUMAN;tr|I3L3R2|I3L3R2_HUMAN;tr|E7EVS6|E7EVS6_HUMAN;tr|J3KT65|J3KT65_HUMAN	sp|P63261|ACTG_HUMAN	96	113	yes	no	2;3	5.9936e-07	165.58	By MS/MS	By MS/MS	By MS/MS	2	2	2	43114000	12720000
[truncated: 128 more rows]
[truncated: 12 more columns]

## Sheet: Protein Groups (Filtered Data)
Protein IDs	Majority protein IDs	Fasta headers	Number of proteins	Peptides	Razor + unique peptides	Unique peptides	Peptides Ctrl	Peptides R8-1	Peptides R8-2	Razor + unique peptides Ctrl	Razor + unique peptides R8-1	Razor + unique peptides R8-2	Unique peptides Ctrl	Unique peptides R8-1	Unique peptides R8-2	Q-value	Intensity Ctrl	Intensity R8-1	Intensity R8-2
[truncated: 87 more rows]

[truncated: 1 more sheets: Specific Interactors of R8]
