# Supplementary material for: PARP1 negatively regulates MAPK signaling by impairing BRAF-X1 translation
Source: J Hematol Oncol. 2023 Apr 3;16:33. doi: 10.1186/s13045-023-01428-2 (PMC10071733; doi:10.1186/s13045-023-01428-2)
Supplement: Supplementary file 5 — Additional file 5. Table S3: Reactome pathways to which the 51 selected RBPs belong, listed top to bottom according to increasing FDR values. [file 13045_2023_1428_MOESM5_ESM.xlsx]

## Sheet: pathways_pvalue
Supplementary Table 3. Reactome pathways to which the 51 selected RBPs belong, listed top to bottom according to increasing FDR values.
# background genes	# genes	category	description	FDR value	genes	p-value	term name
2178	32	GO Biological Process	Nucleic acid metabolic process	3.61E-14	TRMT6|SNRPD3|DDX5|NSUN2|HNRNPU|FEN1|PCBP1|PRKDC|FUBP3|GEMIN4|TRIM25|DRG1|PTBP1|EDC4|XRCC6|ILF2|PARP1|SYNCRIP|DDX20|FUBP1|SF1|SMN1|TRMT61A|G3BP1|KHSRP|SSB|HNRNPLL|STRAP|RECQL|DHX36|RAN|CSDE1	2.06E-18	GO:0090304
2659	34	GO Biological Process	Nucleobase-containing compound metabolic process	4.66E-14	TRMT6|SNRPD3|DDX5|OAS3|NSUN2|HNRNPU|FEN1|PCBP1|PRKDC|FUBP3|GEMIN4|TRIM25|DRG1|PTBP1|EDC4|XRCC6|ILF2|PARP1|SYNCRIP|DDX20|FUBP1|SF1|SMN1|PFKP|TRMT61A|G3BP1|KHSRP|SSB|HNRNPLL|STRAP|RECQL|DHX36|RAN|CSDE1	5.32E-18	GO:0006139
1584	28	GO Biological Process	RNA metabolic process	5.85E-14	TRMT6|SNRPD3|DDX5|NSUN2|HNRNPU|FEN1|PCBP1|PRKDC|FUBP3|GEMIN4|DRG1|PTBP1|EDC4|ILF2|PARP1|SYNCRIP|DDX20|FUBP1|SF1|SMN1|TRMT61A|KHSRP|SSB|HNRNPLL|STRAP|DHX36|RAN|CSDE1	1.0E-17	GO:0016070
3282	36	GO Biological Process	Cellular nitrogen compound metabolic process	1.36E-13	TRMT6|SNRPD3|DDX5|OAS3|EIF2AK2|EIF2S3|NSUN2|HNRNPU|FEN1|PCBP1|PRKDC|FUBP3|GEMIN4|TRIM25|DRG1|PTBP1|EDC4|XRCC6|ILF2|PARP1|SYNCRIP|DDX20|FUBP1|SF1|SMN1|PFKP|TRMT61A|G3BP1|KHSRP|SSB|HNRNPLL|STRAP|RECQL|DHX36|RAN|CSDE1	3.11E-17	GO:0034641
678	19	GO Biological Process	mRNA metabolic process	8.3E-12	TRMT6|SNRPD3|DDX5|NSUN2|HNRNPU|PCBP1|GEMIN4|PTBP1|EDC4|SYNCRIP|DDX20|SF1|SMN1|TRMT61A|KHSRP|SSB|HNRNPLL|STRAP|CSDE1	3.79E-15	GO:0016071
2056	27	GO Biological Process	Gene expression	1.5E-10	TRMT6|SNRPD3|DDX5|EIF2AK2|NUP85|EIF2S3|NSUN2|HNRNPU|PCBP1|PRKDC|FUBP3|GEMIN4|DRG1|PTBP1|ILF2|PARP1|SYNCRIP|DDX20|FUBP1|SF1|SMN1|TRMT61A|G3BP1|KHSRP|SSB|HNRNPLL|STRAP	7.73E-14	GO:0010467
854	18	GO Biological Process	RNA processing	4.72E-9	TRMT6|SNRPD3|DDX5|NSUN2|HNRNPU|PCBP1|PRKDC|GEMIN4|PTBP1|SYNCRIP|DDX20|SF1|SMN1|TRMT61A|KHSRP|SSB|HNRNPLL|STRAP	2.7E-12	GO:0006396
574	15	GO Biological Process	Posttranscriptional regulation of gene expression	2.28E-8	YBX3|EIF2AK2|EIF2S3|NSUN2|HNRNPU|PRKDC|PTBP1|MATR3|SYNCRIP|IGF2BP2|KHSRP|HNRNPLL|ILF3|DHX36|RAN	1.43E-11	GO:0010608
297	12	GO Biological Process	RNA splicing, via transesterification reactions	2.52E-8	SNRPD3|DDX5|HNRNPU|PCBP1|GEMIN4|PTBP1|SYNCRIP|DDX20|SF1|SMN1|KHSRP|STRAP	1.73E-11	GO:0000375
6852	41	GO Biological Process	Nitrogen compound metabolic process	5.83E-8	TRMT6|SNRPD3|CSNK2A1|DDX5|OAS3|EIF2AK2|ZC3HAV1|NUP85|EIF2S3|NSUN2|HNRNPU|FEN1|PCBP1|PRKDC|FUBP3|GEMIN4|TRIM25|DRG1|PTBP1|EDC4|XRCC6|ILF2|PARP1|SYNCRIP|DDX20|FUBP1|CSNK2B|SF1|SMN1|PFKP|TRMT61A|G3BP1|KHSRP|SSB|HNRNPLL|STRAP|ILF3|RECQL|DHX36|RAN|CSDE1	4.33E-11	GO:0006807
6137	39	GO Biological Process	Macromolecule metabolic process	6.15E-8	TRMT6|SNRPD3|CSNK2A1|DDX5|EIF2AK2|ZC3HAV1|NUP85|EIF2S3|NSUN2|HNRNPU|FEN1|PCBP1|PRKDC|FUBP3|GEMIN4|TRIM25|DRG1|PTBP1|EDC4|XRCC6|ILF2|PARP1|SYNCRIP|DDX20|FUBP1|CSNK2B|SF1|SMN1|TRMT61A|G3BP1|KHSRP|SSB|HNRNPLL|STRAP|ILF3|RECQL|DHX36|RAN|CSDE1	4.92E-11	GO:0043170
468	13	GO Biological Process	mRNA processing	2.34E-7	SNRPD3|DDX5|HNRNPU|PCBP1|GEMIN4|PTBP1|SYNCRIP|DDX20|SF1|SMN1|KHSRP|HNRNPLL|STRAP	2.01E-10	GO:0006397
294	11	GO Biological Process	mRNA splicing, via spliceosome	3.21E-7	SNRPD3|DDX5|HNRNPU|PCBP1|GEMIN4|PTBP1|SYNCRIP|DDX20|SF1|SMN1|STRAP	2.94E-10	GO:0000398
398	12	GO Biological Process	Regulation of translation	4.15E-7	YBX3|EIF2AK2|EIF2S3|PRKDC|PTBP1|MATR3|SYNCRIP|IGF2BP2|KHSRP|HNRNPLL|ILF3|DHX36	4.5E-10	GO:0006417
7332	41	GO Biological Process	Primary metabolic process	4.18E-7	TRMT6|SNRPD3|CSNK2A1|DDX5|OAS3|EIF2AK2|ZC3HAV1|NUP85|EIF2S3|NSUN2|HNRNPU|FEN1|PCBP1|PRKDC|FUBP3|GEMIN4|TRIM25|DRG1|PTBP1|EDC4|XRCC6|ILF2|PARP1|SYNCRIP|DDX20|FUBP1|CSNK2B|SF1|SMN1|PFKP|TRMT61A|G3BP1|KHSRP|SSB|HNRNPLL|STRAP|ILF3|RECQL|DHX36|RAN|CSDE1	4.77E-10	GO:0044238
7513	41	GO Biological Process	Cellular metabolic process	9.35E-7	TRMT6|SNRPD3|CSNK2A1|DDX5|OAS3|EIF2AK2|ZC3HAV1|NUP85|EIF2S3|NSUN2|HNRNPU|FEN1|PCBP1|PRKDC|FUBP3|GEMIN4|TRIM25|DRG1|PTBP1|EDC4|XRCC6|ILF2|PARP1|SYNCRIP|DDX20|FUBP1|CSNK2B|SF1|SMN1|PFKP|TRMT61A|G3BP1|KHSRP|SSB|HNRNPLL|STRAP|ILF3|RECQL|DHX36|RAN|CSDE1	1.12E-9	GO:0044237
7755	41	GO Biological Process	Organic substance metabolic process	2.57E-6	TRMT6|SNRPD3|CSNK2A1|DDX5|OAS3|EIF2AK2|ZC3HAV1|NUP85|EIF2S3|NSUN2|HNRNPU|FEN1|PCBP1|PRKDC|FUBP3|GEMIN4|TRIM25|DRG1|PTBP1|EDC4|XRCC6|ILF2|PARP1|SYNCRIP|DDX20|FUBP1|CSNK2B|SF1|SMN1|PFKP|TRMT61A|G3BP1|KHSRP|SSB|HNRNPLL|STRAP|ILF3|RECQL|DHX36|RAN|CSDE1	3.38E-9	GO:0071704
4813	32	GO Biological Process	Regulation of gene expression	6.92E-6	DDX5|YBX3|EIF2AK2|ZC3HAV1|NUP85|EIF2S3|NSUN2|HNRNPU|PCBP1|PRKDC|FUBP3|TRIM25|PTBP1|EDC4|XRCC6|MATR3|ILF2|PARP1|TIAL1|SYNCRIP|DDX20|FUBP1|SF1|IGF2BP2|KHSRP|SSB|HNRNPLL|STRAP|ILF3|DHX36|RAN|CSDE1	9.49E-9	GO:0010468
3722	28	GO Biological Process	Regulation of rna metabolic process	9.22E-6	DDX5|YBX3|OAS3|EIF2AK2|ZC3HAV1|NUP85|NSUN2|HNRNPU|PCBP1|PRKDC|FUBP3|TRIM25|PTBP1|XRCC6|ILF2|PARP1|TIAL1|SYNCRIP|DDX20|FUBP1|SF1|IGF2BP2|KHSRP|HNRNPLL|STRAP|ILF3|DHX36|RAN	1.32E-8	GO:0051252
338	10	GO Biological Process	Regulation of mrna metabolic process	1.22E-5	DDX5|YBX3|ZC3HAV1|HNRNPU|PTBP1|SYNCRIP|SF1|IGF2BP2|KHSRP|DHX36	1.82E-8	GO:1903311
186	8	GO Biological Process	Ribonucleoprotein complex assembly	2.22E-5	SNRPD3|EIF2S3|PRKDC|GEMIN4|DDX20|SF1|SMN1|STRAP	3.5E-8	GO:0022618
39	5	GO Biological Process	Spliceosomal snrnp assembly	5.52E-5	SNRPD3|GEMIN4|DDX20|SMN1|STRAP	9.77E-8	GO:0000387
6407	35	GO Biological Process	Regulation of macromolecule metabolic process	9.74E-5	CSNK2A1|DDX5|YBX3|OAS3|EIF2AK2|ZC3HAV1|NUP85|EIF2S3|NSUN2|HNRNPU|PCBP1|PRKDC|FUBP3|TRIM25|PTBP1|EDC4|XRCC6|MATR3|ILF2|PARP1|TIAL1|SYNCRIP|DDX20|FUBP1|CSNK2B|SF1|IGF2BP2|KHSRP|SSB|HNRNPLL|STRAP|ILF3|DHX36|RAN|CSDE1	1.78E-7	GO:0060255
153	7	GO Biological Process	Regulation of viral life cycle	9.74E-5	DDX5|OAS3|EIF2AK2|ZC3HAV1|TRIM25|STAU1|ILF3	1.8E-7	GO:1903900
2875	23	GO Biological Process	Negative regulation of macromolecule metabolic process	1.1E-4	CSNK2A1|DDX5|YBX3|EIF2AK2|NSUN2|HNRNPU|PRKDC|TRIM25|PTBP1|EDC4|XRCC6|PARP1|SYNCRIP|DDX20|SF1|IGF2BP2|KHSRP|SSB|STRAP|ILF3|DHX36|RAN|CSDE1	2.11E-7	GO:0010605
3976	27	GO Biological Process	Regulation of macromolecule biosynthetic process	1.4E-4	DDX5|YBX3|EIF2AK2|NUP85|EIF2S3|HNRNPU|PCBP1|PRKDC|FUBP3|TRIM25|PTBP1|XRCC6|MATR3|ILF2|PARP1|TIAL1|SYNCRIP|DDX20|FUBP1|SF1|IGF2BP2|KHSRP|HNRNPLL|STRAP|ILF3|DHX36|RAN	2.71E-7	GO:0010556
99	6	GO Biological Process	Regulation of viral genome replication	1.5E-4	DDX5|OAS3|EIF2AK2|ZC3HAV1|STAU1|ILF3	3.02E-7	GO:0045069
2014	19	GO Biological Process	Negative regulation of gene expression	1.6E-4	DDX5|YBX3|EIF2AK2|HNRNPU|TRIM25|PTBP1|EDC4|XRCC6|PARP1|SYNCRIP|DDX20|IGF2BP2|KHSRP|SSB|STRAP|ILF3|DHX36|RAN|CSDE1	3.35E-7	GO:0010629
52	5	GO Biological Process	RNA stabilization	1.7E-4	YBX3|NSUN2|HNRNPU|SYNCRIP|DHX36	3.67E-7	GO:0043489
4125	27	GO Biological Process	Regulation of cellular biosynthetic process	2.6E-4	DDX5|YBX3|EIF2AK2|NUP85|EIF2S3|HNRNPU|PCBP1|PRKDC|FUBP3|TRIM25|PTBP1|XRCC6|MATR3|ILF2|PARP1|TIAL1|SYNCRIP|DDX20|FUBP1|SF1|IGF2BP2|KHSRP|HNRNPLL|STRAP|ILF3|DHX36|RAN	5.86E-7	GO:0031326
776	12	GO Biological Process	Viral process	2.7E-4	EIF2AK2|NUP85|HNRNPU|PCBP1|TRIM25|PTBP1|XRCC6|SYNCRIP|STAU1|G3BP1|SSB|RAN	6.09E-7	GO:0016032
2337	20	GO Biological Process	Positive regulation of gene expression	2.9E-4	DDX5|YBX3|EIF2AK2|ZC3HAV1|NUP85|EIF2S3|HNRNPU|PCBP1|PRKDC|FUBP3|XRCC6|ILF2|PARP1|SYNCRIP|FUBP1|KHSRP|HNRNPLL|ILF3|DHX36|RAN	6.87E-7	GO:0010628
3878	26	GO Biological Process	Regulation of cellular macromolecule biosynthetic process	2.9E-4	DDX5|YBX3|EIF2AK2|NUP85|EIF2S3|HNRNPU|PCBP1|PRKDC|FUBP3|TRIM25|PTBP1|XRCC6|MATR3|ILF2|PARP1|TIAL1|SYNCRIP|DDX20|FUBP1|IGF2BP2|KHSRP|HNRNPLL|STRAP|ILF3|DHX36|RAN	7.08E-7	GO:2000112
1899	18	GO Biological Process	Interspecies interaction between organisms	3.0E-4	OAS3|EIF2AK2|ZC3HAV1|NUP85|HNRNPU|PCBP1|PRKDC|TRIM25|PTBP1|XRCC6|MATR3|SYNCRIP|STAU1|G3BP1|SSB|ILF3|DHX36|RAN	7.25E-7	GO:0044419
192	7	GO Biological Process	Regulation of rna stability	3.1E-4	YBX3|NSUN2|HNRNPU|SYNCRIP|IGF2BP2|KHSRP|DHX36	7.89E-7	GO:0043487
118	6	GO Biological Process	Import into nucleus	3.1E-4	SNRPD3|NUP85|GEMIN4|DDX20|SMN1|RAN	8.06E-7	GO:0051170
5836	32	GO Biological Process	Regulation of nitrogen compound metabolic process	4.3E-4	CSNK2A1|DDX5|YBX3|OAS3|EIF2AK2|ZC3HAV1|NUP85|EIF2S3|NSUN2|HNRNPU|PCBP1|PRKDC|FUBP3|TRIM25|PTBP1|XRCC6|MATR3|ILF2|PARP1|TIAL1|SYNCRIP|DDX20|FUBP1|CSNK2B|SF1|IGF2BP2|KHSRP|HNRNPLL|STRAP|ILF3|DHX36|RAN	1.21E-6	GO:0051171
205	7	GO Biological Process	Regulation of mrna catabolic process	4.3E-4	YBX3|ZC3HAV1|HNRNPU|SYNCRIP|IGF2BP2|KHSRP|DHX36	1.21E-6	GO:0061013
210	7	GO Biological Process	Defense response to virus	4.8E-4	OAS3|EIF2AK2|ZC3HAV1|TRIM25|G3BP1|ILF3|DHX36	1.41E-6	GO:0051607
423	9	GO Biological Process	Ribonucleoprotein complex biogenesis	5.1E-4	SNRPD3|EIF2S3|PRKDC|GEMIN4|DDX20|SF1|SMN1|STRAP|RAN	1.5E-6	GO:0022613
136	6	GO Biological Process	Negative regulation of translation	5.7E-4	EIF2AK2|SYNCRIP|IGF2BP2|KHSRP|ILF3|DHX36	1.78E-6	GO:0017148
6032	32	GO Biological Process	Regulation of primary metabolic process	8.1E-4	CSNK2A1|DDX5|YBX3|OAS3|EIF2AK2|ZC3HAV1|NUP85|EIF2S3|NSUN2|HNRNPU|PCBP1|PRKDC|FUBP3|TRIM25|PTBP1|XRCC6|MATR3|ILF2|PARP1|TIAL1|SYNCRIP|DDX20|FUBP1|CSNK2B|SF1|IGF2BP2|KHSRP|HNRNPLL|STRAP|ILF3|DHX36|RAN	2.69E-6	GO:0080090
86	5	GO Biological Process	Negative regulation of viral life cycle	0.0011	OAS3|EIF2AK2|ZC3HAV1|TRIM25|ILF3	3.82E-6	GO:1903901
263	7	GO Biological Process	Nucleocytoplasmic transport	0.0017	SNRPD3|NUP85|GEMIN4|DDX20|SMN1|SSB|RAN	5.97E-6	GO:0006913
6239	32	GO Biological Process	Regulation of cellular metabolic process	0.0017	CSNK2A1|DDX5|YBX3|OAS3|EIF2AK2|ZC3HAV1|NUP85|EIF2S3|NSUN2|HNRNPU|PCBP1|PRKDC|FUBP3|TRIM25|PTBP1|XRCC6|MATR3|ILF2|PARP1|TIAL1|SYNCRIP|DDX20|FUBP1|CSNK2B|SF1|IGF2BP2|KHSRP|HNRNPLL|STRAP|ILF3|DHX36|RAN	6.0E-6	GO:0031323
1759	16	GO Biological Process	Positive regulation of rna metabolic process	0.0018	DDX5|ZC3HAV1|NUP85|HNRNPU|PCBP1|PRKDC|FUBP3|XRCC6|ILF2|PARP1|FUBP1|KHSRP|HNRNPLL|ILF3|DHX36|RAN	6.31E-6	GO:0051254
4976	28	GO Biological Process	Cellular macromolecule metabolic process	0.002	TRMT6|SNRPD3|CSNK2A1|DDX5|EIF2AK2|ZC3HAV1|NUP85|EIF2S3|NSUN2|FEN1|PRKDC|FUBP3|TRIM25|DRG1|EDC4|XRCC6|ILF2|PARP1|FUBP1|CSNK2B|SMN1|TRMT61A|KHSRP|SSB|ILF3|RECQL|RAN|CSDE1	7.25E-6	GO:0044260
3239	22	GO Biological Process	Positive regulation of nitrogen compound metabolic process	0.002	CSNK2A1|DDX5|YBX3|EIF2AK2|ZC3HAV1|NUP85|EIF2S3|HNRNPU|PCBP1|PRKDC|FUBP3|PTBP1|XRCC6|ILF2|PARP1|FUBP1|CSNK2B|KHSRP|HNRNPLL|ILF3|DHX36|RAN	7.37E-6	GO:0051173
183	6	GO Biological Process	Regulation of mrna stability	0.0024	YBX3|HNRNPU|SYNCRIP|IGF2BP2|KHSRP|DHX36	9.28E-6	GO:0043488
106	5	GO Biological Process	DNA duplex unwinding	0.0026	XRCC6|PARP1|G3BP1|RECQL|DHX36	1.01E-5	GO:0032508
3600	23	GO Biological Process	Positive regulation of macromolecule metabolic process	0.0028	CSNK2A1|DDX5|YBX3|EIF2AK2|ZC3HAV1|NUP85|EIF2S3|HNRNPU|PCBP1|PRKDC|FUBP3|PTBP1|XRCC6|ILF2|PARP1|SYNCRIP|FUBP1|CSNK2B|KHSRP|HNRNPLL|ILF3|DHX36|RAN	1.14E-5	GO:0010604
189	6	GO Biological Process	RNA transport	0.0028	NUP85|HNRNPU|IGF2BP2|KHSRP|SSB|RAN	1.11E-5	GO:0050658
703	10	GO Biological Process	Innate immune response	0.0029	OAS3|EIF2AK2|ZC3HAV1|PRKDC|TRIM25|XRCC6|MATR3|SYNCRIP|G3BP1|DHX36	1.25E-5	GO:0045087
6112	31	GO Biological Process	Positive regulation of biological process	0.0031	CSNK2A1|DDX5|YBX3|EIF2AK2|ZC3HAV1|NUP85|EIF2S3|HNRNPU|FEN1|PCBP1|PRKDC|FUBP3|TRIM25|DRG1|PTBP1|XRCC6|MATR3|ILF2|PARP1|TIAL1|SYNCRIP|DDX20|FUBP1|STAU1|CSNK2B|G3BP1|KHSRP|HNRNPLL|ILF3|DHX36|RAN	1.33E-5	GO:0048518
16	3	GO Biological Process	mRNA methylation	0.0035	TRMT6|NSUN2|TRMT61A	1.56E-5	GO:0080009
119	5	GO Biological Process	Regulation of stem cell differentiation	0.0038	EIF2AK2|NSUN2|HNRNPU|PRKDC|DHX36	1.73E-5	GO:2000736
900	11	GO Biological Process	Defense response to other organism	0.0039	OAS3|EIF2AK2|ZC3HAV1|PRKDC|TRIM25|XRCC6|MATR3|SYNCRIP|G3BP1|ILF3|DHX36	1.76E-5	GO:0098542
5579	29	GO Biological Process	Positive regulation of cellular process	0.0046	CSNK2A1|DDX5|YBX3|EIF2AK2|ZC3HAV1|NUP85|EIF2S3|HNRNPU|FEN1|PCBP1|PRKDC|FUBP3|TRIM25|DRG1|PTBP1|XRCC6|ILF2|PARP1|TIAL1|DDX20|FUBP1|STAU1|CSNK2B|G3BP1|KHSRP|HNRNPLL|ILF3|DHX36|RAN	2.19E-5	GO:0048522
2429	18	GO Biological Process	Negative regulation of nitrogen compound metabolic process	0.0049	CSNK2A1|DDX5|YBX3|EIF2AK2|NSUN2|HNRNPU|PRKDC|PTBP1|XRCC6|PARP1|SYNCRIP|DDX20|SF1|IGF2BP2|KHSRP|STRAP|ILF3|DHX36	2.35E-5	GO:0051172
61	4	GO Biological Process	Negative regulation of viral genome replication	0.005	OAS3|EIF2AK2|ZC3HAV1|ILF3	2.44E-5	GO:0045071
130	5	GO Biological Process	Regulation of type i interferon production	0.0053	ZC3HAV1|PRKDC|TRIM25|XRCC6|DHX36	2.61E-5	GO:0032479
1534	14	GO Biological Process	Negative regulation of macromolecule biosynthetic process	0.0055	DDX5|YBX3|EIF2AK2|HNRNPU|XRCC6|PARP1|SYNCRIP|DDX20|SF1|IGF2BP2|KHSRP|STRAP|ILF3|DHX36	2.74E-5	GO:0010558
467	8	GO Biological Process	ncRNA metabolic process	0.0057	TRMT6|NSUN2|PRKDC|GEMIN4|TRMT61A|KHSRP|SSB|RAN	2.84E-5	GO:0034660
969	11	GO Biological Process	Immune effector process	0.0068	OAS3|EIF2AK2|ZC3HAV1|SRP14|TRIM25|XRCC6|ILF2|CSNK2B|G3BP1|ILF3|DHX36	3.46E-5	GO:0002252
5389	28	GO Biological Process	Negative regulation of biological process	0.007	CSNK2A1|DDX5|YBX3|OAS3|EIF2AK2|ZC3HAV1|NSUN2|HNRNPU|PRKDC|TRIM25|PTBP1|EDC4|XRCC6|MAP4|PARP1|SYNCRIP|DDX20|CSNK2B|SF1|IGF2BP2|G3BP1|KHSRP|SSB|STRAP|ILF3|DHX36|RAN|CSDE1	3.62E-5	GO:0048519
1592	14	GO Biological Process	Negative regulation of cellular biosynthetic process	0.0079	DDX5|YBX3|EIF2AK2|HNRNPU|XRCC6|PARP1|SYNCRIP|DDX20|SF1|IGF2BP2|KHSRP|STRAP|ILF3|DHX36	4.12E-5	GO:0031327
816	10	GO Biological Process	Cellular protein-containing complex assembly	0.0083	SNRPD3|EIF2S3|PRKDC|GEMIN4|PARP1|DDX20|CSNK2B|SF1|SMN1|STRAP	4.41E-5	GO:0034622
73	4	GO Biological Process	Regulation of alternative mrna splicing, via spliceosome	0.0088	DDX5|HNRNPU|PTBP1|SF1	4.77E-5	GO:0000381
247	6	GO Biological Process	RNA catabolic process	0.0088	DDX5|FEN1|EDC4|KHSRP|SSB|CSDE1	4.8E-5	GO:0006401
149	5	GO Biological Process	Regulation of mrna processing	0.0089	DDX5|HNRNPU|PTBP1|SF1|DHX36	4.9E-5	GO:0050684
152	5	GO Biological Process	Regulation of rna splicing	0.0094	DDX5|HNRNPU|PTBP1|SF1|HNRNPLL	5.38E-5	GO:0043484
1422	13	GO Biological Process	Negative regulation of rna metabolic process	0.0097	DDX5|YBX3|NSUN2|HNRNPU|PTBP1|XRCC6|PARP1|SYNCRIP|DDX20|SF1|STRAP|ILF3|DHX36	5.6E-5	GO:0051253
258	6	GO Biological Process	Negative regulation of cellular catabolic process	0.0104	CSNK2A1|YBX3|NSUN2|HNRNPU|SYNCRIP|DHX36	6.08E-5	GO:0031330
3413	21	GO Biological Process	Positive regulation of cellular metabolic process	0.0105	DDX5|YBX3|EIF2AK2|ZC3HAV1|NUP85|EIF2S3|HNRNPU|PCBP1|PRKDC|FUBP3|PTBP1|XRCC6|ILF2|PARP1|FUBP1|CSNK2B|KHSRP|HNRNPLL|ILF3|DHX36|RAN	6.18E-5	GO:0031325
80	4	GO Biological Process	Positive regulation of type i interferon production	0.0113	ZC3HAV1|PRKDC|XRCC6|DHX36	6.71E-5	GO:0032481
2630	18	GO Biological Process	Negative regulation of cellular metabolic process	0.0114	CSNK2A1|DDX5|YBX3|EIF2AK2|NSUN2|HNRNPU|PRKDC|PTBP1|XRCC6|PARP1|SYNCRIP|DDX20|SF1|IGF2BP2|KHSRP|STRAP|ILF3|DHX36	6.83E-5	GO:0031324
3447	21	GO Biological Process	Regulation of nucleic acid-templated transcription	0.0118	DDX5|YBX3|EIF2AK2|NUP85|HNRNPU|PCBP1|PRKDC|FUBP3|TRIM25|XRCC6|ILF2|PARP1|TIAL1|DDX20|FUBP1|SF1|KHSRP|STRAP|ILF3|DHX36|RAN	7.17E-5	GO:1903506
1906	15	GO Biological Process	Positive regulation of macromolecule biosynthetic process	0.0119	YBX3|NUP85|EIF2S3|HNRNPU|PCBP1|PRKDC|FUBP3|XRCC6|ILF2|PARP1|FUBP1|KHSRP|ILF3|DHX36|RAN	7.28E-5	GO:0010557
2919	19	GO Biological Process	Cellular response to chemical stimulus	0.0125	DDX5|YBX3|OAS3|EIF2AK2|NUP85|HNRNPU|PRKDC|TRIM25|PTBP1|XRCC6|PARP1|TIAL1|SYNCRIP|STAU1|CSNK2B|PFKP|KHSRP|DHX36|RAN	7.8E-5	GO:0070887
1470	13	GO Biological Process	Negative regulation of cellular macromolecule biosynthetic process	0.0125	DDX5|YBX3|EIF2AK2|HNRNPU|XRCC6|PARP1|SYNCRIP|DDX20|IGF2BP2|KHSRP|STRAP|ILF3|DHX36	7.85E-5	GO:2000113
85	4	GO Biological Process	Negative regulation of mrna metabolic process	0.0133	YBX3|HNRNPU|PTBP1|SYNCRIP	8.4E-5	GO:1903312
88	4	GO Biological Process	tRNA modification	0.0149	TRMT6|NSUN2|TRMT61A|SSB	9.56E-5	GO:0006400
1296	12	GO Biological Process	Defense response	0.0158	OAS3|EIF2AK2|ZC3HAV1|PRKDC|TRIM25|XRCC6|MATR3|TIAL1|SYNCRIP|G3BP1|ILF3|DHX36	1.0E-4	GO:0006952
567	8	GO Biological Process	Transcription, dna-templated	0.0167	SNRPD3|DDX5|FUBP3|DRG1|ILF2|PARP1|FUBP1|SMN1	1.1E-4	GO:0006351
34	3	GO Biological Process	tRNA export from nucleus	0.0181	NUP85|SSB|RAN	1.2E-4	GO:0006409
2005	15	GO Biological Process	Positive regulation of cellular biosynthetic process	0.0188	YBX3|NUP85|EIF2S3|HNRNPU|PCBP1|PRKDC|FUBP3|XRCC6|ILF2|PARP1|FUBP1|KHSRP|ILF3|DHX36|RAN	1.3E-4	GO:0031328
5	2	GO Biological Process	CRD-mediated mRNA stabilization	0.02	HNRNPU|SYNCRIP	1.4E-4	GO:0070934
1588	13	GO Biological Process	Immune response	0.0237	OAS3|EIF2AK2|ZC3HAV1|SRP14|PRKDC|TRIM25|XRCC6|MATR3|ILF2|SYNCRIP|CSNK2B|G3BP1|DHX36	1.7E-4	GO:0006955
1587	13	GO Biological Process	Positive regulation of transcription, dna-templated	0.0237	NUP85|HNRNPU|PCBP1|PRKDC|FUBP3|XRCC6|ILF2|PARP1|FUBP1|KHSRP|ILF3|DHX36|RAN	1.7E-4	GO:0045893
1592	13	GO Biological Process	Cellular macromolecule biosynthetic process	0.0241	SNRPD3|DDX5|EIF2AK2|EIF2S3|FEN1|FUBP3|TRIM25|DRG1|ILF2|PARP1|FUBP1|SMN1|RECQL	1.7E-4	GO:0034645
3388	20	GO Biological Process	Regulation of transcription, dna-templated	0.0249	DDX5|YBX3|EIF2AK2|NUP85|HNRNPU|PCBP1|PRKDC|FUBP3|TRIM25|XRCC6|ILF2|PARP1|TIAL1|DDX20|FUBP1|KHSRP|STRAP|ILF3|DHX36|RAN	1.8E-4	GO:0006355
40	3	GO Biological Process	tRNA methylation	0.0256	TRMT6|NSUN2|TRMT61A	1.9E-4	GO:0030488
204	5	GO Biological Process	Double-strand break repair	0.0276	FEN1|PRKDC|XRCC6|PARP1|RECQL	2.1E-4	GO:0006302
112	4	GO Biological Process	Telomere maintenance	0.0308	FEN1|PRKDC|XRCC6|PARP1	2.3E-4	GO:0000723
214	5	GO Biological Process	mRNA catabolic process	0.0332	DDX5|EDC4|KHSRP|SSB|CSDE1	2.6E-4	GO:0006402
45	3	GO Biological Process	mRNA stabilization	0.0339	YBX3|HNRNPU|SYNCRIP	2.6E-4	GO:0048255
219	5	GO Biological Process	DNA recombination	0.0358	FEN1|PRKDC|XRCC6|PARP1|RECQL	2.8E-4	GO:0006310
1038	10	GO Biological Process	Regulation of catabolic process	0.0391	CSNK2A1|YBX3|ZC3HAV1|NUP85|NSUN2|HNRNPU|SYNCRIP|IGF2BP2|KHSRP|DHX36	3.1E-4	GO:0009894
50	3	GO Biological Process	Positive regulation of mrna catabolic process	0.043	ZC3HAV1|KHSRP|DHX36	3.5E-4	GO:0061014
2481	16	GO Biological Process	Immune system process	0.0481	OAS3|EIF2AK2|ZC3HAV1|NUP85|SRP14|PRKDC|TRIM25|XRCC6|MATR3|ILF2|PARP1|SYNCRIP|CSNK2B|G3BP1|ILF3|DHX36	4.0E-4	GO:0002376
875	9	GO Biological Process	Regulation of cellular catabolic process	0.0485	CSNK2A1|YBX3|ZC3HAV1|NSUN2|HNRNPU|SYNCRIP|IGF2BP2|KHSRP|DHX36	4.1E-4	GO:0031329
131	4	GO Biological Process	Positive regulation of translation	0.0494	YBX3|EIF2S3|PRKDC|DHX36	4.2E-4	GO:0045727
