# Supplementary material for: PARP1 negatively regulates MAPK signaling by impairing BRAF-X1 translation
Source: J Hematol Oncol. 2023 Apr 3;16:33. doi: 10.1186/s13045-023-01428-2 (PMC10071733; doi:10.1186/s13045-023-01428-2)
Supplement: Supplementary file 6 — Additional file 6. Table S4: Binding affinity of the 20 mRBPs to the R8 fragment of X1 3’UTR, according to catRAPID omics v2.0 program. [file 13045_2023_1428_MOESM6_ESM.xlsx]

## Sheet: Foglio1
	Supplementary Table 4. Binding affinity of the 20 mRBPs to the R8 fragment of X1 3’UTR, according to catRAPID omics v2.0 program.
	Protein ID	RNA Fragment of R8	Interaction Propensity	Z_score	RBP Propensity	RNA Binding Domains (IDs)	RNA Binding Domains (number)	RNA Binding Motifs (IDs)	RNA Binding Motifs (number)	Conserved Interactions	Ranking
	sp.P09874.PARP1.HUMAN	61-112	80.48	4.96	1	PF00644,PF02877,PF00645,PF05406,PF08063,PF00533	7	-	0	0	0.666667
	sp.P43243.MATR3.HUMAN	61-112	85.39	5.3	1	-	0	-	0	0	0.666667
	sp.P78527.PRKDC.HUMAN	61-112	75.06	4.59	1	PF08163,PF02259,PF00454,PF02260	4	-	0	0	0.666657
	sp.Q9H2U1.DHX36.HUMAN	61-112	84.8	5.26	1	PF04408,PF00271,PF07717,PF00270	4	-	0	0	0.666657
	sp.Q92945.KHSRP.HUMAN	101-152	62.4	3.72	1	PF00013,PF07650,PF09005	7	-	0	0	0.655042
	sp.Q6P2E9.EDC4.HUMAN	61-112	55.87	3.27	1	PF16529	1	-	0	0	0.636417
	sp.Q12906.ILF3.HUMAN	101-152	34.88	1.84	1	PF07528,PF00035	3	-	0	0	0.576458
	sp.Q96AE4.FUBP1.HUMAN	61-112	23.46	1.05	1	PF00013,PF07650,PF09005	8	-	0	0	0.543833
	sp.Q13283.G3BP1.HUMAN	61-112	16.72	0.59	1	PF02136,PF00076	2	-	0	0	0.524583
	sp.Q15637.SF01.HUMAN	101-152	12.91	0.33	1	PF16275,PF00013,PF00098	3	-	0	0	0.513708
	sp.Q14258.TRIM25.HUMAN	11-62	6.14	-0.14	1	PF00622,PF13765,PF15227,PF13445,PF00097,PF13639,PF13923,PF13920,PF14634	9	-	0	0	0.494375
	sp.P16989.YBX3.HUMAN	11-62	5.26	-0.2	1	PF00313	1	-	0	0	0.491875
	sp.Q96I24.FUBP3.HUMAN	76-127	2.78	-0.36	1	PF00013,PF07650	5	-	0	0	0.484792
	sp.Q9Y295.DRG1.HUMAN	101-152	0.66	-0.51	1	PF16897,PF02824,PF01926,PF02421	4	-	0	0	0.478708
	sp.O95793.STAU1.HUMAN	36-87	-1.86	-0.68	1	PF16482,PF00035	4	-	0	0	0.471542
	sp.Q15365.PCBP1.HUMAN	136-187	-4.53	-0.87	1	PF00013	3	-	0	0	0.463917
	sp.Q9Y3F4.STRAP.HUMAN	36-87	-5.98	-0.97	1	PF00400	2	-	0	0	0.45975
	sp.P17844.DDX5.HUMAN	36-87	-7.58	-1.07	1	PF00270,PF00271,PF08061	4	-	0	0	0.455208
	sp.Q9Y6M1.IGF2BP2.HUMAN	36-87	-10.53	-1.28	1	PF00013,PF00076	6	-	0	0	0.44675
	sp.P12956.XRCC6.HUMAN	36-87	-15.16	-1.6	1	PF03731,PF02735,PF03730,PF02037	4	-	0	0	0.433542
	RNA Fragment of R8: part of the R8 fragment bound by the mRBP.
	Interaction Propensity: probability of interaction between one protein (or region) and one RNA (or region).
	Z_score: correction of potential biases originating from the length of the RNAs and impacting the Interaction Propensity.
	RBP Propensity: measure of the propensity of the protein to bind the RNA (1 if the protein is in the RBP precompiled library).
	RNA Binding Domains: number and ID of RNA binding domain occurrences found in the protein sequence.
	RNA Binding Motifs: number and ID of RNA binding motif instances found on the RNA sequence.
	Conserved Interactions: number of organisms in which the interaction is conserved out of those in which an orthologous pair is found.
	Ranking: the ranking results from three individual values: 1) catRAPID corrected propensity, 2) RBP propensity, and 3) presence of known RNA Binding Motifs.
